# Supplementary material for: INSIdE NANO: a systems biology framework to contextualize the mechanism-of-action of engineered nanomaterials
Source: Sci Rep. 2019 Jan 17;9:179. doi: 10.1038/s41598-018-37411-y (PMC6336851; doi:10.1038/s41598-018-37411-y)
Supplement: Supplementary file 2 — Supplementary Dataset 1 [file 41598_2018_37411_MOESM2_ESM.xls]

## Sheet: Title
INSIdE NANO: a systems biology framework to contextualize the mechanism-of-action of engineered nanomaterials
Angela Serraa,b,c, Ivica Letunicd, Vittorio Fortinob,c,e,f, Richard D. Handyg, Bengt Fadeelh, Roberto Tagliaferria, and Dario Grecob,c,e
a NeuRoNe Lab, DISA-MIS, University of Salerno, Italy
b Faculty of Medicine and Life Sciences, University of Tampere, Finland
c Institute of Biosciences and Medical Technologies, University of Tampere, Finland
d BioByte Solutions GmbH, Germany
e Institute of Biotechnology, University of Helsinki, Finland
f Biomedicine Institute, University of Eastern Finland, Kuopio, Finland
g School of Biological and Marine Sciences, University of Plymouth, United Kingdom
h Institute of Environmental Medicine, Karolinska Institutet, Stockholm, Sweden

## Sheet: diseasesInformations
MeshID	ICD10CM	Name	Synonyms	Definition	Categories	RefLink
D015746		Abdominal Pain	Abdominal Pains;;Colicky Pain;;Colicky Pains;;Pain, Abdominal;;Pain, Colicky;;Pains, Abdominal;;Pains, Colicky	Sensation of discomfort, distress, or agony in the abdominal region.	Nervous system disease;;Signs and symptoms	http://ctdbase.org/detail.go?type=disease&acc=D015746
D000015		Abnormalities, Multiple			Congenital abnormality	http://ctdbase.org/detail.go?type=disease&acc=D000015
D000138		Acidosis	Acidoses;;Acidoses, Metabolic;;Acidosis, Metabolic;;Metabolic Acidoses;;Metabolic Acidosis	A pathologic condition of acid accumulation or depletion of base in the body. The two main types are RESPIRATORY ACIDOSIS and metabolic acidosis, due to metabolic acid build up.	Metabolic disease	http://ctdbase.org/detail.go?type=disease&acc=D000138
D000140	E87.2	Acidosis, Lactic		Acidosis caused by accumulation of lactic acid more rapidly than it can be metabolized. It may occur spontaneously or in association with diseases such as DIABETES MELLITUS; LEUKEMIA; or LIVER FAILURE.	Metabolic disease	http://ctdbase.org/detail.go?type=disease&acc=D000140
D000152		Acne Vulgaris		A chronic disorder of the pilosebaceous apparatus associated with an increase in sebum secretion. It is characterized by open comedones (blackheads), closed comedones (whiteheads), and pustular nodules. The cause is unknown, but heredity and age are predisposing factors.	Skin disease	http://ctdbase.org/detail.go?type=disease&acc=D000152
D055371		Acute Lung Injury	Acute Lung Injuries;;Lung Injuries, Acute;;Lung Injury, Acute	A condition of lung damage that is characterized by bilateral pulmonary infiltrates (PULMONARY EDEMA) rich in NEUTROPHILS, and in the absence of clinical HEART FAILURE. This can represent a spectrum of pulmonary lesions, endothelial and epithelial, due to numerous factors (physical, chemical, or biological).	Respiratory tract disease	http://ctdbase.org/detail.go?type=disease&acc=D055371
D000230		Adenocarcinoma	Adenocarcinoma, Basal Cell;;Adenocarcinoma, Granular Cell;;Adenocarcinoma, Oxyphilic;;Adenocarcinomas;;Adenocarcinomas, Basal Cell;;Adenocarcinomas, Granular Cell;;Adenocarcinomas, Oxyphilic;;Adenocarcinomas, Tubular;;Adenocarcinoma, Tubular;;Adenoma, Malignant;;Adenomas, Malignant;;Basal Cell Adenocarcinoma;;Basal Cell Adenocarcinomas;;Carcinoma, Cribriform;;Carcinoma, Granular Cell;;Carcinomas,…	A malignant epithelial tumor with a glandular organization.	Cancer	http://ctdbase.org/detail.go?type=disease&acc=D000230
D000236		Adenoma	Adenoma, Basal Cell;;Adenoma, Follicular;;Adenoma, Microcystic;;Adenoma, Monomorphic;;Adenoma, Papillary;;Adenomas;;Adenomas, Basal Cell;;Adenomas, Follicular;;Adenomas, Microcystic;;Adenomas, Monomorphic;;Adenomas, Papillary;;Adenomas, Trabecular;;Adenoma, Trabecular;;Basal Cell Adenoma;;Basal Cell Adenomas;;Follicular Adenoma;;Follicular Adenomas;;Microcystic Adenoma;;Microcystic Adenomas;;Mono…	A benign epithelial tumor with a glandular organization.	Cancer	http://ctdbase.org/detail.go?type=disease&acc=D000236
D018248		Adenoma, Liver Cell	Adenoma, Hepatocellular;;Adenomas, Hepatocellular;;Adenomas, Liver Cell;;Benign Hepatoma;;Benign Hepatomas;;Hepatocellular Adenoma;;Hepatocellular Adenomas;;Hepatoma, Benign;;Hepatomas, Benign;;Liver Cell Adenoma;;Liver Cell Adenomas	A benign epithelial tumor of the LIVER.	Cancer;;Digestive system disease	http://ctdbase.org/detail.go?type=disease&acc=D018248
D000380	D70	Agranulocytosis	Agranulocytoses;;Granulocytopenia;;Granulocytopenias	A decrease in the number of GRANULOCYTES; (BASOPHILS; EOSINOPHILS; and NEUTROPHILS).	Blood disease	http://ctdbase.org/detail.go?type=disease&acc=D000380
D000382		Agricultural Workers' Diseases	Agricultural Worker Disease;;Agricultural Worker Diseases;;Agricultural Worker's Disease;;Agricultural Workers Disease;;Agricultural Workers' Disease;;Agricultural Worker's Diseases;;Agricultural Workers Diseases;;Disease, Agricultural Worker;;Disease, Agricultural Worker's;;Disease, Agricultural Workers';;Diseases, Agricultural Worker;;Diseases, Agricultural Worker's;;Diseases, Agricultural Work…	Diseases in persons engaged in cultivating and tilling soil, growing plants, harvesting crops, raising livestock, or otherwise engaged in husbandry and farming. The diseases are not restricted to farmers in the sense of those who perform conventional farm chores: the heading applies also to those engaged in the individual activities named above, as in those only gathering harvest or in those only…	Occupational disease	http://ctdbase.org/detail.go?type=disease&acc=D000382
D017109		Akathisia, Drug-Induced	Acathisia, Drug Induced;;Acathisia, Drug-Induced;;Akathisia, Drug Induced;;Akathisia, Tardive;;Drug-Induced Acathisia;;Drug Induced Akathisia;;Drug-Induced Akathisia;;Pseudoakathisia;;Tardive Akathisia	A condition associated with the use of certain medications and characterized by an internal sense of motor restlessness often described as an inability to resist the urge to move.	Nervous system disease;;Signs and symptoms	http://ctdbase.org/detail.go?type=disease&acc=D017109
D000419		Albuminuria		The presence of albumin in the urine, an indicator of KIDNEY DISEASES.	Signs and symptoms;;Urogenital disease (female);;Urogenital disease (male)	http://ctdbase.org/detail.go?type=disease&acc=D000419
D000505		Alopecia	AGA1;;Alopecia, Androgenetic;;Alopecia, Androgenetic, 1;;Alopecia Cicatrisata;;Alopecia Cicatrisatas;;Alopecia, Male Pattern;;Androgenetic Alopecia;;ANDROGENETIC ALOPECIA;AGA BALDNESS, MALE PATTERN, INCLUDED;;Androgenic Alopecia;;Baldness;;Baldness, Male Pattern;;Cicatrisata, Alopecia;;Cicatrisatas, Alopecia;;Female Pattern Baldness;;Male Pattern Alopecia;;Male Pattern Baldness;;MPB, INCLUDED;;Pa…	Absence of hair from areas where it is normally present.	Pathology (anatomical condition);;Skin disease	http://ctdbase.org/detail.go?type=disease&acc=D000505
D000544		Alzheimer Disease	Acute Confusional Senile Dementia;;AD;;AD1, INCLUDED;;Alzheimer Dementia (AD);;Alzheimer Disease, Early Onset;;ALZHEIMER DISEASE, EARLY-ONSET, WITH CEREBRAL AMYLOID ANGIOPATHY, INCLUDED;;Alzheimer Disease, Late Onset;;ALZHEIMER DISEASE, PROTECTION AGAINST, INCLUDED;;Alzheimer Sclerosis;;Alzheimer's Disease;;Alzheimer's Disease, Focal Onset;;Alzheimer Syndrome;;Alzheimer Type Dementia;;Alzheimer T…	A degenerative disease of the BRAIN characterized by the insidious onset of DEMENTIA. Impairment of MEMORY, judgment, attention span, and problem solving skills are followed by severe APRAXIAS and a global loss of cognitive abilities. The condition primarily occurs after age 60, and is marked pathologically by severe cortical atrophy and the triad of SENILE PLAQUES; NEUROFIBRILLARY TANGLES; and N…	Mental disorder;;Nervous system disease	http://ctdbase.org/detail.go?type=disease&acc=D000544
D000647		Amnesia	Amnesia, Dissociative;;Amnesia, Global;;Amnesia, Hysterical;;Amnesia Memory Loss;;Amnesia-Memory Loss;;Amnesia-Memory Losses;;Amnesias;;Amnesias, Dissociative;;Amnesias, Global;;Amnesias, Hysterical;;Amnesias, Tactile;;Amnesias, Temporary;;Amnesia, Tactile;;Amnesia, Temporary;;Amnestic State;;Amnestic States;;Dissociative Amnesia;;Dissociative Amnesias;;Global Amnesia;;Global Amnesias;;Hysterical…	Pathologic partial or complete loss of the ability to recall past experiences (AMNESIA, RETROGRADE) or to form new memories (AMNESIA, ANTEROGRADE). This condition may be of organic or psychologic origin. Organic forms of amnesia are usually associated with dysfunction of the DIENCEPHALON or HIPPOCAMPUS. (From Adams et al., Principles of Neurology, 6th ed, pp426-7)	Mental disorder;;Nervous system disease;;Signs and symptoms	http://ctdbase.org/detail.go?type=disease&acc=D000647
D000690		Amyotrophic Lateral Sclerosis	ALS (Amyotrophic Lateral Sclerosis);;Amyotrophic Lateral Sclerosis, Guam Form;;Amyotrophic Lateral Sclerosis Parkinsonism Dementia Complex 1;;Amyotrophic Lateral Sclerosis-Parkinsonism-Dementia Complex 1;;Amyotrophic Lateral Sclerosis, Parkinsonism Dementia Complex of Guam;;Amyotrophic Lateral Sclerosis, Parkinsonism-Dementia Complex of Guam;;Amyotrophic Lateral Sclerosis With Dementia;;Charcot D…	A degenerative disorder affecting upper MOTOR NEURONS in the brain and lower motor neurons in the brain stem and SPINAL CORD. Disease onset is usually after the age of 50 and the process is usually fatal within 3 to 6 years. Clinical manifestations include progressive weakness, atrophy, FASCICULATION, hyperreflexia, DYSARTHRIA, dysphagia, and eventual paralysis of respiratory function. Pathologic…	Metabolic disease;;Nervous system disease	http://ctdbase.org/detail.go?type=disease&acc=D000690
D000707		Anaphylaxis	Anaphylactic Reaction;;Anaphylactic Reactions;;Anaphylactic Shock;;Reaction, Anaphylactic;;Reactions, Anaphylactic;;Shock, Anaphylactic	An acute hypersensitivity reaction due to exposure to a previously encountered ANTIGEN. The reaction may include rapidly progressing URTICARIA, respiratory distress, vascular collapse, systemic SHOCK, and death.	Immune system disease	http://ctdbase.org/detail.go?type=disease&acc=D000707
D000741		Anemia, Aplastic	Anemia, Hypoplastic;;Anemias, Aplastic;;Anemias, Hypoplastic;;Aplastic Anemia;;Aplastic Anemias;;APLASTIC ANEMIA, SUSCEPTIBILITY TO, INCLUDED;;Hypoplastic Anemia;;Hypoplastic Anemias	A form of anemia in which the bone marrow fails to produce adequate numbers of peripheral blood elements.	Blood disease	http://ctdbase.org/detail.go?type=disease&acc=D000741
D000743		Anemia, Hemolytic	Acquired Hemolytic Anemia;;Anemia, Acquired Hemolytic;;Anemia, Hemolytic, Acquired;;Anemia, Microangiopathic;;Hemolytic Anemia;;Hemolytic Anemia, Acquired;;Microangiopathic Anemia;;Microangiopathic Hemolytic Anemia	A condition of inadequate circulating red blood cells (ANEMIA) or insufficient HEMOGLOBIN due to premature destruction of red blood cells (ERYTHROCYTES).	Blood disease	http://ctdbase.org/detail.go?type=disease&acc=D000743
D000744		Anemia, Hemolytic, Autoimmune	Acquired Autoimmune Hemolytic Anemia;;Agglutinin Disease, Cold;;Agglutinin Diseases, Cold;;Anemia, Autoimmune Hemolytic;;Anemia, Hemolytic, Cold Antibody;;Anemia, Hemolytic, Idiopathic Acquired;;Anemias, Autoimmune Hemolytic;;Autoimmune Hemolytic Anemia;;Autoimmune Hemolytic Anemias;;Cold Agglutinin Disease;;Cold Agglutinin Diseases;;Cold Antibody Disease;;Cold Antibody Diseases;;Cold Antibody He…	Acquired hemolytic anemia due to the presence of AUTOANTIBODIES which agglutinate or lyse the patient's own RED BLOOD CELLS.	Blood disease;;Immune system disease	http://ctdbase.org/detail.go?type=disease&acc=D000744
D018798		Anemia, Iron-Deficiency	Anemia, Iron Deficiency;;Anemias, Iron Deficiency;;Anemias, Iron-Deficiency;;Iron Deficiency Anemia;;Iron-Deficiency Anemia;;Iron Deficiency Anemias;;Iron-Deficiency Anemias	Anemia characterized by decreased or absent iron stores, low serum iron concentration, low transferrin saturation, and low hemoglobin concentration or hematocrit value. The erythrocytes are hypochromic and microcytic and the iron binding capacity is increased.	Blood disease;;Metabolic disease	http://ctdbase.org/detail.go?type=disease&acc=D018798
D000748		Anemia, Macrocytic	Anemias, Macrocytic;;Macrocytic Anemia;;Macrocytic Anemias	Anemia characterized by larger than normal erythrocytes, increased mean corpuscular volume (MCV) and increased mean corpuscular hemoglobin (MCH).	Blood disease	http://ctdbase.org/detail.go?type=disease&acc=D000748
D000749		Anemia, Megaloblastic	Anemias, Megaloblastic;;Megaloblastic Anemia;;Megaloblastic Anemias	A disorder characterized by the presence of ANEMIA, abnormally large red blood cells (megalocytes or macrocytes), and MEGALOBLASTS.	Blood disease	http://ctdbase.org/detail.go?type=disease&acc=D000749
D000782		Aneuploidy	Aneuploid;;Aneuploid Cell;;Aneuploid Cells;;Aneuploidies;;Aneuploids;;Cell, Aneuploid;;Cells, Aneuploid	The chromosomal constitution of cells which deviate from the normal by the addition or subtraction of CHROMOSOMES, chromosome pairs, or chromosome fragments. In a normally diploid cell (DIPLOIDY) the loss of a chromosome pair is termed nullisomy (symbol: 2N-2), the loss of a single chromosome is MONOSOMY (symbol: 2N-1), the addition of a chromosome pair is tetrasomy (symbol: 2N+2), the addition o…	Pathology (process)	http://ctdbase.org/detail.go?type=disease&acc=D000782
D000787		Angina Pectoris	Angor Pectoris;;Stenocardia;;Stenocardias	The symptom of paroxysmal pain consequent to MYOCARDIAL ISCHEMIA usually of distinctive character, location and radiation. It is thought to be provoked by a transient stressful situation during which the oxygen requirements of the MYOCARDIUM exceed that supplied by the CORONARY CIRCULATION.	Cardiovascular disease;;Nervous system disease;;Signs and symptoms	http://ctdbase.org/detail.go?type=disease&acc=D000787
D000799		Angioedema	Angioedemas;;Angioneurotic Edema;;Angioneurotic Edemas;;Edema, Angioneurotic;;Edema, Quincke's;;Edemas, Angioneurotic;;Giant Urticaria;;Giant Urticarias;;Quincke Edema;;Quincke's Edema;;Quinckes Edema;;Urticaria, Giant;;Urticarias, Giant	Swelling involving the deep DERMIS, subcutaneous, or submucosal tissues, representing localized EDEMA. Angioedema often occurs in the face, lips, tongue, and larynx.	Cardiovascular disease;;Immune system disease;;Skin disease	http://ctdbase.org/detail.go?type=disease&acc=D000799
D000855		Anorexia		The lack or loss of APPETITE accompanied by an aversion to food and the inability to eat. It is the defining characteristic of the disorder ANOREXIA NERVOSA.	Signs and symptoms	http://ctdbase.org/detail.go?type=disease&acc=D000855
D000860		Anoxia	Anoxemia;;Anoxemias;;Anoxias;;Deficiencies, Oxygen;;Deficiency, Oxygen;;Hypoxemia;;Hypoxemias;;Hypoxia;;Hypoxias;;Oxygen Deficiencies;;Oxygen Deficiency	Relatively complete absence of oxygen in one or more tissues.	Signs and symptoms	http://ctdbase.org/detail.go?type=disease&acc=D000860
D001002		Anuria		Absence of urine formation. It is usually associated with complete bilateral ureteral (URETER) obstruction, complete lower urinary tract obstruction, or unilateral ureteral obstruction when a solitary kidney is present.	Urogenital disease (female);;Urogenital disease (male)	http://ctdbase.org/detail.go?type=disease&acc=D001002
D001008		Anxiety Disorders	ANXIETY;;Anxiety Disorder;;Anxiety Neuroses;;Anxiety State, Neurotic;;Anxiety States, Neurotic;;Disorder, Anxiety;;Disorders, Anxiety;;HARM AVOIDANCE, INCLUDED;;Neuroses, Anxiety;;Neurotic Anxiety State;;Neurotic Anxiety States;;State, Neurotic Anxiety;;States, Neurotic Anxiety	Persistent and disabling ANXIETY.	Mental disorder	http://ctdbase.org/detail.go?type=disease&acc=D001008
D001018		Aortic Diseases	Aortic Disease;;Disease, Aortic;;Diseases, Aortic	Pathological processes involving any part of the AORTA.	Cardiovascular disease	http://ctdbase.org/detail.go?type=disease&acc=D001018
D001037		Aphasia	Acquired Aphasia;;Ageusic Aphasia;;Ageusic Aphasias;;Alogia;;Alogias;;Anepia;;Anepias;;Aphasia, Acquired;;Aphasia, Ageusic;;Aphasia, Auditory Discriminatory;;Aphasia, Commisural;;Aphasia, Functional;;Aphasia, Global;;Aphasia, Graphomotor;;Aphasia, Intellectual;;Aphasia, Mixed;;Aphasia, Post Ictal;;Aphasia, Post-Ictal;;Aphasia, Post Traumatic;;Aphasia, Post-Traumatic;;Aphasia, Progressive;;Aphasia…	A cognitive disorder marked by an impaired ability to comprehend or express language in its written or spoken form. This condition is caused by diseases which affect the language areas of the dominant hemisphere. Clinical features are used to classify the various subtypes of this condition. General categories include receptive, expressive, and mixed forms of aphasia.	Nervous system disease;;Signs and symptoms	http://ctdbase.org/detail.go?type=disease&acc=D001037
D001049		Apnea		A transient absence of spontaneous respiration.	Respiratory tract disease;;Signs and symptoms	http://ctdbase.org/detail.go?type=disease&acc=D001049
D001145		Arrhythmias, Cardiac	Arrhythmia;;Arrhythmia, Cardiac;;Arrythmia;;Cardiac Arrhythmia;;Cardiac Arrhythmias;;Cardiac Dysrhythmia;;Dysrhythmia, Cardiac;;EXTRASYSTOLES	Any disturbances of the normal rhythmic beating of the heart or MYOCARDIAL CONTRACTION. Cardiac arrhythmias can be classified by the abnormalities in HEART RATE, disorders of electrical impulse generation, or impulse conduction.	Cardiovascular disease;;Pathology (process)	http://ctdbase.org/detail.go?type=disease&acc=D001145
D001161		Arteriosclerosis		Thickening and loss of elasticity of the walls of ARTERIES of all sizes. There are many forms classified by the types of lesions and arteries involved, such as ATHEROSCLEROSIS with fatty lesions in the ARTERIAL INTIMA of medium and large muscular arteries.	Cardiovascular disease	http://ctdbase.org/detail.go?type=disease&acc=D001161
D018771		Arthralgia	Arthralgias;;Joint Pain;;Joint Pains;;Pain, Joint;;Pains, Joint;;Polyarthralgia;;Polyarthralgias	Pain in the joint.	Musculoskeletal disease;;Nervous system disease;;Signs and symptoms	http://ctdbase.org/detail.go?type=disease&acc=D018771
D001168		Arthritis	Arthritides;;Polyarthritides;;Polyarthritis		Musculoskeletal disease	http://ctdbase.org/detail.go?type=disease&acc=D001168
D001169		Arthritis, Experimental	Adjuvant Arthritis;;Arthritides, Collagen;;Arthritis, Adjuvant;;Arthritis, Adjuvant-Induced;;Arthritis, Collagen;;Arthritis, Collagen-Induced;;Collagen Arthritides;;Collagen Arthritis;;Collagen-Induced Arthritides;;Collagen-Induced Arthritis	ARTHRITIS that is induced in experimental animals. Immunological methods and infectious agents can be used to develop experimental arthritis models. These methods include injections of stimulators of the immune response, such as an adjuvant (ADJUVANTS, IMMUNOLOGIC) or COLLAGEN.	Musculoskeletal disease	http://ctdbase.org/detail.go?type=disease&acc=D001169
D001172		Arthritis, Rheumatoid	RA;;Rheumatoid Arthritis;;RHEUMATOID ARTHRITIS, SUSCEPTIBILITY TO	A chronic systemic disease, primarily of the joints, marked by inflammatory changes in the synovial membranes and articular structures, widespread fibrinoid degeneration of the collagen fibers in mesenchymal tissues, and by atrophy and rarefaction of bony structures. Etiology is unknown, but autoimmune mechanisms have been implicated.	Connective tissue disease;;Immune system disease;;Musculoskeletal disease	http://ctdbase.org/detail.go?type=disease&acc=D001172
D001201		Ascites		Accumulation or retention of free fluid within the peritoneal cavity.	Pathology (process)	http://ctdbase.org/detail.go?type=disease&acc=D001201
D001247		Asthenia		Clinical sign or symptom manifested as debility, or lack or loss of strength and energy.	Signs and symptoms	http://ctdbase.org/detail.go?type=disease&acc=D001247
D053627		Asthenozoospermia		A condition in which the percentage of progressively motile sperm is abnormally low. In men, it is defined as <25% rapid motility or <50% progression in a semen sample (World Health Organization, 1992).	Urogenital disease (male)	http://ctdbase.org/detail.go?type=disease&acc=D053627
D001249		Asthma	Asthma, Bronchial;;ASTHMA, DIMINISHED RESPONSE TO ANTILEUKOTRIENE TREATMENT IN, INCLUDED;;ASTHMA-RELATED TRAITS, SUSCEPTIBILITY TO ASTHMA, PROTECTION AGAINST, INCLUDED;;Asthmas;;ASTHMA, SUSCEPTIBILITY TO;;Bronchial Asthma	A form of bronchial disorder with three distinct components: airway hyper-responsiveness (RESPIRATORY HYPERSENSITIVITY), airway INFLAMMATION, and intermittent AIRWAY OBSTRUCTION. It is characterized by spasmodic contraction of airway smooth muscle, WHEEZING, and dyspnea (DYSPNEA, PAROXYSMAL).	Immune system disease;;Respiratory tract disease	http://ctdbase.org/detail.go?type=disease&acc=D001249
D001259		Ataxia	Appendicular Ataxia;;Appendicular Ataxias;;Ataxia, Appendicular;;Ataxia, Limb;;Ataxia, Motor;;Ataxias;;Ataxias, Appendicular;;Ataxia, Sensory;;Ataxias, Limb;;Ataxias, Motor;;Ataxias, Sensory;;Ataxias, Truncal;;Ataxia, Truncal;;Ataxy;;Coordination Impairment;;Coordination Impairments;;Coordination Lack;;Dyscoordination;;Dyssynergia;;Impairment, Coordination;;Impairments, Coordination;;Incoordinati…	Impairment of the ability to perform smoothly coordinated voluntary movements. This condition may affect the limbs, trunk, eyes, pharynx, larynx, and other structures. Ataxia may result from impaired sensory or motor function. Sensory ataxia may result from posterior column injury or PERIPHERAL NERVE DISEASES. Motor ataxia may be associated with CEREBELLAR DISEASES; CEREBRAL CORTEX diseases; THAL…	Nervous system disease;;Signs and symptoms	http://ctdbase.org/detail.go?type=disease&acc=D001259
D001281		Atrial Fibrillation	Atrial Fibrillations;;Auricular Fibrillation;;Auricular Fibrillations;;Familial Atrial Fibrillation;;Fibrillation, Atrial;;Fibrillation, Auricular;;Fibrillations, Atrial;;Fibrillations, Auricular	Abnormal cardiac rhythm that is characterized by rapid, uncoordinated firing of electrical impulses in the upper chambers of the heart (HEART ATRIA). In such case, blood cannot be effectively pumped into the lower chambers of the heart (HEART VENTRICLES). It is caused by abnormal impulse generation.	Cardiovascular disease;;Pathology (process)	http://ctdbase.org/detail.go?type=disease&acc=D001281
D001282		Atrial Flutter	Atrial Flutters;;Auricular Flutter;;Auricular Flutters;;Flutter, Atrial;;Flutter, Auricular;;Flutters, Atrial;;Flutters, Auricular	Rapid, irregular atrial contractions caused by a block of electrical impulse conduction in the right atrium and a reentrant wave front traveling up the inter-atrial septum and down the right atrial free wall or vice versa. Unlike ATRIAL FIBRILLATION which is caused by abnormal impulse generation, typical atrial flutter is caused by abnormal impulse conduction. As in atrial fibrillation, patients …	Cardiovascular disease;;Pathology (process)	http://ctdbase.org/detail.go?type=disease&acc=D001282
D054537		Atrioventricular Block	Atrioventricular Blocks;;Atrioventricular Conduction Block;;Atrioventricular Conduction Blocks;;AV Block;;AV Blocks;;Block, AV;;Blocks, AV;;Conduction Block, Atrioventricular;;Conduction Blocks, Atrioventricular	Impaired impulse conduction from HEART ATRIA to HEART VENTRICLES. AV block can mean delayed or completely blocked impulse conduction.	Cardiovascular disease;;Pathology (process)	http://ctdbase.org/detail.go?type=disease&acc=D054537
D001289		Attention Deficit Disorder with Hyperactivity	ADDH;;ADHD;;ADHD1;;ADHD2;;ADHD3;;ADHD4;;ADHD5;;ADHD6;;ADHD7;;Attention Deficit Disorder;;Attention Deficit Disorders;;Attention Deficit Disorders with Hyperactivity;;Attention Deficit Hyperactivity Disorder;;Attention Deficit-Hyperactivity Disorder;;Attention Deficit Hyperactivity Disorders;;Attention Deficit-Hyperactivity Disorders;;ATTENTION DEFICIT-HYPERACTIVITY DISORDER, SUSCEPTIBILITY TO, 1;…	A behavior disorder originating in childhood in which the essential features are signs of developmentally inappropriate inattention, impulsivity, and hyperactivity. Although most individuals have symptoms of both inattention and hyperactivity-impulsivity, one or the other pattern may be predominant. The disorder is more frequent in males than females. Onset is in childhood. Symptoms often attenua…	Mental disorder	http://ctdbase.org/detail.go?type=disease&acc=D001289
D001327		Autoimmune Diseases	AIS6;;Autoimmune Disease;;AUTOIMMUNE DISEASE, SUSCEPTIBILITY TO, 6;;Disease, Autoimmune;;Diseases, Autoimmune	Disorders that are characterized by the production of antibodies that react with host tissues or immune effector cells that are autoreactive to endogenous peptides.	Immune system disease	http://ctdbase.org/detail.go?type=disease&acc=D001327
D001342		Autonomic Nervous System Diseases	ANS (Autonomic Nervous System) Diseases;;ANS Disease;;ANS Diseases;;Autonomic Central Nervous System Diseases;;Autonomic Disease;;Autonomic Diseases;;Autonomic Dysfunction, Segmental;;Autonomic Dysfunctions, Segmental;;Autonomic Nervous System Disorders;;Autonomic Peripheral Nervous System Diseases;;Central Autonomic Nervous System Diseases;;Disorders of the Autonomic Nervous System;;Nervous Syst…	Diseases of the parasympathetic or sympathetic divisions of the AUTONOMIC NERVOUS SYSTEM; which has components located in the CENTRAL NERVOUS SYSTEM and PERIPHERAL NERVOUS SYSTEM. Autonomic dysfunction may be associated with HYPOTHALAMIC DISEASES; BRAIN STEM disorders; SPINAL CORD DISEASES; and PERIPHERAL NERVOUS SYSTEM DISEASES. Manifestations include impairments of vegetative functions includin…	Nervous system disease	http://ctdbase.org/detail.go?type=disease&acc=D001342
D053099		Azotemia		A biochemical abnormality referring to an elevation of BLOOD UREA NITROGEN and CREATININE. Azotemia can be produced by KIDNEY DISEASES or other extrarenal disorders. When azotemia becomes associated with a constellation of clinical signs, it is termed UREMIA.	Pathology (process);;Urogenital disease (female);;Urogenital disease (male)	http://ctdbase.org/detail.go?type=disease&acc=D053099
D001416		Back Pain	Ache, Back;;Aches, Back;;Backache;;Back Ache;;Backaches;;Back Aches;;Back Pains;;Back Pain without Radiation;;Back Pain with Radiation;;Pain, Back;;Pains, Back;;Pain Syndromes, Vertebrogenic;;Pain Syndrome, Vertebrogenic;;Syndromes, Vertebrogenic Pain;;Syndrome, Vertebrogenic Pain;;Vertebrogenic Pain Syndrome;;Vertebrogenic Pain Syndromes	Acute or chronic pain located in the posterior regions of the THORAX; LUMBOSACRAL REGION; or the adjacent regions.	Nervous system disease;;Signs and symptoms	http://ctdbase.org/detail.go?type=disease&acc=D001416
D001424		Bacterial Infections	Bacterial Infection;;Infection, Bacterial;;Infections, Bacterial	Infections by bacteria, general or unspecified.	Bacterial infection or mycosis	http://ctdbase.org/detail.go?type=disease&acc=D001424
D001480		Basal Ganglia Diseases	Basal Ganglia Disease;;Basal Ganglia Disorder;;Basal Ganglia Disorders;;Extrapyramidal Disorder;;Extrapyramidal Disorders;;Lenticulostriate Disorder;;Lenticulostriate Disorders	Diseases of the BASAL GANGLIA including the PUTAMEN; GLOBUS PALLIDUS; claustrum; AMYGDALA; and CAUDATE NUCLEUS. DYSKINESIAS (most notably involuntary movements and alterations of the rate of movement) represent the primary clinical manifestations of these disorders. Common etiologies include CEREBROVASCULAR DISORDERS; NEURODEGENERATIVE DISEASES; and CRANIOCEREBRAL TRAUMA.	Nervous system disease	http://ctdbase.org/detail.go?type=disease&acc=D001480
D001714		Bipolar Disorder	Affective Psychosis, Bipolar;;Bipolar Affective Psychosis;;Bipolar Depression;;Bipolar Disorders;;Depression, Bipolar;;Disorder, Bipolar;;Disorder, Manic;;Mania;;Manias;;Manic-Depressive Psychoses;;Manic Depressive Psychosis;;Manic-Depressive Psychosis;;Manic Disorder;;Manic Disorders;;Manic State;;Manic States;;Psychoses, Bipolar Affective;;Psychoses, Manic Depressive;;Psychoses, Manic-Depressiv…	A major affective disorder marked by severe mood swings (manic or major depressive episodes) and a tendency to remission and recurrence.	Mental disorder	http://ctdbase.org/detail.go?type=disease&acc=D001714
D001724		Birth Weight	Birth Weights;;Weight, Birth;;Weights, Birth	The mass or quantity of heaviness of an individual at BIRTH. It is expressed by units of pounds or kilograms.	Signs and symptoms	http://ctdbase.org/detail.go?type=disease&acc=D001724
D001766		Blindness	Acquired Blindness;;Amauroses;;Amaurosis;;Blindness, Acquired;;Blindness, Complete;;Blindness, Hysterical;;Blindness, Legal;;Blindness, Monocular;;Blindness, Transient;;Complete Blindness;;Hysterical Blindness;;Legal Blindness;;Monocular Blindness;;Transient Blindness	The inability to see or the loss or absence of perception of visual stimuli. This condition may be the result of EYE DISEASES; OPTIC NERVE DISEASES; OPTIC CHIASM diseases; or BRAIN DISEASES affecting the VISUAL PATHWAYS or OCCIPITAL LOBE.	Eye disease;;Nervous system disease;;Signs and symptoms	http://ctdbase.org/detail.go?type=disease&acc=D001766
D019575		Blindness, Cortical	Anton Babinski Syndrome;;Anton-Babinski Syndrome;;Anton's Syndrome;;Antons Syndrome;;Anton's Syndrome, Transient;;Anton Syndrome;;Blindness, Cortical, Post-Ictal;;Blindness, Cortical, Transient;;Blindnesses, Reversible Cortical;;Blindness, Reversible Cortical;;Cortical Blindness;;Cortical Blindnesses, Reversible;;Cortical Blindness, Reversible;;Psychic Denial of Blindness;;Reversible Cortical Bli…	Total loss of vision in all or part of the visual field due to bilateral OCCIPITAL LOBE (i.e., VISUAL CORTEX) damage or dysfunction. Anton syndrome is characterized by the psychic denial of true, organic cortical blindness. (Adams et al., Principles of Neurology, 6th ed, p460)	Eye disease;;Nervous system disease;;Signs and symptoms	http://ctdbase.org/detail.go?type=disease&acc=D019575
D001778		Blood Coagulation Disorders	Blood Coagulation Disorder;;Coagulation Disorder, Blood;;Coagulation Disorders, Blood;;Disorder, Blood Coagulation;;Disorders, Blood Coagulation	Hemorrhagic and thrombotic disorders that occur as a consequence of abnormalities in blood coagulation due to a variety of factors such as COAGULATION PROTEIN DISORDERS; BLOOD PLATELET DISORDERS; BLOOD PROTEIN DISORDERS or nutritional conditions.	Blood disease	http://ctdbase.org/detail.go?type=disease&acc=D001778
D001836		Body Weight Changes	Body Weight Change;;Change, Body Weight;;Changes, Body Weight;;Weight Change, Body;;Weight Changes, Body	A clinical manifestation consisting of alterations in an individual's weight from his or her norm.	Signs and symptoms	http://ctdbase.org/detail.go?type=disease&acc=D001836
D001847		Bone Diseases	Bone Disease;;Disease, Bone;;Diseases, Bone	Diseases of BONES.	Musculoskeletal disease	http://ctdbase.org/detail.go?type=disease&acc=D001847
D001851		Bone Diseases, Metabolic	Bone Disease, Metabolic;;Disease, Metabolic Bone;;Diseases, Metabolic Bone;;Metabolic Bone Disease;;Metabolic Bone Diseases;;Osteopenia;;Osteopenias		Musculoskeletal disease	http://ctdbase.org/detail.go?type=disease&acc=D001851
D001855		Bone Marrow Diseases	Bone Marrow Disease;;Disease, Bone Marrow;;Diseases, Bone Marrow;;Marrow Disease, Bone;;Marrow Diseases, Bone		Blood disease	http://ctdbase.org/detail.go?type=disease&acc=D001855
C536572		Bone Marrow failure syndromes			Blood disease	http://ctdbase.org/detail.go?type=disease&acc=C536572
D001862		Bone Resorption	Bone Losses, Osteoclastic;;Bone Loss, Osteoclastic;;Bone Resorptions;;Losses, Osteoclastic Bone;;Loss, Osteoclastic Bone;;Osteoclastic Bone Loss;;Osteoclastic Bone Losses;;Resorption, Bone;;Resorptions, Bone	Bone loss due to osteoclastic activity.	Musculoskeletal disease	http://ctdbase.org/detail.go?type=disease&acc=D001862
D001919		Bradycardia	Bradyarrhythmia;;Bradyarrhythmias;;Bradycardias	Cardiac arrhythmias that are characterized by excessively slow HEART RATE, usually below 50 beats per minute in human adults. They can be classified broadly into SINOATRIAL NODE dysfunction and ATRIOVENTRICULAR BLOCK.	Cardiovascular disease;;Pathology (process)	http://ctdbase.org/detail.go?type=disease&acc=D001919
D001929		Brain Edema	Brain Edema, Cytotoxic;;Brain Edema, Vasogenic;;Brain Swelling;;Brain Swellings;;Cerebral Edema;;Cerebral Edema, Cytotoxic;;Cerebral Edemas, Vasogenic;;Cerebral Edema, Vasogenic;;Cytotoxic Brain Edema;;Cytotoxic Cerebral Edema;;Edema, Brain;;Edema, Cerebral;;Edema, Cytotoxic Brain;;Edema, Cytotoxic Cerebral;;Edema, Intracranial;;Edema, Vasogenic Brain;;Edema, Vasogenic Cerebral;;Intracranial Edem…	Increased intracellular or extracellular fluid in brain tissue. Cytotoxic brain edema (swelling due to increased intracellular fluid) is indicative of a disturbance in cell metabolism, and is commonly associated with hypoxic or ischemic injuries (see HYPOXIA, BRAIN). An increase in extracellular fluid may be caused by increased brain capillary permeability (vasogenic edema), an osmotic gradient, …	Nervous system disease	http://ctdbase.org/detail.go?type=disease&acc=D001929
D020520		Brain Infarction	Anterior Cerebral Circulation Infarction;;Anterior Circulation Brain Infarction;;Anterior Circulation Infarction, Brain;;Brain Infarction, Anterior Circulation;;Brain Infarction, Posterior Circulation;;Brain Infarctions;;Brain Infarctions, Venous;;Brain Infarction, Venous;;Brain Venous Infarction;;Brain Venous Infarctions;;Infarction, Anterior Cerebral Circulation;;Infarction, Anterior Circulatio…	Tissue NECROSIS in any area of the brain, including the CEREBRAL HEMISPHERES, the CEREBELLUM, and the BRAIN STEM. Brain infarction is the result of a cascade of events initiated by inadequate blood flow through the brain that is followed by HYPOXIA and HYPOGLYCEMIA in brain tissue. Damage may be temporary, permanent, selective or pan-necrosis.	Cardiovascular disease;;Nervous system disease	http://ctdbase.org/detail.go?type=disease&acc=D020520
D001930		Brain Injuries	Acute Brain Injuries;;Acute Brain Injury;;Brain Contusion;;Brain Contusions;;Brain Injuries, Acute;;Brain Injuries, Diffuse;;Brain Injuries, Focal;;Brain Injuries, Traumatic;;Brain Injury;;Brain Injury, Acute;;Brain Injury, Diffuse;;Brain Injury, Focal;;Brain Injury, Traumatic;;Brain Laceration;;Brain Lacerations;;Brain Trauma;;Brain Traumas;;Contusion, Brain;;Contusion, Cortical;;Contusions, Bra…	Acute and chronic (see also BRAIN INJURIES, CHRONIC) injuries to the brain, including the cerebral hemispheres, CEREBELLUM, and BRAIN STEM. Clinical manifestations depend on the nature of injury. Diffuse trauma to the brain is frequently associated with DIFFUSE AXONAL INJURY or COMA, POST-TRAUMATIC. Localized injuries may be associated with NEUROBEHAVIORAL MANIFESTATIONS; HEMIPARESIS, or other fo…	Nervous system disease;;Wounds and injuries	http://ctdbase.org/detail.go?type=disease&acc=D001930
D002545		Brain Ischemia	Brain Ischemias;;Cerebral Ischemia;;Cerebral Ischemias;;Encephalopathy, Ischemic;;Ischemia, Brain;;Ischemia, Cerebral;;Ischemias, Cerebral;;Ischemic Encephalopathies;;Ischemic Encephalopathy	Localized reduction of blood flow to brain tissue due to arterial obstruction or systemic hypoperfusion. This frequently occurs in conjunction with brain hypoxia (HYPOXIA, BRAIN). Prolonged ischemia is associated with BRAIN INFARCTION.	Cardiovascular disease;;Nervous system disease	http://ctdbase.org/detail.go?type=disease&acc=D002545
D001932		Brain Neoplasms	Benign Brain Neoplasm;;Benign Brain Neoplasms;;Benign Neoplasm, Brain;;Benign Neoplasms, Brain;;Brain Benign Neoplasm;;Brain Benign Neoplasms;;Brain Cancer;;Brain Cancers;;Brain Malignant Neoplasm;;Brain Malignant Neoplasms;;Brain Neoplasm;;Brain Neoplasm, Benign;;Brain Neoplasm, Malignant;;Brain Neoplasm, Primary;;Brain Neoplasms, Benign;;Brain Neoplasms, Malignant;;Brain Neoplasms, Malignant, P…	Neoplasms of the intracranial components of the central nervous system, including the cerebral hemispheres, basal ganglia, hypothalamus, thalamus, brain stem, and cerebellum. Brain neoplasms are subdivided into primary (originating from brain tissue) and secondary (i.e., metastatic) forms. Primary neoplasms are subdivided into benign and malignant forms. In general, brain tumors may also be class…	Cancer;;Nervous system disease	http://ctdbase.org/detail.go?type=disease&acc=D001932
D016535		Bronchial Hyperreactivity	Bronchial Hyperreactivities;;Hyperreactivities, Bronchial;;Hyperreactivity, Bronchial	Tendency of the smooth muscle of the tracheobronchial tree to contract more intensely in response to a given stimulus than it does in the response seen in normal individuals. This condition is present in virtually all symptomatic patients with asthma. The most prominent manifestation of this smooth muscle contraction is a decrease in airway caliber that can be readily measured in the pulmonary fu…	Respiratory tract disease	http://ctdbase.org/detail.go?type=disease&acc=D016535
D001986		Bronchial Spasm	Bronchial Spasms;;Bronchospasm;;Bronchospasms;;Spasm, Bronchial;;Spasms, Bronchial	Spasmodic contraction of the smooth muscle of the bronchi.	Respiratory tract disease	http://ctdbase.org/detail.go?type=disease&acc=D001986
D001991		Bronchitis		Inflammation of the large airways in the lung including any part of the BRONCHI, from the PRIMARY BRONCHI to the TERTIARY BRONCHI.	Respiratory tract disease	http://ctdbase.org/detail.go?type=disease&acc=D001991
D029481		Bronchitis, Chronic		A subcategory of CHRONIC OBSTRUCTIVE PULMONARY DISEASE. The disease is characterized by hypersecretion of mucus accompanied by a chronic (more than 3 months in 2 consecutive years) productive cough. Infectious agents are a major cause of chronic bronchitis.	Respiratory tract disease	http://ctdbase.org/detail.go?type=disease&acc=D029481
D002037		Bundle-Branch Block	Anterior Fascicular Block;;Anterior Fascicular Blocks;;Block, Anterior Fascicular;;Block, Bundle Branch;;Block, Bundle-Branch;;Block, Fascicular;;Block, Left Bundle-Branch;;Block, Posterior Fascicular;;Block, Right Bundle-Branch;;Blocks, Anterior Fascicular;;Blocks, Bundle Branch;;Blocks, Bundle-Branch;;Blocks, Fascicular;;Blocks, Left Bundle-Branch;;Blocks, Posterior Fascicular;;Blocks, Right Bu…	A form of heart block in which the electrical stimulation of HEART VENTRICLES is interrupted at either one of the branches of BUNDLE OF HIS thus preventing the simultaneous depolarization of the two ventricles.	Cardiovascular disease;;Pathology (process)	http://ctdbase.org/detail.go?type=disease&acc=D002037
D019559		Capillary Leak Syndrome	Capillary Leak Syndromes;;Clarkson Disease;;Clinical Capillary Leak Syndrome;;Systemic Capillary Leak Syndrome	A condition characterized by recurring episodes of fluid leaking from capillaries into extra-vascular compartments causing hematocrit to rise precipitously. If not treated, generalized vascular leak can lead to generalized EDEMA; SHOCK; cardiovascular collapse; and MULTIPLE ORGAN FAILURE.	Cardiovascular disease	http://ctdbase.org/detail.go?type=disease&acc=D019559
D002277		Carcinoma	Anaplastic Carcinoma;;Anaplastic Carcinomas;;Carcinoma, Anaplastic;;Carcinomas;;Carcinomas, Anaplastic;;Carcinoma, Spindle Cell;;Carcinoma, Spindle-Cell;;Carcinomas, Spindle-Cell;;Carcinomas, Undifferentiated;;Carcinomatoses;;Carcinomatosis;;Carcinoma, Undifferentiated;;Epithelial Neoplasm, Malignant;;Epithelial Neoplasms, Malignant;;Epithelial Tumor, Malignant;;Epithelial Tumors, Malignant;;Epit…	A malignant neoplasm made up of epithelial cells tending to infiltrate the surrounding tissues and give rise to metastases. It is a histological type of neoplasm but is often wrongly used as a synonym for 'cancer.' (From Dorland, 27th ed)	Cancer	http://ctdbase.org/detail.go?type=disease&acc=D002277
D002283		Carcinoma, Bronchogenic	Bronchial Carcinoma;;Bronchial Carcinomas;;Bronchogenic Carcinoma;;Bronchogenic Carcinomas;;Carcinoma, Bronchial;;Carcinomas, Bronchial;;Carcinomas, Bronchogenic	Malignant neoplasm arising from the epithelium of the BRONCHI. It represents a large group of epithelial lung malignancies which can be divided into two clinical groups: SMALL CELL LUNG CANCER and NON-SMALL-CELL LUNG CARCINOMA.	Cancer;;Respiratory tract disease	http://ctdbase.org/detail.go?type=disease&acc=D002283
D018270		Carcinoma, Ductal, Breast	Carcinoma, Infiltrating Duct;;Carcinoma, Invasive Ductal, Breast;;Carcinoma, Mammary Ductal;;Carcinomas, Infiltrating Duct;;Carcinomas, Mammary Ductal;;Invasive Ductal Carcinoma, Breast;;Mammary Ductal Carcinoma;;Mammary Ductal Carcinomas	An invasive (infiltrating) CARCINOMA of the mammary ductal system (MAMMARY GLANDS) in the human BREAST.	Cancer;;Skin disease	http://ctdbase.org/detail.go?type=disease&acc=D018270
D018269		Carcinoma, Endometrioid	Adenocarcinoma, Endometrioid;;Adenocarcinomas, Endometrioid;;Carcinomas, Endometrioid;;Endometrioid Adenocarcinoma;;Endometrioid Adenocarcinomas;;Endometrioid Carcinoma;;Endometrioid Carcinomas	An adenocarcinoma characterized by the presence of cells resembling the glandular cells of the ENDOMETRIUM. It is a common histological type of ovarian CARCINOMA and ENDOMETRIAL CARCINOMA. There is a high frequency of co-occurrence of this form of adenocarcinoma in both tissues.	Cancer;;Endocrine system disease;;Urogenital disease (female)	http://ctdbase.org/detail.go?type=disease&acc=D018269
D002289		Carcinoma, Non-Small-Cell Lung	Carcinoma, Non Small Cell Lung;;Carcinoma, Non-Small Cell Lung;;Carcinomas, Non-Small-Cell Lung;;Lung Carcinoma, Non-Small-Cell;;Lung Carcinomas, Non-Small-Cell;;Nonsmall Cell Lung Cancer;;Non-Small Cell Lung Cancer;;Non Small Cell Lung Carcinoma;;Non-Small-Cell Lung Carcinoma;;Non-Small-Cell Lung Carcinomas	A heterogeneous aggregate of at least three distinct histological types of lung cancer, including SQUAMOUS CELL CARCINOMA; ADENOCARCINOMA; and LARGE CELL CARCINOMA. They are dealt with collectively because of their shared treatment strategy.	Cancer;;Respiratory tract disease	http://ctdbase.org/detail.go?type=disease&acc=D002289
D002292		Carcinoma, Renal Cell	Adenocarcinoma Of Kidney;;ADENOCARCINOMA OF KIDNEY NONPAPILLARY RENAL CARCINOMA 1 LOCUS, INCLUDED;;Adenocarcinoma, Renal;;Adenocarcinoma, Renal Cell;;Adenocarcinomas, Renal Cell;;Cancer, Renal Cell;;Cancers, Renal Cell;;Carcinoma, Collecting Duct;;Carcinoma, Collecting Duct (Kidney);;Carcinoma, Hypernephroid;;Carcinoma, Nephroid;;Carcinomas, Collecting Duct;;Carcinomas, Collecting Duct (Kidney);;…	A heterogeneous group of sporadic or hereditary carcinoma derived from cells of the KIDNEYS. There are several subtypes including the clear cells, the papillary, the chromophobe, the collecting duct, the spindle cells (sarcomatoid), or mixed cell-type carcinoma.	Cancer;;Urogenital disease (female);;Urogenital disease (male)	http://ctdbase.org/detail.go?type=disease&acc=D002292
D002294		Carcinoma, Squamous Cell	Carcinoma, Epidermoid;;Carcinoma, Planocellular;;Carcinomas, Epidermoid;;Carcinomas, Planocellular;;Carcinoma, Squamous;;Carcinomas, Squamous;;Carcinomas, Squamous Cell;;Epidermoid Carcinoma;;Epidermoid Carcinomas;;Planocellular Carcinoma;;Planocellular Carcinomas;;Squamous Carcinoma;;Squamous Carcinomas;;Squamous Cell Carcinoma;;Squamous Cell Carcinomas	A carcinoma derived from stratified SQUAMOUS EPITHELIAL CELLS. It may also occur in sites where glandular or columnar epithelium is normally present. (From Stedman, 25th ed)	Cancer	http://ctdbase.org/detail.go?type=disease&acc=D002294
C535575		Carcinoma, squamous cell of head and neck	HNSCC;;Squamous Cell Carcinoma, Head And Neck;;Squamous cell carcinoma of the head and neck		Cancer	http://ctdbase.org/detail.go?type=disease&acc=C535575
D002295		Carcinoma, Transitional Cell	Carcinomas, Transitional Cell;;Cell Carcinomas, Transitional;;Cell Carcinoma, Transitional;;Transitional Cell Carcinoma;;Transitional Cell Carcinomas	A malignant neoplasm derived from TRANSITIONAL EPITHELIAL CELLS, occurring chiefly in the URINARY BLADDER; URETERS; or RENAL PELVIS.	Cancer	http://ctdbase.org/detail.go?type=disease&acc=D002295
D002305		Cardiac Tamponade	Cardiac Tamponades;;Pericardial Tamponade;;Pericardial Tamponades;;Tamponade, Cardiac;;Tamponade, Pericardial;;Tamponades, Cardiac;;Tamponades, Pericardial	Compression of the heart by accumulated fluid (PERICARDIAL EFFUSION) or blood (HEMOPERICARDIUM) in the PERICARDIUM surrounding the heart. The affected cardiac functions and CARDIAC OUTPUT can range from minimal to total hemodynamic collapse.	Cardiovascular disease	http://ctdbase.org/detail.go?type=disease&acc=D002305
D006332		Cardiomegaly	Cardiac Hypertrophy;;Enlarged Heart;;Enlargement, Heart;;Heart, Enlarged;;Heart Enlargement;;Heart Hypertrophy	Enlargement of the HEART, usually indicated by a cardiothoracic ratio above 0.50. Heart enlargement may involve the right, the left, or both HEART VENTRICLES or HEART ATRIA. Cardiomegaly is a nonspecific symptom seen in patients with chronic systolic heart failure (HEART FAILURE) or several forms of CARDIOMYOPATHIES.	Cardiovascular disease;;Pathology (anatomical condition)	http://ctdbase.org/detail.go?type=disease&acc=D006332
D009202		Cardiomyopathies	Cardiomyopathies, Primary;;Cardiomyopathies, Secondary;;Cardiomyopathy;;Cardiomyopathy, Primary;;Cardiomyopathy, Secondary;;Disease, Myocardial;;Disease, Primary Myocardial;;Disease, Secondary Myocardial;;Diseases, Myocardial;;Diseases, Primary Myocardial;;Diseases, Secondary Myocardial;;Myocardial Disease;;Myocardial Disease, Primary;;Myocardial Diseases;;Myocardial Disease, Secondary;;Myocardia…	A group of diseases in which the dominant feature is the involvement of the CARDIAC MUSCLE itself. Cardiomyopathies are classified according to their predominant pathophysiological features (DILATED CARDIOMYOPATHY; HYPERTROPHIC CARDIOMYOPATHY; RESTRICTIVE CARDIOMYOPATHY) or their etiological/pathological factors (CARDIOMYOPATHY, ALCOHOLIC; ENDOCARDIAL FIBROELASTOSIS).	Cardiovascular disease	http://ctdbase.org/detail.go?type=disease&acc=D009202
D002311		Cardiomyopathy, Dilated	1A, Dilated cardiomyopathy;;1As, Dilated cardiomyopathy;;Cardiomyopathies, Congestive;;Cardiomyopathies, Dilated;;Cardiomyopathies, Familial Idiopathic;;Cardiomyopathies, Idiopathic Dilated;;cardiomyopathy 1A, Dilated;;cardiomyopathy 1As, Dilated;;Cardiomyopathy, Congestive;;Cardiomyopathy, Dilated, 1a;;CARDIOMYOPATHY, DILATED, 1GG;;CARDIOMYOPATHY, DILATED, 1R;;Cardiomyopathy, Dilated, Autosomal …	A form of CARDIAC MUSCLE disease that is characterized by ventricular dilation, VENTRICULAR DYSFUNCTION, and HEART FAILURE. Risk factors include SMOKING; ALCOHOL DRINKING; HYPERTENSION; INFECTION; PREGNANCY; and mutations in the LMNA gene encoding LAMIN TYPE A, a NUCLEAR LAMINA protein.	Cardiovascular disease	http://ctdbase.org/detail.go?type=disease&acc=D002311
D002312		Cardiomyopathy, Hypertrophic	Cardiomyopathies, Hypertrophic;;Cardiomyopathies, Hypertrophic Obstructive;;Cardiomyopathy, Hypertrophic Obstructive;;Hypertrophic Cardiomyopathies;;Hypertrophic Cardiomyopathy;;Hypertrophic Obstructive Cardiomyopathies;;Hypertrophic Obstructive Cardiomyopathy;;Obstructive Cardiomyopathies, Hypertrophic;;Obstructive Cardiomyopathy, Hypertrophic	A form of CARDIAC MUSCLE disease, characterized by left and/or right ventricular hypertrophy (HYPERTROPHY, LEFT VENTRICULAR; HYPERTROPHY, RIGHT VENTRICULAR), frequent asymmetrical involvement of the HEART SEPTUM, and normal or reduced left ventricular volume. Risk factors include HYPERTENSION; AORTIC STENOSIS; and gene MUTATION; (FAMILIAL HYPERTROPHIC CARDIOMYOPATHY).	Cardiovascular disease	http://ctdbase.org/detail.go?type=disease&acc=D002312
D018376		Cardiovascular Abnormalities	Abnormalities, Cardiovascular;;Abnormality, Cardiovascular;;Cardiovascular Abnormality	Congenital, inherited, or acquired anomalies of the CARDIOVASCULAR SYSTEM, including the HEART and BLOOD VESSELS.	Cardiovascular disease;;Congenital abnormality	http://ctdbase.org/detail.go?type=disease&acc=D018376
D002375		Catalepsy	Anochlesia;;Anochlesias;;Catalepsies;;Cerea Flexibilitas;;Flexibilitas, Cerea;;Flexibilities, Waxy;;Flexibility, Waxy;;Waxy Flexibilities;;Waxy Flexibility	A condition characterized by inactivity, decreased responsiveness to stimuli, and a tendency to maintain an immobile posture. The limbs tend to remain in whatever position they are placed (waxy flexibility). Catalepsy may be associated with PSYCHOTIC DISORDERS (e.g., SCHIZOPHRENIA, CATATONIC), nervous system drug toxicity, and other conditions.	Nervous system disease;;Signs and symptoms	http://ctdbase.org/detail.go?type=disease&acc=D002375
D002386		Cataract	Cataract, Membranous;;Cataracts;;Cataracts, Membranous;;Lens Opacities;;Lens Opacity;;Membranous Cataract;;Membranous Cataracts;;Opacities, Lens;;Opacity, Lens;;Pseudoaphakia;;Pseudoaphakias	Partial or complete opacity on or in the lens or capsule of one or both eyes, impairing vision or causing blindness. The many kinds of cataract are classified by their morphology (size, shape, location) or etiology (cause and time of occurrence). (Dorland, 27th ed)	Eye disease	http://ctdbase.org/detail.go?type=disease&acc=D002386
D002389		Catatonia	Catatonia, Lethal;;Catatonia, Malignant;;Catatonia, Organic;;Catatonias;;Catatonia, Schizophreniform;;Catatonias, Lethal;;Catatonias, Malignant;;Catatonias, Organic;;Catatonias, Schizophreniform;;Catatonic Disorder, Organic;;Catatonic Disorders, Organic;;Lethal Catatonia;;Lethal Catatonias;;Malignant Catatonia;;Malignant Catatonias;;Organic Catatonia;;Organic Catatonias;;Organic Catatonic Disorde…	A neuropsychiatric disorder characterized by one or more of the following essential features: immobility, mutism, negativism (active or passive refusal to follow commands), mannerisms, stereotypies, posturing, grimacing, excitement, echolalia, echopraxia, muscular rigidity, and stupor; sometimes punctuated by sudden violent outbursts, panic, or hallucinations. This condition may be associated wit…	Nervous system disease;;Signs and symptoms	http://ctdbase.org/detail.go?type=disease&acc=D002389
D002493		Central Nervous System Diseases	Central Nervous System Disorders;;CNS Disease;;CNS Diseases	Diseases of any component of the brain (including the cerebral hemispheres, diencephalon, brain stem, and cerebellum) or the spinal cord.	Nervous system disease	http://ctdbase.org/detail.go?type=disease&acc=D002493
D002524		Cerebellar Ataxia	Adiadochokineses;;Adiadochokinesis;;Ataxia, Cerebellar;;Ataxias, Cerebellar;;Cerebellar Ataxias;;Cerebellar Dysmetria;;Cerebellar Dysmetrias;;Cerebellar Hemiataxia;;Cerebellar Hemiataxias;;Cerebellar Incoordination;;Cerebellar Incoordinations;;Dysmetria;;Dysmetria, Cerebellar;;Dysmetrias;;Dysmetrias, Cerebellar;;Hemiataxia, Cerebellar;;Hemiataxias, Cerebellar;;Hypermetria;;Hypermetrias;;Incoordin…	Incoordination of voluntary movements that occur as a manifestation of CEREBELLAR DISEASES. Characteristic features include a tendency for limb movements to overshoot or undershoot a target (dysmetria), a tremor that occurs during attempted movements (intention TREMOR), impaired force and rhythm of diadochokinesis (rapidly alternating movements), and GAIT ATAXIA. (From Adams et al., Principles of…	Nervous system disease;;Signs and symptoms	http://ctdbase.org/detail.go?type=disease&acc=D002524
D002526		Cerebellar Diseases	Cerebellar Disease;;Cerebellar Disorder;;Cerebellar Disorders;;Cerebellar Dysfunction;;Cerebellar Dysfunctions;;Cerebellar Syndrome;;Cerebellar Syndromes;;Cerebellum Disease;;Cerebellum Diseases;;Disease, Cerebellar;;Disease, Cerebellum;;Disorder, Cerebellar;;Dysfunction, Cerebellar;;Syndrome, Cerebellar	Diseases that affect the structure or function of the cerebellum. Cardinal manifestations of cerebellar dysfunction include dysmetria, GAIT ATAXIA, and MUSCLE HYPOTONIA.	Nervous system disease	http://ctdbase.org/detail.go?type=disease&acc=D002526
D002543		Cerebral Hemorrhage	Brain Hemorrhage, Cerebral;;Brain Hemorrhages, Cerebral;;Cerebral Brain Hemorrhage;;Cerebral Brain Hemorrhages;;Cerebral Hemorrhages;;Cerebral Parenchymal Hemorrhage;;Cerebral Parenchymal Hemorrhages;;Cerebrum Hemorrhage;;Cerebrum Hemorrhages;;Hemorrhage, Cerebral;;Hemorrhage, Cerebral Brain;;Hemorrhage, Cerebral Parenchymal;;Hemorrhage, Cerebrum;;Hemorrhage, Intracerebral;;Hemorrhages, Cerebral;…	Bleeding into one or both CEREBRAL HEMISPHERES including the BASAL GANGLIA and the CEREBRAL CORTEX. It is often associated with HYPERTENSION and CRANIOCEREBRAL TRAUMA.	Cardiovascular disease;;Nervous system disease;;Pathology (process)	http://ctdbase.org/detail.go?type=disease&acc=D002543
D002544		Cerebral Infarction	Anterior Choroidal Artery Infarction;;CEREBRAL INFARCTION;;Cerebral Infarction, Left Hemisphere;;Cerebral Infarction, Right Hemisphere;;Cerebral Infarctions;;Cerebral, Left Hemisphere, Infarction;;Cerebral, Right Hemisphere, Infarction;;CEREBROVASCULAR ACCIDENT;;Infarction, Cerebral;;Infarction, Cerebral, Left Hemisphere;;Infarction, Cerebral, Right Hemisphere;;Infarction, Left Hemisphere, Cerebr…	The formation of an area of NECROSIS in the CEREBRUM caused by an insufficiency of arterial or venous blood flow. Infarcts of the cerebrum are generally classified by hemisphere (i.e., left vs. right), lobe (e.g., frontal lobe infarction), arterial distribution (e.g., INFARCTION, ANTERIOR CEREBRAL ARTERY), and etiology (e.g., embolic infarction).	Cardiovascular disease;;Nervous system disease	http://ctdbase.org/detail.go?type=disease&acc=D002544
D002561		Cerebrovascular Disorders	Brain Vascular Disorder;;Brain Vascular Disorders;;Cerebrovascular Disease;;Cerebrovascular Diseases;;Cerebrovascular Disorder;;Cerebrovascular Insufficiencies;;Cerebrovascular Insufficiency;;Cerebrovascular Occlusion;;Cerebrovascular Occlusions;;Disease, Cerebrovascular;;Diseases, Cerebrovascular;;Insufficiencies, Cerebrovascular;;Insufficiency, Cerebrovascular;;Intracranial Vascular Disease;;In…	A spectrum of pathological conditions of impaired blood flow in the brain. They can involve vessels (ARTERIES or VEINS) in the CEREBRUM, the CEREBELLUM, and the BRAIN STEM. Major categories include INTRACRANIAL ARTERIOVENOUS MALFORMATIONS; BRAIN ISCHEMIA; CEREBRAL HEMORRHAGE; and others.	Cardiovascular disease;;Nervous system disease	http://ctdbase.org/detail.go?type=disease&acc=D002561
D002637		Chest Pain	Chest Pains;;Pain, Chest;;Pains, Chest	Pressure, burning, or numbness in the chest.	Nervous system disease;;Signs and symptoms	http://ctdbase.org/detail.go?type=disease&acc=D002637
D002653		Child Behavior Disorders	Behavior Disorders, Child;;Disorders, Child Behavior	Disturbances considered to be pathological based on age and stage appropriateness, e.g., conduct disturbances and anaclitic depression. This concept does not include psychoneuroses, psychoses, or personality disorders with fixed patterns.	Mental disorder	http://ctdbase.org/detail.go?type=disease&acc=D002653
D018281		Cholangiocarcinoma	Carcinoma, Cholangiocellular;;Carcinomas, Cholangiocellular;;Cholangiocarcinoma, Extrahepatic;;Cholangiocarcinoma, Intrahepatic;;Cholangiocarcinomas;;Cholangiocarcinomas, Extrahepatic;;Cholangiocarcinomas, Intrahepatic;;Cholangiocellular Carcinoma;;Cholangiocellular Carcinomas;;Extrahepatic Cholangiocarcinoma;;Extrahepatic Cholangiocarcinomas;;Intrahepatic Cholangiocarcinoma;;Intrahepatic Cholang…	A malignant tumor arising from the epithelium of the BILE DUCTS.	Cancer	http://ctdbase.org/detail.go?type=disease&acc=D018281
D002761		Cholangitis		Inflammation of the biliary ductal system (BILE DUCTS); intrahepatic, extrahepatic, or both.	Digestive system disease	http://ctdbase.org/detail.go?type=disease&acc=D002761
D002764		Cholecystitis	Empyema, Gallbladder;;Empyema, Gall Bladder;;Gallbladder Empyema;;Gall Bladder Empyema;;Gallbladder Inflammation;;Inflammation, Gallbladder	Inflammation of the GALLBLADDER; generally caused by impairment of BILE flow, GALLSTONES in the BILIARY TRACT, infections, or other diseases.	Digestive system disease	http://ctdbase.org/detail.go?type=disease&acc=D002764
D002769		Cholelithiasis		Presence or formation of GALLSTONES in the BILIARY TRACT, usually in the gallbladder (CHOLECYSTOLITHIASIS) or the common bile duct (CHOLEDOCHOLITHIASIS).	Digestive system disease	http://ctdbase.org/detail.go?type=disease&acc=D002769
D002779		Cholestasis	Bile Duct Obstruction;;Bile Duct Obstructions;;Biliary Stases;;Biliary Stasis;;Cholestases;;Duct Obstruction, Bile;;Duct Obstructions, Bile;;Obstruction, Bile Duct;;Obstructions, Bile Duct;;Stases, Biliary;;Stasis, Biliary	Impairment of bile flow due to obstruction in small bile ducts (INTRAHEPATIC CHOLESTASIS) or obstruction in large bile ducts (EXTRAHEPATIC CHOLESTASIS).	Digestive system disease	http://ctdbase.org/detail.go?type=disease&acc=D002779
D002780		Cholestasis, Intrahepatic	Bile Duct Obstruction, Intrahepatic;;Biliary Stases, Intrahepatic;;Biliary Stasis, Intrahepatic;;Cholestases, Intrahepatic;;Intrahepatic Biliary Stases;;Intrahepatic Biliary Stasis;;Intrahepatic Cholestases;;Intrahepatic Cholestasis	Impairment of bile flow due to injury to the HEPATOCYTES; BILE CANALICULI; or the intrahepatic bile ducts (BILE DUCTS, INTRAHEPATIC).	Digestive system disease	http://ctdbase.org/detail.go?type=disease&acc=D002780
D002819		Chorea	BCH;;Benign Hereditary Chorea;;Benign Hereditary Choreas;;BHC;;Chorea, Benign Hereditary;;Chorea, Chronic Progressive;;Chorea Disorder;;Chorea Disorders;;Chorea, Hereditary;;Chorea, Rheumatic;;Choreas;;Choreas, Benign Hereditary;;Choreas, Chronic Progressive;;Chorea, Senile;;Choreas, Hereditary;;Choreas, Rheumatic;;Choreas, Senile;;Choreas, Sydenham;;Chorea, Sydenham;;Chorea, Sydenham's;;Chorea S…	Involuntary, forcible, rapid, jerky movements that may be subtle or become confluent, markedly altering normal patterns of movement. Hypotonia and pendular reflexes are often associated. Conditions which feature recurrent or persistent episodes of chorea as a primary manifestation of disease are referred to as CHOREATIC DISORDERS. Chorea is also a frequent manifestation of BASAL GANGLIA DISEASES.	Nervous system disease;;Signs and symptoms	http://ctdbase.org/detail.go?type=disease&acc=D002819
D002869		Chromosome Aberrations	Aberration, Chromosomal;;Aberration, Chromosome;;Aberration, Cytogenetic;;Aberrations, Chromosomal;;Aberrations, Chromosome;;Aberrations, Cytogenetic;;Abnormalities, Autosome;;Abnormalities, Chromosomal;;Abnormalities, Chromosome;;Abnormalities, Cytogenetic;;Abnormality, Autosome;;Abnormality, Chromosomal;;Abnormality, Chromosome;;Abnormality, Cytogenetic;;Autosome Abnormalities;;Autosome Abnorma…	Abnormal number or structure of chromosomes. Chromosome aberrations may result in CHROMOSOME DISORDERS.	Pathology (process)	http://ctdbase.org/detail.go?type=disease&acc=D002869
D019457		Chromosome Breakage	Breakage, Chromosomal;;Breakage, Chromosome;;Breakages, Chromosomal;;Breakages, Chromosome;;Break, Chromosomal;;Break, Chromosome;;Breaks, Chromosomal;;Breaks, Chromosome;;Chromosomal Break;;Chromosomal Breakage;;Chromosomal Breakages;;Chromosomal Breaks;;Chromosome Break;;Chromosome Breakages;;Chromosome Breaks	A type of chromosomal aberration involving DNA BREAKS. Chromosome breakage can result in CHROMOSOMAL TRANSLOCATION; CHROMOSOME INVERSION; or SEQUENCE DELETION.	Pathology (process)	http://ctdbase.org/detail.go?type=disease&acc=D019457
D002971		Cleft Lip	Cleft Lips;;Harelip;;Harelips;;Lip, Cleft;;Lips, Cleft	Congenital defect in the upper lip where the maxillary prominence fails to merge with the merged medial nasal prominences. It is thought to be caused by faulty migration of the mesoderm in the head region.	Congenital abnormality;;Mouth disease	http://ctdbase.org/detail.go?type=disease&acc=D002971
D002972		Cleft Palate	Cleft Palate, Isolated;;Cleft Palates;;Palate, Cleft;;Palates, Cleft	Congenital fissure of the soft and/or hard palate, due to faulty fusion.	Congenital abnormality;;Mouth disease;;Musculoskeletal disease	http://ctdbase.org/detail.go?type=disease&acc=D002972
D019970		Cocaine-Related Disorders	Abuse, Cocaine;;Addiction, Cocaine;;Cocaine Abuse;;Cocaine Addiction;;Cocaine Dependence;;Cocaine-Related Disorder;;Cocaine Related Disorders;;Dependence, Cocaine;;Dependences, Cocaine;;Disorder, Cocaine-Related;;Disorders, Cocaine-Related	Disorders related or resulting from use of cocaine.	Mental disorder;;Substance-related disorder	http://ctdbase.org/detail.go?type=disease&acc=D019970
D003092		Colitis		Inflammation of the COLON section of the large intestine (INTESTINE, LARGE), usually with symptoms such as DIARRHEA (often with blood and mucus), ABDOMINAL PAIN, and FEVER.	Digestive system disease	http://ctdbase.org/detail.go?type=disease&acc=D003092
D003093		Colitis, Ulcerative	Colitis Gravis;;IBD11;;Idiopathic Proctocolitis;;INFLAMMATORY BOWEL DISEASE 11;;Inflammatory Bowel Disease, Ulcerative Colitis Type;;Ulcerative Colitis	Inflammation of the COLON that is predominantly confined to the MUCOSA. Its major symptoms include DIARRHEA, rectal BLEEDING, the passage of MUCUS, and ABDOMINAL PAIN.	Digestive system disease	http://ctdbase.org/detail.go?type=disease&acc=D003093
D003110		Colonic Neoplasms	Cancer, Colon;;Cancer, Colonic;;Cancer of Colon;;Cancer of the Colon;;Cancers, Colon;;Cancers, Colonic;;Colon Cancer;;Colon Cancers;;Colonic Cancer;;Colonic Cancers;;Colonic Neoplasm;;Colon Neoplasm;;Colon Neoplasms;;Neoplasm, Colon;;Neoplasm, Colonic;;Neoplasms, Colon;;Neoplasms, Colonic	Tumors or cancer of the COLON.	Cancer;;Digestive system disease	http://ctdbase.org/detail.go?type=disease&acc=D003110
D015179		Colorectal Neoplasms	Cancer, Colorectal;;Cancers, Colorectal;;Carcinoma, Colorectal;;Carcinomas, Colorectal;;COLON CANCER;;COLORECTAL ADENOMA AND CANCER, SUSCEPTIBILITY TO;;Colorectal Cancer;;Colorectal Cancers;;COLORECTAL CANCER, SUSCEPTIBILITY TO, 1;;COLORECTAL CANCER, SUSCEPTIBILITY TO, 10;;COLORECTAL CANCER, SUSCEPTIBILITY TO, 11;;COLORECTAL CANCER, SUSCEPTIBILITY TO, 2;;COLORECTAL CANCER, SUSCEPTIBILITY TO, 3;;C…	Tumors or cancer of the COLON or the RECTUM or both. Risk factors for colorectal cancer include chronic ULCERATIVE COLITIS; FAMILIAL POLYPOSIS COLI; exposure to ASBESTOS; and irradiation of the CERVIX UTERI.	Cancer;;Digestive system disease	http://ctdbase.org/detail.go?type=disease&acc=D015179
D003117		Color Vision Defects	Achromatopsia;;Acquired Color Blindness;;Blindness, Color;;Blue Color Blindness;;Color Blindness;;Color Blindness, Acquired;;Color Blindness, Blue;;Color Blindness, Green;;Color Blindness, Inherited;;Color Blindness, Red;;Color Blindness, Red Green;;Color Blindness, Red-Green;;Color Vision Defect;;Color Vision Deficiency;;Defect, Color Vision;;Defect, Deutan;;Defects, Color Vision;;Deutan Defect;…	Defects of color vision are mainly hereditary traits but can be secondary to acquired or developmental abnormalities in the CONES (RETINA). Severity of hereditary defects of color vision depends on the degree of mutation of the ROD OPSINS genes (on X CHROMOSOME and CHROMOSOME 3) that code the photopigments for red, green and blue.	Eye disease;;Nervous system disease;;Signs and symptoms	http://ctdbase.org/detail.go?type=disease&acc=D003117
D003128		Coma	Comas;;Comatose;;Pseudocoma;;Pseudocomas	A profound state of unconsciousness associated with depressed cerebral activity from which the individual cannot be aroused. Coma generally occurs when there is dysfunction or injury involving both cerebral hemispheres or the brain stem RETICULAR FORMATION.	Nervous system disease;;Signs and symptoms	http://ctdbase.org/detail.go?type=disease&acc=D003128
D019955		Conduct Disorder		A repetitive and persistent pattern of behavior in which the basic rights of others or major age-appropriate societal norms or rules are violated. These behaviors include aggressive conduct that causes or threatens physical harm to other people or animals, nonaggressive conduct that causes property loss or damage, deceitfulness or theft, and serious violations of rules. The onset is before age 18…	Mental disorder	http://ctdbase.org/detail.go?type=disease&acc=D019955
D003221		Confusion	Bewilderment;;Confusional State;;Confusional States;;Confusion, Post Ictal;;Confusion, Post-Ictal;;Confusion, Reactive;;Disorientation;;Post-Ictal Confusion;;Reactive Confusion;;State, Confusional;;States, Confusional	A mental state characterized by bewilderment, emotional disturbance, lack of clear thinking, and perceptual disorientation.	Nervous system disease;;Signs and symptoms	http://ctdbase.org/detail.go?type=disease&acc=D003221
D000013		Congenital Abnormalities	Abnormalities, Congenital;;Abnormality, Congenital;;Birth Defect;;Birth Defects;;Congenital Abnormality;;Congenital Defect;;Congenital Defects;;Defect, Birth;;Defect, Congenital;;Defects, Birth;;Defects, Congenital;;Deformities;;Deformity	Malformations of organs or body parts during development in utero.	Congenital abnormality	http://ctdbase.org/detail.go?type=disease&acc=D000013
D003231		Conjunctivitis			Eye disease	http://ctdbase.org/detail.go?type=disease&acc=D003231
D003244		Consciousness Disorders	Altered Level of Consciousness;;Consciousness Disorder;;Consciousness, Level Altered;;Consciousness, Level Depressed;;Depressed Level of Consciousness;;Semiconsciousness	Organic mental disorders in which there is impairment of the ability to maintain awareness of self and environment and to respond to environmental stimuli. Dysfunction of the cerebral hemispheres or brain stem RETICULAR FORMATION may result in this condition.	Mental disorder;;Nervous system disease;;Signs and symptoms	http://ctdbase.org/detail.go?type=disease&acc=D003244
D003248		Constipation	Colonic Inertia;;Dyschezia	Infrequent or difficult evacuation of FECES. These symptoms are associated with a variety of causes, including low DIETARY FIBER intake, emotional or nervous disturbances, systemic and structural disorders, drug-induced aggravation, and infections.	Signs and symptoms	http://ctdbase.org/detail.go?type=disease&acc=D003248
D003251		Constriction, Pathologic	Constriction, Pathological;;Constrictions, Pathologic;;Pathological Constriction;;Pathologic Constriction;;Pathologic Constrictions;;Stenoses;;Stenosis;;Stricture;;Strictures	The condition of an anatomical structure's being constricted beyond normal dimensions.	Pathology (anatomical condition)	http://ctdbase.org/detail.go?type=disease&acc=D003251
D003324		Coronary Artery Disease	Arterioscleroses, Coronary;;Arteriosclerosis, Coronary;;Artery Disease, Coronary;;Artery Diseases, Coronary;;Atheroscleroses, Coronary;;Atherosclerosis, Coronary;;Coronary Arterioscleroses;;Coronary Arteriosclerosis;;Coronary Artery Diseases;;Coronary Atheroscleroses;;Coronary Atherosclerosis;;Disease, Coronary Artery;;Diseases, Coronary Artery	Pathological processes of CORONARY ARTERIES that may derive from a congenital abnormality, atherosclerotic, or non-atherosclerotic cause.	Cardiovascular disease	http://ctdbase.org/detail.go?type=disease&acc=D003324
D003327		Coronary Disease	CHDS1;;CHDS2;;CHDS3;;CHDS4;;CHDS5;;CHDS7;;CHDS8;;CHDS9;;CORONARY ARTERY DISEASE, EARLY-ONSET;;Coronary Diseases;;Coronary Heart Disease;;Coronary Heart Diseases;;CORONARY HEART DISEASE, SUSCEPTIBILITY TO, 1;;CORONARY HEART DISEASE, SUSCEPTIBILITY TO, 2;;CORONARY HEART DISEASE, SUSCEPTIBILITY TO, 3;;CORONARY HEART DISEASE, SUSCEPTIBILITY TO, 4;;CORONARY HEART DISEASE, SUSCEPTIBILITY TO, 5;;CORONAR…	An imbalance between myocardial functional requirements and the capacity of the CORONARY VESSELS to supply sufficient blood flow. It is a form of MYOCARDIAL ISCHEMIA (insufficient blood supply to the heart muscle) caused by a decreased capacity of the coronary vessels.	Cardiovascular disease	http://ctdbase.org/detail.go?type=disease&acc=D003327
D003329		Coronary Vasospasm	Artery Vasospasm, Coronary;;Artery Vasospasms, Coronary;;Coronary Artery Vasospasm;;Coronary Artery Vasospasms;;Coronary Vasospasms;;Vasospasm, Coronary;;Vasospasm, Coronary Artery;;Vasospasms, Coronary;;Vasospasms, Coronary Artery	Spasm of the large- or medium-sized coronary arteries.	Cardiovascular disease	http://ctdbase.org/detail.go?type=disease&acc=D003329
D003371		Cough		A sudden, audible expulsion of air from the lungs through a partially closed glottis, preceded by inhalation. It is a protective response that serves to clear the trachea, bronchi, and/or lungs of irritants and secretions, or to prevent aspiration of foreign materials into the lungs.	Respiratory tract disease;;Signs and symptoms	http://ctdbase.org/detail.go?type=disease&acc=D003371
D019465		Craniofacial Abnormalities	Abnormalities, Craniofacial;;Abnormality, Craniofacial;;Craniofacial Abnormality	Congenital structural deformities, malformations, or other abnormalities of the cranium and facial bones.	Congenital abnormality;;Musculoskeletal disease	http://ctdbase.org/detail.go?type=disease&acc=D019465
D003456		Cryptorchidism	Abdominal Cryptorchidism;;Bilateral Cryptorchidism;;Cryptorchidism, Abdominal;;Cryptorchidism, Bilateral;;Cryptorchidism, Inguinal;;Cryptorchidism, Unilateral;;Cryptorchidism, Unilateral Or Bilateral;;Cryptorchism;;Inguinal Cryptorchidism;;Testes, Undescended;;Testis, Undescended;;Undescended Testes;;Undescended Testis;;Unilateral Cryptorchidism	A developmental defect in which a TESTIS or both TESTES failed to descend from high in the ABDOMEN to the bottom of the SCROTUM. Testicular descent is essential to normal SPERMATOGENESIS which requires temperature lower than the BODY TEMPERATURE. Cryptorchidism can be subclassified by the location of the maldescended testis.	Congenital abnormality;;Endocrine system disease;;Urogenital disease (male)	http://ctdbase.org/detail.go?type=disease&acc=D003456
D003556		Cystitis		Inflammation of the URINARY BLADDER, either from bacterial or non-bacterial causes. Cystitis is usually associated with painful urination (dysuria), increased frequency, urgency, and suprapubic pain.	Urogenital disease (female);;Urogenital disease (male)	http://ctdbase.org/detail.go?type=disease&acc=D003556
D003643		Death	Cardiac Death;;Death, Cardiac;;Determination of Death;;Near-Death Experience	Irreversible cessation of all bodily functions, manifested by absence of spontaneous breathing and total loss of cardiovascular and cerebral functions.	Pathology (process)	http://ctdbase.org/detail.go?type=disease&acc=D003643
D003645		Death, Sudden		The abrupt cessation of all vital bodily functions, manifested by the permanent loss of total cerebral, respiratory, and cardiovascular functions.	Pathology (process)	http://ctdbase.org/detail.go?type=disease&acc=D003645
D016757		Death, Sudden, Cardiac	Arrest, Sudden Cardiac;;Cardiac Arrests, Sudden;;Cardiac Arrest, Sudden;;Cardiac Death, Sudden;;Cardiac Sudden Death;;Death, Cardiac Sudden;;Death, Sudden Cardiac;;Sudden Cardiac Arrest;;Sudden Cardiac Death;;Sudden Death, Cardiac	Unexpected rapid natural death due to cardiovascular collapse within one hour of initial symptoms. It is usually caused by the worsening of existing heart diseases. The sudden onset of symptoms, such as CHEST PAIN and CARDIAC ARRHYTHMIAS, particularly VENTRICULAR TACHYCARDIA, can lead to the loss of consciousness and cardiac arrest followed by biological death. (from Braunwald's Heart Disease: A …	Cardiovascular disease;;Pathology (process)	http://ctdbase.org/detail.go?type=disease&acc=D016757
D003680		Deglutition Disorders	Deglutition Disorder;;Disorders, Deglutition;;Dysphagia;;Dysphagia, Esophageal;;Dysphagia, Oropharyngeal;;Esophageal Dysphagia;;Oropharyngeal Dysphagia;;Swallowing Disorder;;Swallowing Disorders	Difficulty in SWALLOWING which may result from neuromuscular disorder or mechanical obstruction. Dysphagia is classified into two distinct types: oropharyngeal dysphagia due to malfunction of the PHARYNX and UPPER ESOPHAGEAL SPHINCTER; and esophageal dysphagia due to malfunction of the ESOPHAGUS.	Digestive system disease;;Ear-nose-throat disease	http://ctdbase.org/detail.go?type=disease&acc=D003680
D003681		Dehydration	Stress, Water;;Water Stress	The condition that results from excessive loss of water from a living organism.	Metabolic disease;;Pathology (process)	http://ctdbase.org/detail.go?type=disease&acc=D003681
D003693		Delirium	Delirium of Mixed Origin;;Deliriums, Subacute;;Delirium, Subacute;;Mixed Origin Delirium;;Mixed Origin Deliriums;;Subacute Delirium;;Subacute Deliriums	A disorder characterized by CONFUSION; inattentiveness; disorientation; ILLUSIONS; HALLUCINATIONS; agitation; and in some instances autonomic nervous system overactivity. It may result from toxic/metabolic conditions or structural brain lesions. (From Adams et al., Principles of Neurology, 6th ed, pp411-2)	Mental disorder;;Nervous system disease;;Signs and symptoms	http://ctdbase.org/detail.go?type=disease&acc=D003693
D003704		Dementia	Amentia;;Amentias;;Dementia, Familial;;Dementias;;Dementias, Familial;;Dementias, Senile Paranoid;;Familial Dementia;;Familial Dementias;;Paranoid Dementia, Senile;;Paranoid Dementias, Senile;;Senile Paranoid Dementia;;Senile Paranoid Dementias	An acquired organic mental disorder with loss of intellectual abilities of sufficient severity to interfere with social or occupational functioning. The dysfunction is multifaceted and involves memory, behavior, personality, judgment, attention, spatial relations, language, abstract thought, and other executive functions. The intellectual decline is usually progressive, and initially spares the l…	Mental disorder;;Nervous system disease	http://ctdbase.org/detail.go?type=disease&acc=D003704
D003711		Demyelinating Diseases	Clinically Isolated CNS Demyelinating Syndrome;;Clinically Isolated Syndrome, CNS Demyelinating;;Demyelinating Disease;;Demyelinating Disorder;;Demyelinating Disorders;;Demyelination;;Demyelinations	Diseases characterized by loss or dysfunction of myelin in the central or peripheral nervous system.	Nervous system disease	http://ctdbase.org/detail.go?type=disease&acc=D003711
D003865		Depressive Disorder, Major	Depression, Involutional;;Depressive Disorders, Major;;Disorder, Major Depressive;;Disorders, Major Depressive;;Involutional Depression;;Involutional Melancholia;;Involutional Paraphrenia;;Involutional Paraphrenias;;Involutional Psychoses;;Involutional Psychosis;;Major Depressive Disorder;;Major Depressive Disorders;;MDD;;Melancholia, Involutional;;Paraphrenia, Involutional;;Paraphrenias, Involut…	Marked depression appearing in the involution period and characterized by hallucinations, delusions, paranoia, and agitation.	Mental disorder	http://ctdbase.org/detail.go?type=disease&acc=D003865
D003872		Dermatitis		Any inflammation of the skin.	Skin disease	http://ctdbase.org/detail.go?type=disease&acc=D003872
D003876		Dermatitis, Atopic	Atopic Dermatitides;;Atopic Dermatitis;;Atopic Eczema;;Atopic Neurodermatitides;;Atopic Neurodermatitis;;Dermatitides, Atopic;;Disseminated Neurodermatitides;;Disseminated Neurodermatitis;;Eczema, Atopic;;Eczema, Infantile;;Infantile Eczema;;Neurodermatitides, Atopic;;Neurodermatitides, Disseminated;;Neurodermatitis, Atopic;;Neurodermatitis, Disseminated	A chronic inflammatory genetically determined disease of the skin marked by increased ability to form reagin (IgE), with increased susceptibility to allergic rhinitis and asthma, and hereditary disposition to a lowered threshold for pruritus. It is manifested by lichenification, excoriation, and crusting, mainly on the flexural surfaces of the elbow and knee. In infants it is known as infantile e…	Genetic disease (inborn);;Immune system disease;;Skin disease	http://ctdbase.org/detail.go?type=disease&acc=D003876
D003877		Dermatitis, Contact	Contact Dermatitides;;Contact Dermatitis;;Contact Eczema;;Contact Hypersensitivities;;Contact Hypersensitivity;;Contact Sensitivities;;Contact Sensitivity;;Dermatitides, Contact;;Dermatitis Venenata;;Eczema, Contact;;Hypersensitivities, Contact;;Hypersensitivity, Contact;;Sensitivities, Contact;;Sensitivity, Contact	A type of acute or chronic skin reaction in which sensitivity is manifested by reactivity to materials or substances coming in contact with the skin. It may involve allergic or non-allergic mechanisms.	Skin disease	http://ctdbase.org/detail.go?type=disease&acc=D003877
D017453		Dermatitis, Irritant	Dermatitides, Irritant;;Dermatitides, Primary Irritant;;Dermatitis, Primary Irritant;;Irritant Dermatitides;;Irritant Dermatitides, Primary;;Irritant Dermatitis;;Irritant Dermatitis, Primary;;Primary Irritant Dermatitides;;Primary Irritant Dermatitis	A non-allergic contact dermatitis caused by prolonged exposure to irritants and not explained by delayed hypersensitivity mechanisms.	Skin disease	http://ctdbase.org/detail.go?type=disease&acc=D017453
D003882		Dermatomyositis	Adult Type Dermatomyositides;;Adult Type Dermatomyositis;;Childhood Type Dermatomyositides;;Childhood Type Dermatomyositis;;Dermatomyositides;;Dermatomyositides, Adult Type;;Dermatomyositides, Childhood Type;;Dermatomyositis, Adult Type;;Dermatomyositis, Childhood Type;;Dermatopolymyositides;;Dermatopolymyositis;;Polymyositis-Dermatomyositides;;Polymyositis Dermatomyositis;;Polymyositis-Dermatomy…	A subacute or chronic inflammatory disease of muscle and skin, marked by proximal muscle weakness and a characteristic skin rash. The illness occurs with approximately equal frequency in children and adults. The skin lesions usually take the form of a purplish rash (or less often an exfoliative dermatitis) involving the nose, cheeks, forehead, upper trunk, and arms. The disease is associated with…	Connective tissue disease;;Musculoskeletal disease;;Nervous system disease;;Skin disease	http://ctdbase.org/detail.go?type=disease&acc=D003882
D002658		Developmental Disabilities	Child Development Deviation;;Child Development Deviations;;Child Development Disorder;;Child Development Disorders;;Child Development Disorders, Specific;;Developmental Delay Disorder;;Developmental Delay Disorders;;Developmental Disability;;Development Deviation, Child;;Development Deviations, Child;;Development Disorder, Child;;Development Disorders, Child;;Deviation, Child Development;;Disabil…	Disorders in which there is a delay in development based on that expected for a given age level or stage of development. These impairments or disabilities originate before age 18, may be expected to continue indefinitely, and constitute a substantial impairment. Biological and nonbiological factors are involved in these disorders. (From American Psychiatric Glossary, 6th ed)	Mental disorder	http://ctdbase.org/detail.go?type=disease&acc=D002658
D048909		Diabetes Complications	Complications of Diabetes Mellitus;;Diabetes Complication;;Diabetes Mellitus Complication;;Diabetes Mellitus Complications;;Diabetes-Related Complication;;Diabetes Related Complications;;Diabetes-Related Complications;;Diabetic Complication;;Diabetic Complications	Conditions or pathological processes associated with the disease of diabetes mellitus. Due to the impaired control of BLOOD GLUCOSE level in diabetic patients, pathological processes develop in numerous tissues and organs including the EYE, the KIDNEY, the BLOOD VESSELS, and the NERVE TISSUE.	Endocrine system disease	http://ctdbase.org/detail.go?type=disease&acc=D048909
D018500		Diabetes Insipidus, Nephrogenic	Acquired Nephrogenic Diabetes Insipidus;;ADH-Resistant Diabetes Insipidus;;Congenital Nephrogenic Diabetes Insipidus;;Diabetes Insipidus, Nephrogenic, Autosomal;;Diabetes Insipidus, Nephrogenic, Type 1;;Diabetes Insipidus, Nephrogenic, Type I;;Diabetes Insipidus, Nephrogenic, Type II;;Diabetes Insipidus, Nephrogenic, X-Linked;;Diabetes Insipidus Renalis;;NDI;;Nephrogenic Diabetes Insipidus;;Nephr…	A genetic or acquired polyuric disorder characterized by persistent hypotonic urine and HYPOKALEMIA. This condition is due to renal tubular insensitivity to VASOPRESSIN and failure to reduce urine volume. It may be the result of mutations of genes encoding VASOPRESSIN RECEPTORS or AQUAPORIN-2; KIDNEY DISEASES; adverse drug effects; or complications from PREGNANCY.	Urogenital disease (female);;Urogenital disease (male)	http://ctdbase.org/detail.go?type=disease&acc=D018500
D003920		Diabetes Mellitus		A heterogeneous group of disorders characterized by HYPERGLYCEMIA and GLUCOSE INTOLERANCE.	Endocrine system disease;;Metabolic disease	http://ctdbase.org/detail.go?type=disease&acc=D003920
D003921		Diabetes Mellitus, Experimental	Alloxan Diabetes;;Diabetes, Alloxan;;Diabetes, Streptozocin;;Diabetes, Streptozotocin;;Diabete, Streptozocin;;Experimental Diabetes Mellitus;;Streptozocin Diabete;;Streptozocin Diabetes;;Streptozotocin Diabetes	Diabetes mellitus induced experimentally by administration of various diabetogenic agents or by PANCREATECTOMY.	Endocrine system disease;;Metabolic disease	http://ctdbase.org/detail.go?type=disease&acc=D003921
D003922		Diabetes Mellitus, Type 1	Autoimmune Diabetes;;Brittle Diabetes Mellitus;;Diabetes, Autoimmune;;Diabetes, Juvenile-Onset;;Diabetes Mellitus, Brittle;;Diabetes Mellitus, Insulin Dependent;;Diabetes Mellitus, Insulin-Dependent;;Diabetes Mellitus, Insulin-Dependent, 1;;Diabetes Mellitus, Juvenile Onset;;Diabetes Mellitus, Juvenile-Onset;;Diabetes Mellitus, Ketosis Prone;;Diabetes Mellitus, Ketosis-Prone;;Diabetes Mellitus, S…	A subtype of DIABETES MELLITUS that is characterized by INSULIN deficiency. It is manifested by the sudden onset of severe HYPERGLYCEMIA, rapid progression to DIABETIC KETOACIDOSIS, and DEATH unless treated with insulin. The disease may occur at any age, but is most common in childhood or adolescence.	Endocrine system disease;;Immune system disease;;Metabolic disease	http://ctdbase.org/detail.go?type=disease&acc=D003922
D003924		Diabetes Mellitus, Type 2	Adult-Onset Diabetes Mellitus;;Diabetes Mellitus, Adult Onset;;Diabetes Mellitus, Adult-Onset;;Diabetes Mellitus, Ketosis Resistant;;Diabetes Mellitus, Ketosis-Resistant;;Diabetes Mellitus, Maturity Onset;;Diabetes Mellitus, Maturity-Onset;;Diabetes Mellitus, Noninsulin Dependent;;Diabetes Mellitus, Noninsulin-Dependent;;Diabetes Mellitus, Non Insulin Dependent;;Diabetes Mellitus, Non-Insulin-Dep…	A subclass of DIABETES MELLITUS that is not INSULIN-responsive or dependent (NIDDM). It is characterized initially by INSULIN RESISTANCE and HYPERINSULINEMIA; and eventually by GLUCOSE INTOLERANCE; HYPERGLYCEMIA; and overt diabetes. Type II diabetes mellitus is no longer considered a disease exclusively found in adults. Patients seldom develop KETOSIS but often exhibit OBESITY.	Endocrine system disease;;Metabolic disease	http://ctdbase.org/detail.go?type=disease&acc=D003924
D003925		Diabetic Angiopathies	Angiopathies, Diabetic;;Angiopathy, Diabetic;;Diabetic Angiopathy;;Diabetic Microangiopathies;;Diabetic Microangiopathy;;Diabetic Vascular Complication;;Diabetic Vascular Complications;;Diabetic Vascular Disease;;Diabetic Vascular Diseases;;Microangiopathies, Diabetic;;Microangiopathy, Diabetic;;Vascular Complication, Diabetic;;Vascular Complications, Diabetic;;Vascular Disease, Diabetic;;Vascula…	VASCULAR DISEASES that are associated with DIABETES MELLITUS.	Cardiovascular disease;;Endocrine system disease	http://ctdbase.org/detail.go?type=disease&acc=D003925
D058065		Diabetic Cardiomyopathies	Cardiomyopathies, Diabetic;;Cardiomyopathy, Diabetic;;Diabetic Cardiomyopathy	Diabetes complications in which VENTRICULAR REMODELING in the absence of CORONARY ATHEROSCLEROSIS and hypertension results in cardiac dysfunctions, typically LEFT VENTRICULAR DYSFUNCTION. The changes also result in myocardial hypertrophy, myocardial necrosis and fibrosis, and collagen deposition due to impaired glucose tolerance.	Cardiovascular disease;;Endocrine system disease	http://ctdbase.org/detail.go?type=disease&acc=D058065
D003928		Diabetic Nephropathies	Diabetic Glomerulosclerosis;;Diabetic Kidney Disease;;Diabetic Kidney Diseases;;Diabetic Nephropathy;;Glomerulosclerosis, Diabetic;;Glomerulosclerosis, Nodular;;Intracapillary Glomerulosclerosis;;Kidney Disease, Diabetic;;Kidney Diseases, Diabetic;;Kimmelstiel Wilson Disease;;Kimmelstiel-Wilson Disease;;Kimmelstiel Wilson Syndrome;;Kimmelstiel-Wilson Syndrome;;Nephropathies, Diabetic;;Nephropathy…	KIDNEY injuries associated with diabetes mellitus and affecting KIDNEY GLOMERULUS; ARTERIOLES; KIDNEY TUBULES; and the interstitium. Clinical signs include persistent PROTEINURIA, from microalbuminuria progressing to ALBUMINURIA of greater than 300 mg/24 h, leading to reduced GLOMERULAR FILTRATION RATE and END-STAGE RENAL DISEASE.	Endocrine system disease;;Urogenital disease (female);;Urogenital disease (male)	http://ctdbase.org/detail.go?type=disease&acc=D003928
D003929		Diabetic Neuropathies	Amyotrophies, Diabetic;;Amyotrophy, Diabetic;;Asymmetric Diabetic Proximal Motor Neuropathy;;Asymmetric Polyneuropathies, Diabetic;;Asymmetric Polyneuropathy, Diabetic;;Autonomic Neuropathies, Diabetic;;Autonomic Neuropathy, Diabetic;;Diabetic Amyotrophies;;Diabetic Amyotrophy;;Diabetic Asymmetric Polyneuropathies;;Diabetic Asymmetric Polyneuropathy;;Diabetic Autonomic Neuropathies;;Diabetic Auto…	Peripheral, autonomic, and cranial nerve disorders that are associated with DIABETES MELLITUS. These conditions usually result from diabetic microvascular injury involving small blood vessels that supply nerves (VASA NERVORUM). Relatively common conditions which may be associated with diabetic neuropathy include third nerve palsy (see OCULOMOTOR NERVE DISEASES); MONONEUROPATHY; mononeuropathy mul…	Endocrine system disease;;Nervous system disease	http://ctdbase.org/detail.go?type=disease&acc=D003929
D003930		Diabetic Retinopathy	Diabetic Retinopathies;;Retinopathies, Diabetic;;Retinopathy, Diabetic	Disease of the RETINA as a complication of DIABETES MELLITUS. It is characterized by the progressive microvascular complications, such as ANEURYSM, interretinal EDEMA, and intraocular PATHOLOGIC NEOVASCULARIZATION.	Cardiovascular disease;;Endocrine system disease;;Eye disease	http://ctdbase.org/detail.go?type=disease&acc=D003930
D003967		Diarrhea		An increased liquidity or decreased consistency of FECES, such as running stool. Fecal consistency is related to the ratio of water-holding capacity of insoluble solids to total water, rather than the amount of water present. Diarrhea is not hyperdefecation or increased fecal weight.	Signs and symptoms	http://ctdbase.org/detail.go?type=disease&acc=D003967
D004172		Diplopia	Cortical Diplopia;;Cortical Diplopias;;Diplopia, Cortical;;Diplopia, Horizontal;;Diplopia, Intermittent;;Diplopia, Monocular;;Diplopia, Refractive;;Diplopias;;Diplopias, Cortical;;Diplopias, Horizontal;;Diplopias, Intermittent;;Diplopias, Monocular;;Diplopias, Refractive;;Diplopias, Unilateral;;Diplopias, Vertical;;Diplopia, Unilateral;;Diplopia, Vertical;;Double Vision;;Horizontal Diplopia;;Hori…	A visual symptom in which a single object is perceived by the visual cortex as two objects rather than one. Disorders associated with this condition include REFRACTIVE ERRORS; STRABISMUS; OCULOMOTOR NERVE DISEASES; TROCHLEAR NERVE DISEASES; ABDUCENS NERVE DISEASES; and diseases of the BRAIN STEM and OCCIPITAL LOBE.	Eye disease;;Nervous system disease;;Signs and symptoms	http://ctdbase.org/detail.go?type=disease&acc=D004172
D006970		Disorders of Excessive Somnolence	DOES (Disorders of Excessive Somnolence);;DOESs (Disorders of Excessive Somnolence);;Excessive Somnolence Disorder;;Excessive Somnolence Disorders;;Hypersomnia;;Hypersomnia, Recurrent;;Hypersomnias;;Hypersomnias, Recurrent;;Hypersomnolence;;Hypersomnolence Disorder;;Hypersomnolence Disorder, Primary;;Hypersomnolence Disorders;;Hypersomnolence Disorder, Secondary;;Hypersomnolence Disorders, Primar…	Disorders characterized by hypersomnolence during normal waking hours that may impair cognitive functioning. Subtypes include primary hypersomnia disorders (e.g., IDIOPATHIC HYPERSOMNOLENCE; NARCOLEPSY; and KLEINE-LEVIN SYNDROME) and secondary hypersomnia disorders where excessive somnolence can be attributed to a known cause (e.g., drug affect, MENTAL DISORDERS, and SLEEP APNEA SYNDROME). (From …	Mental disorder;;Nervous system disease	http://ctdbase.org/detail.go?type=disease&acc=D006970
D012734		Disorders of Sex Development	Ambiguities, Genital;;Ambiguity, Genital;;Ambiguous Genitalia;;Condition, Intersex;;Conditions, Intersex;;Differentiation Disorder, Sex;;Differentiation Disorder, Sexual;;Differentiation Disorders, Sex;;Differentiation Disorders, Sexual;;Disorder, Sex Differentiation;;Disorder, Sexual Differentiation;;Disorders of Sexual Development;;Disorders, Sex Differentiation;;Disorders, Sexual Differentiati…	In gonochoristic organisms, congenital conditions in which development of chromosomal, gonadal, or anatomical sex is atypical. Effects from exposure to abnormal levels of GONADAL HORMONES in the maternal environment, or disruption of the function of those hormones by ENDOCRINE DISRUPTORS are included.	Congenital abnormality;;Endocrine system disease;;Urogenital disease (female);;Urogenital disease (male)	http://ctdbase.org/detail.go?type=disease&acc=D012734
D004211		Disseminated Intravascular Coagulation	Coagulation, Disseminated Intravascular;;Coagulation, Intravascular Disseminated;;Coagulations, Disseminated Intravascular;;Coagulations, Intravascular Disseminated;;Coagulopathies, Consumption;;Coagulopathy, Consumption;;Consumption Coagulopathies;;Consumption Coagulopathy;;Disseminated Coagulation, Intravascular;;Disseminated Coagulations, Intravascular;;Disseminated Intravascular Coagulations;…	A disorder characterized by procoagulant substances entering the general circulation causing a systemic thrombotic process. The activation of the clotting mechanism may arise from any of a number of disorders. A majority of the patients manifest skin lesions, sometimes leading to PURPURA FULMINANS.	Blood disease	http://ctdbase.org/detail.go?type=disease&acc=D004211
D004244		Dizziness	Dizzyness;;Lightheadedness;;Light Headedness;;Light-Headedness;;Orthostasis	An imprecise term which may refer to a sense of spatial disorientation, motion of the environment, or lightheadedness.	Nervous system disease;;Signs and symptoms	http://ctdbase.org/detail.go?type=disease&acc=D004244
D003875		Drug Eruptions	Dermatitis, Adverse Drug Reaction;;Dermatitis Medicamentosa;;Drug Eruption;;Drug Eruption, Maculopapular;;Drug Eruptions, Maculopapular;;Drug Reaction, Morbilliform;;Drug Reactions, Morbilliform;;Eruption, Drug;;Eruption, Maculopapular Drug;;Eruptions, Drug;;Eruptions, Maculopapular Drug;;Exanthem, Maculopapular;;Exanthem, Morbilliform;;Exanthems, Maculopapular;;Exanthems, Morbilliform;;Maculopap…	Adverse cutaneous reactions caused by ingestion, parenteral use, or local application of a drug. These may assume various morphologic patterns and produce various types of lesions.	Immune system disease;;Skin disease	http://ctdbase.org/detail.go?type=disease&acc=D003875
D004342		Drug Hypersensitivity	Allergies, Drug;;Allergy, Drug;;Drug Allergies;;Drug Allergy;;Drug Hypersensitivities;;Hypersensitivities, Drug;;Hypersensitivity, Drug	Immunologically mediated adverse reactions to medicinal substances used legally or illegally.	Immune system disease	http://ctdbase.org/detail.go?type=disease&acc=D004342
D062787		Drug Overdose	Drug Overdoses;;Overdose, Drug;;Overdoses, Drug	Accidental or deliberate use of a medication or street drug in excess of normal dosage.	Substance-related disorder	http://ctdbase.org/detail.go?type=disease&acc=D062787
D004401		Dysarthria	Dysarthoses;;Dysarthosis;;Dysarthria, Flaccid;;Dysarthria, Guttural;;Dysarthria, Mixed;;Dysarthrias;;Dysarthria, Scanning;;Dysarthrias, Flaccid;;Dysarthrias, Guttural;;Dysarthrias, Mixed;;Dysarthria, Spastic;;Dysarthrias, Scanning;;Dysarthrias, Spastic;;Flaccid Dysarthria;;Flaccid Dysarthrias;;Guttural Dysarthria;;Guttural Dysarthrias;;Mixed Dysarthria;;Mixed Dysarthrias;;Scanning Dysarthria;;Sca…	Disorders of speech articulation caused by imperfect coordination of pharynx, larynx, tongue, or face muscles. This may result from CRANIAL NERVE DISEASES; NEUROMUSCULAR DISEASES; CEREBELLAR DISEASES; BASAL GANGLIA DISEASES; BRAIN STEM diseases; or diseases of the corticobulbar tracts (see PYRAMIDAL TRACTS). The cortical language centers are intact in this condition. (From Adams et al., Principle…	Nervous system disease;;Signs and symptoms	http://ctdbase.org/detail.go?type=disease&acc=D004401
D004409		Dyskinesia, Drug-Induced	Drug-Induced Dyskinesia;;Drug-Induced Dyskinesias;;Dyskinesia, Drug Induced;;Dyskinesia, Medication Induced;;Dyskinesia, Medication-Induced;;Dyskinesias, Drug-Induced;;Dyskinesias, Medication-Induced;;Medication Induced Dyskinesia;;Medication-Induced Dyskinesia;;Medication-Induced Dyskinesias	Abnormal movements, including HYPERKINESIS; HYPOKINESIA; TREMOR; and DYSTONIA, associated with the use of certain medications or drugs. Muscles of the face, trunk, neck, and extremities are most commonly affected. Tardive dyskinesia refers to abnormal hyperkinetic movements of the muscles of the face, tongue, and neck associated with the use of neuroleptic agents (see ANTIPSYCHOTIC AGENTS). (Adam…	Nervous system disease	http://ctdbase.org/detail.go?type=disease&acc=D004409
D020820		Dyskinesias	Abnormal Movement;;Abnormal Movements;;Asterixis;;Ballismus;;Dyskinesia;;Hemiballism;;Hemiballismus;;Involuntary Movement;;Involuntary Movements;;Movement, Abnormal;;Movement, Involuntary;;Movements, Abnormal;;Movements, Involuntary	Abnormal involuntary movements which primarily affect the extremities, trunk, or jaw that occur as a manifestation of an underlying disease process. Conditions which feature recurrent or persistent episodes of dyskinesia as a primary manifestation of disease may be referred to as dyskinesia syndromes (see MOVEMENT DISORDERS). Dyskinesias are also a relatively common manifestation of BASAL GANGLIA…	Nervous system disease;;Signs and symptoms	http://ctdbase.org/detail.go?type=disease&acc=D020820
D050171		Dyslipidemias	Dyslipidemia;;Dyslipoproteinemia;;Dyslipoproteinemias	Abnormalities in the serum levels of LIPIDS, including overproduction or deficiency. Abnormal serum lipid profiles may include high total CHOLESTEROL, high TRIGLYCERIDES, low HIGH DENSITY LIPOPROTEIN CHOLESTEROL, and elevated LOW DENSITY LIPOPROTEIN CHOLESTEROL.	Metabolic disease	http://ctdbase.org/detail.go?type=disease&acc=D050171
D004415		Dyspepsia	Dyspepsias;;Indigestion;;Indigestions	Impaired digestion, especially after eating.	Signs and symptoms	http://ctdbase.org/detail.go?type=disease&acc=D004415
D004417		Dyspnea	Breathlessness;;Breathlessnesses;;Breath Shortness;;Breath Shortnesses;;Dyspneas;;Shortness of Breath	Difficult or labored breathing.	Respiratory tract disease;;Signs and symptoms	http://ctdbase.org/detail.go?type=disease&acc=D004417
D004421		Dystonia	Diurnal Dystonia;;DYSTONIA 16;;Dystonia, Diurnal;;Dystonia, Limb;;Dystonia, Muscle;;Dystonia, Paroxysmal;;DYT16;;Limb Dystonia;;Muscle Dystonia;;Paroxysmal Dystonia	An attitude or posture due to the co-contraction of agonists and antagonist muscles in one region of the body. It most often affects the large axial muscles of the trunk and limb girdles. Conditions which feature persistent or recurrent episodes of dystonia as a primary manifestation of disease are referred to as DYSTONIC DISORDERS. (Adams et al., Principles of Neurology, 6th ed, p77)	Nervous system disease;;Signs and symptoms	http://ctdbase.org/detail.go?type=disease&acc=D004421
D053159		Dysuria		Painful URINATION. It is often associated with infections of the lower URINARY TRACT.	Signs and symptoms	http://ctdbase.org/detail.go?type=disease&acc=D053159
D004489		Edema, Cardiac	Cardiac Edema;;Cardiac Edemas;;Edemas, Cardiac	Abnormal fluid retention by the body due to impaired cardiac function or heart failure. It is usually characterized by increase in venous and capillary pressure, and swollen legs when standing. It is different from the generalized edema caused by renal dysfunction (NEPHROTIC SYNDROME).	Cardiovascular disease;;Signs and symptoms	http://ctdbase.org/detail.go?type=disease&acc=D004489
D020964		Embryo Loss	Blastocyst Disintegration;;Death, Embryo;;Disintegration, Blastocyst;;Disintegration of Blastocyst;;Disintegration of Embryo;;Embryo Death;;Embryo Deaths;;Embryo Disintegration;;Embryo Resorption;;Resorption, Embryo	Early pregnancy loss during the EMBRYO, MAMMALIAN stage of development. In the human, this period comprises the second through eighth week after fertilization.	Pathology (process);;Pregnancy complication	http://ctdbase.org/detail.go?type=disease&acc=D020964
D004646		Emphysema		A pathological accumulation of air in tissues or organs.	Pathology (process)	http://ctdbase.org/detail.go?type=disease&acc=D004646
D004681		Encephalomyelitis, Autoimmune, Experimental	Allergic Encephalomyelitis;;Allergic Encephalomyelitis, Experimental;;Autoimmune Encephalomyelitis, Experimental;;Autoimmune Experimental Encephalomyelitis;;Encephalomyelitis, Allergic;;Encephalomyelitis, Autoimmune Experimental;;Encephalomyelitis, Experimental Allergic;;Encephalomyelitis, Experimental Autoimmune;;Experimental Allergic Encephalomyelitides;;Experimental Allergic Encephalomyelitis;…	An experimental animal model for central nervous system demyelinating disease. Inoculation with a white matter emulsion combined with FREUND'S ADJUVANT, myelin basic protein, or purified central myelin triggers a T cell-mediated immune response directed towards central myelin. The pathologic features are similar to MULTIPLE SCLEROSIS, including perivascular and periventricular foci of inflammatio…	Immune system disease;;Nervous system disease	http://ctdbase.org/detail.go?type=disease&acc=D004681
D016889		Endometrial Neoplasms	Cancer, Endometrial;;Cancer, Endometrium;;Cancer of Endometrium;;Cancer of the Endometrium;;Cancers, Endometrial;;Cancers, Endometrium;;Carcinoma, Endometrial;;Carcinoma of Endometrium;;Carcinomas, Endometrial;;Endometrial Cancer;;Endometrial Cancers;;Endometrial Carcinoma;;Endometrial Carcinomas;;Endometrial Neoplasm;;Endometrium Cancer;;Endometrium Cancers;;Endometrium Carcinoma;;Endometrium Ca…	Tumors or cancer of ENDOMETRIUM, the mucous lining of the UTERUS. These neoplasms can be benign or malignant. Their classification and grading are based on the various cell types and the percent of undifferentiated cells.	Cancer;;Urogenital disease (female)	http://ctdbase.org/detail.go?type=disease&acc=D016889
D004719		Endomyocardial Fibrosis	Endomyocardial Fibroses;;Fibroses, Endomyocardial;;Fibrosis, Endomyocardial	A condition characterized by the thickening of the ventricular ENDOCARDIUM and subendocardium (MYOCARDIUM), seen mostly in children and young adults in the TROPICAL CLIMATE. The fibrous tissue extends from the apex toward and often involves the HEART VALVES causing restrictive blood flow into the respective ventricles (CARDIOMYOPATHY, RESTRICTIVE).	Cardiovascular disease	http://ctdbase.org/detail.go?type=disease&acc=D004719
D019446		Endotoxemia		A condition characterized by the presence of ENDOTOXINS in the blood. On lysis, the outer cell wall of gram-negative bacteria enters the systemic circulation and initiates a pathophysiologic cascade of pro-inflammatory mediators.	Bacterial infection or mycosis;;Pathology (process)	http://ctdbase.org/detail.go?type=disease&acc=D019446
D004751		Enteritis		Inflammation of any segment of the SMALL INTESTINE.	Digestive system disease	http://ctdbase.org/detail.go?type=disease&acc=D004751
D004802		Eosinophilia	Eosinophilias;;Eosinophilias, Tropical;;Eosinophilia, Tropical;;Tropical Eosinophilia;;Tropical Eosinophilias	Abnormal increase of EOSINOPHILS in the blood, tissues or organs.	Blood disease	http://ctdbase.org/detail.go?type=disease&acc=D004802
D004831		Epilepsies, Myoclonic	Absence Epilepsies, Myoclonic;;Absence Epilepsy, Myoclonic;;Astatic Epilepsies, Myoclonic;;Astatic Epilepsy, Myoclonic;;Benign Infantile Myoclonic Epilepsy;;Cryptogenic Myoclonic Epilepsies;;Cryptogenic Myoclonic Epilepsy;;Disorder, Myoclonic Seizure;;Disorders, Myoclonic Seizure;;Dravet Syndrome;;Dravet Syndromes;;Early Childhood Epilepsy, Myoclonic;;Early Childhood, Myoclonic Epilepsy;;EIEE6;;E…	A clinically diverse group of epilepsy syndromes characterized either by myoclonic seizures or by myoclonus in association with other seizure types. Myoclonic epilepsy syndromes are divided into three subtypes based on etiology: familial, cryptogenic, and symptomatic (i.e., occurring secondary to known disease processes such as infections, hypoxic-ischemic injuries, trauma, etc.).	Nervous system disease	http://ctdbase.org/detail.go?type=disease&acc=D004831
D004827		Epilepsy	Aura;;Auras;;Awakening Epilepsy;;Cryptogenic Epilepsies;;Cryptogenic Epilepsy;;Epilepsies;;Epilepsies, Cryptogenic;;Epilepsy, Awakening;;Epilepsy, Cryptogenic;;Epileptic Seizure;;Epileptic Seizures;;Seizure Disorder;;Seizure Disorders;;Seizure, Epileptic;;Seizures, Epileptic;;Seizure, Single;;Seizures, Single;;Single Seizure;;Single Seizures	A disorder characterized by recurrent episodes of paroxysmal brain dysfunction due to a sudden, disorderly, and excessive neuronal discharge. Epilepsy classification systems are generally based upon: (1) clinical features of the seizure episodes (e.g., motor seizure), (2) etiology (e.g., post-traumatic), (3) anatomic site of seizure origin (e.g., frontal lobe seizure), (4) tendency to spread to o…	Nervous system disease	http://ctdbase.org/detail.go?type=disease&acc=D004827
D004830		Epilepsy, Tonic-Clonic	Convulsion Disorders, Tonic-Clonic;;Convulsion Disorder, Tonic-Clonic;;Convulsion, Grand Mal;;Convulsions, Grand Mal;;Convulsions, Tonic Clonic;;Convulsion Syndromes, Tonic-Clonic;;Convulsion Syndrome, Tonic-Clonic;;Convulsion, Tonic Clonic;;Cryptogenic Tonic-Clonic Epilepsies;;Cryptogenic Tonic Clonic Epilepsy;;Cryptogenic Tonic-Clonic Epilepsy;;Disorders, Tonic-Clonic Convulsion;;Disorders, Ton…	A generalized seizure disorder characterized by recurrent major motor seizures. The initial brief tonic phase is marked by trunk flexion followed by diffuse extension of the trunk and extremities. The clonic phase features rhythmic flexor contractions of the trunk and limbs, pupillary dilation, elevations of blood pressure and pulse, urinary incontinence, and tongue biting. This is followed by a …	Nervous system disease	http://ctdbase.org/detail.go?type=disease&acc=D004830
D007172		Erectile Dysfunction	Dysfunction, Erectile;;Impotence;;Impotence, Male;;Impotence, Male Sexual;;Male Impotence;;Male Sexual Impotence;;Sexual Impotence, Male	The inability in the male to have a PENILE ERECTION due to psychological or organ dysfunction.	Mental disorder;;Urogenital disease (male)	http://ctdbase.org/detail.go?type=disease&acc=D007172
D004890		Erythema		Redness of the skin produced by congestion of the capillaries. This condition may result from a variety of causes.	Skin disease	http://ctdbase.org/detail.go?type=disease&acc=D004890
D004938		Esophageal Neoplasms	AERODIGESTIVE TRACT CANCER, SUSCEPTIBILITY TO, INCLUDED;;Cancer, Esophageal;;Cancer, Esophagus;;Cancer of Esophagus;;Cancer of the Esophagus;;Cancers, Esophageal;;Cancers, Esophagus;;ESCC, SUSCEPTIBILITY TO, INCLUDED;;Esophageal Cancer;;Esophageal Cancers;;Esophageal Neoplasm;;ESOPHAGEAL SQUAMOUS CELL CARCINOMA, SUSCEPTIBILITY TO, INCLUDED;;Esophagus Cancer;;Esophagus Cancers;;Esophagus Neoplasm;…	Tumors or cancer of the ESOPHAGUS.	Cancer;;Digestive system disease	http://ctdbase.org/detail.go?type=disease&acc=D004938
D004941		Esophagitis		INFLAMMATION, acute or chronic, of the ESOPHAGUS caused by BACTERIA, chemicals, or TRAUMA.	Digestive system disease	http://ctdbase.org/detail.go?type=disease&acc=D004941
D005076		Exanthema	Exanthem;;Rash;;Rash, Skin;;Skin Rash	Diseases in which skin eruptions or rashes are a prominent manifestation. Classically, six such diseases were described with similar rashes; they were numbered in the order in which they were reported. Only the fourth (Duke's disease), fifth (ERYTHEMA INFECTIOSUM), and sixth (EXANTHEMA SUBITUM) numeric designations survive as occasional synonyms in current terminology.	Skin disease	http://ctdbase.org/detail.go?type=disease&acc=D005076
D005119		Extravasation of Diagnostic and Therapeutic Materials	Contrast Media Extravasation;;Extravasation of Contrast Media;;Extravasation of Diagnostic, Therapeutic Materials	The escape of diagnostic or therapeutic material from the vessel into which it is introduced into the surrounding tissue or body cavity.	Pathology (process);;Wounds and injuries	http://ctdbase.org/detail.go?type=disease&acc=D005119
D005124		Eye Abnormalities	Abnormalities, Eye;;Abnormality, Eye;;Eye Abnormality	Congenital absence of or defects in structures of the eye; may also be hereditary.	Congenital abnormality;;Eye disease	http://ctdbase.org/detail.go?type=disease&acc=D005124
D005128		Eye Diseases	Disease, Eye;;Diseases, Eye;;Eye Disease	Diseases affecting the eye.	Eye disease	http://ctdbase.org/detail.go?type=disease&acc=D005128
D005198		Fanconi Syndrome	Adult Fanconi Syndrome;;Bickel Syndrome, Fanconi;;De Toni-Debre-Fanconi Syndrome;;Diabete, Pseudo-Phlorizin;;Diabetes, Pseudo-Phlorizin;;Fanconi Bickel Syndrome;;Fanconi-Bickel Syndrome;;Fanconi-Bickel Syndromes;;Fanconi Renotubular Syndrome;;FANCONI RENOTUBULAR SYNDROME 1;;FANCONI RENOTUBULAR SYNDROME 2;;Fanconi Syndrome, Adult;;Fanconi Syndrome, Renal;;Fanconi Syndrome with Intestinal Malabsorp…	A hereditary or acquired form of generalized dysfunction of the PROXIMAL KIDNEY TUBULE without primary involvement of the KIDNEY GLOMERULUS. It is usually characterized by the tubular wasting of nutrients and salts (GLUCOSE; AMINO ACIDS; PHOSPHATES; and BICARBONATES) resulting in HYPOKALEMIA; ACIDOSIS; HYPERCALCIURIA; and PROTEINURIA.	Genetic disease (inborn);;Metabolic disease;;Urogenital disease (female);;Urogenital disease (male)	http://ctdbase.org/detail.go?type=disease&acc=D005198
D005221		Fatigue		The state of weariness following a period of exertion, mental or physical, characterized by a decreased capacity for work and reduced efficiency to respond to stimuli.	Signs and symptoms	http://ctdbase.org/detail.go?type=disease&acc=D005221
D005235		Fatty Liver, Alcoholic	Alcoholic Fatty Liver;;Alcoholic Steatohepatitis	Lipid infiltration of the hepatic parenchymal cells that is due to ALCOHOL ABUSE. The fatty changes in the alcoholic fatty liver may be reversible, depending on the amounts of TRIGLYCERIDES accumulated.	Digestive system disease;;Substance-related disorder	http://ctdbase.org/detail.go?type=disease&acc=D005235
D005315		Fetal Diseases	Disease, Fetal;;Diseases, Fetal;;Embryopathies;;Embryopathy;;Fetal Disease	Pathophysiological conditions of the FETUS in the UTERUS. Some fetal diseases may be treated with FETAL THERAPIES.	Fetal disease;;Pregnancy complication	http://ctdbase.org/detail.go?type=disease&acc=D005315
D005327		Fetal Resorption	Fetal Resorptions;;Resorption, Fetal;;Resorptions, Fetal	The disintegration and assimilation of the dead FETUS in the UTERUS at any stage after the completion of organogenesis which, in humans, is after the 9th week of GESTATION. It does not include embryo resorption (see EMBRYO LOSS).	Pathology (process);;Pregnancy complication	http://ctdbase.org/detail.go?type=disease&acc=D005327
D005334		Fever	Fevers;;Hyperthermia;;Hyperthermias;;Pyrexia;;Pyrexias	An abnormal elevation of body temperature, usually as a result of a pathologic process.	Signs and symptoms	http://ctdbase.org/detail.go?type=disease&acc=D005334
D005483		Flushing		A transient reddening of the face that may be due to fever, certain drugs, exertion, stress, or a disease process.	Signs and symptoms	http://ctdbase.org/detail.go?type=disease&acc=D005483
D020233		Gait Disorders, Neurologic	Ambulation Disorder, Neurologic;;Ambulation Disorders, Neurologic;;Athetotic Gait;;Broadened Gait;;Charcot Gait;;Charcot Gaits;;Charcot's Gait;;Charcots Gait;;Drop Foot Gait;;Duck Gait;;Festinating Gait;;Foot Gait, Drop;;Frontal Gait;;Gait, Athetotic;;Gait, Broadened;;Gait, Charcot;;Gait, Charcot's;;Gait Disorder, Neurologic;;Gait Disorder, Sensorimotor;;Gait Disorders, Sensorimotor;;Gait, Drop F…	Gait abnormalities that are a manifestation of nervous system dysfunction. These conditions may be caused by a wide variety of disorders which affect motor control, sensory feedback, and muscle strength including: CENTRAL NERVOUS SYSTEM DISEASES; PERIPHERAL NERVOUS SYSTEM DISEASES; NEUROMUSCULAR DISEASES; or MUSCULAR DISEASES.	Nervous system disease;;Signs and symptoms	http://ctdbase.org/detail.go?type=disease&acc=D020233
D042882		Gallstones	Biliary Calculi;;Biliary Calculi, Common Bile Duct;;Calculi, Biliary;;Common Bile Duct Calculi;;Common Bile Duct Gallstones;;Common Bile Duct Gall Stones;;Gallstone;;Gall Stone;;Gall Stones;;Gallstones, Common Bile Duct;;Gall Stones, Common Bile Duct	Solid crystalline precipitates in the BILIARY TRACT, usually formed in the GALLBLADDER, resulting in the condition of CHOLELITHIASIS. Gallstones, derived from the BILE, consist mainly of calcium, cholesterol, or bilirubin.	Digestive system disease;;Pathology (anatomical condition)	http://ctdbase.org/detail.go?type=disease&acc=D042882
D005756		Gastritis		Inflammation of the GASTRIC MUCOSA, a lesion observed in a number of unrelated disorders.	Digestive system disease	http://ctdbase.org/detail.go?type=disease&acc=D005756
D005767		Gastrointestinal Diseases	Cholera Infantum;;Disease, Gastrointestinal;;Diseases, Gastrointestinal;;Disorder, Functional Gastrointestinal;;Disorders, Functional Gastrointestinal;;Functional Gastrointestinal Disorder;;Functional Gastrointestinal Disorders;;Gastrointestinal Disease;;Gastrointestinal Disorder, Functional;;Gastrointestinal Disorders, Functional;;Infantum, Cholera	Diseases in any segment of the GASTROINTESTINAL TRACT from ESOPHAGUS to RECTUM.	Digestive system disease	http://ctdbase.org/detail.go?type=disease&acc=D005767
D006471		Gastrointestinal Hemorrhage	Gastrointestinal Hemorrhages;;Hematochezia;;Hematochezias;;Hemorrhage, Gastrointestinal	Bleeding in any segment of the GASTROINTESTINAL TRACT from ESOPHAGUS to RECTUM.	Digestive system disease;;Pathology (process)	http://ctdbase.org/detail.go?type=disease&acc=D006471
D005770		Gastrointestinal Neoplasms	Cancer, Gastrointestinal;;Cancer of Gastrointestinal Tract;;Cancer of the Gastrointestinal Tract;;Cancers, Gastrointestinal;;Gastrointestinal Cancer;;Gastrointestinal Cancers;;Gastrointestinal Neoplasm;;Gastrointestinal Tract Cancer;;Gastrointestinal Tract Cancers;;Neoplasm, Gastrointestinal;;Neoplasms, Gastrointestinal	Tumors or cancer of the GASTROINTESTINAL TRACT, from the MOUTH to the ANAL CANAL.	Cancer;;Digestive system disease	http://ctdbase.org/detail.go?type=disease&acc=D005770
D005831		Genital Diseases, Female	Diseases, Female Genital;;Diseases, Gynecologic;;Female Genital Disease;;Female Genital Diseases;;Genital Disease, Female;;Gynecologic Disease;;Gynecologic Diseases	Pathological processes involving the female reproductive tract (GENITALIA, FEMALE).	Urogenital disease (female)	http://ctdbase.org/detail.go?type=disease&acc=D005831
D005832		Genital Diseases, Male	Disease, Male Genital;;Diseases, Male Genital;;Genital Disease, Male;;Male Genital Disease;;Male Genital Diseases	Pathological processes involving the male reproductive tract (GENITALIA, MALE).	Urogenital disease (male)	http://ctdbase.org/detail.go?type=disease&acc=D005832
D042822		Genomic Instability	Genome Instabilities;;Genome Instability;;Genome Stabilities;;Genome Stability;;Genomic Instabilities;;Genomic Stabilities;;Genomic Stability;;Instabilities, Genome;;Instabilities, Genomic;;Instability, Genome;;Instability, Genomic;;Stabilities, Genome;;Stabilities, Genomic;;Stability, Genome;;Stability, Genomic	An increased tendency of the GENOME to acquire MUTATIONS when various processes involved in maintaining and replicating the genome are dysfunctional.	Pathology (process)	http://ctdbase.org/detail.go?type=disease&acc=D042822
D005909		Glioblastoma	Astrocytoma, Grade IV;;Astrocytomas, Grade IV;;Giant Cell Glioblastoma;;Giant Cell Glioblastomas;;Glioblastoma, Giant Cell;;Glioblastoma Multiforme;;Glioblastomas;;Glioblastomas, Giant Cell;;Grade IV Astrocytoma;;Grade IV Astrocytomas	A malignant form of astrocytoma histologically characterized by pleomorphism of cells, nuclear atypia, microhemorrhage, and necrosis. They may arise in any region of the central nervous system, with a predilection for the cerebral hemispheres, basal ganglia, and commissural pathways. Clinical presentation most frequently occurs in the fifth or sixth decade of life with focal neurologic signs or s…	Cancer	http://ctdbase.org/detail.go?type=disease&acc=D005909
D005910		Glioma	ASTROCYTOMA, INCLUDED;;EPENDYMOMA, INCLUDED;;GBM, INCLUDED;;Glial Cell Tumor;;Glial Cell Tumors;;GLIOBLASTOMA MULTIFORME, INCLUDED;;Glioma, Malignant;;Glioma, Mixed;;GLIOMA OF BRAIN, FAMILIAL, INCLUDED;;Gliomas;;Gliomas, Malignant;;Gliomas, Mixed;;GLIOMA SUSCEPTIBILITY 1;;GLIOMA SUSCEPTIBILITY 2;;GLIOMA SUSCEPTIBILITY 3;;GLIOMA SUSCEPTIBILITY 4;;GLIOMA SUSCEPTIBILITY 5;;GLIOMA SUSCEPTIBILITY 6;;G…	Benign and malignant central nervous system neoplasms derived from glial cells (i.e., astrocytes, oligodendrocytes, and ependymocytes). Astrocytes may give rise to astrocytomas (ASTROCYTOMA) or glioblastoma multiforme (see GLIOBLASTOMA). Oligodendrocytes give rise to oligodendrogliomas (OLIGODENDROGLIOMA) and ependymocytes may undergo transformation to become EPENDYMOMA; CHOROID PLEXUS NEOPLASMS;…	Cancer	http://ctdbase.org/detail.go?type=disease&acc=D005910
D005911		Gliosis	Astrocytosis;;Glioses	The production of a dense fibrous network of neuroglia; includes astrocytosis, which is a proliferation of astrocytes in the area of a degenerative lesion.	Pathology (process)	http://ctdbase.org/detail.go?type=disease&acc=D005911
D005921		Glomerulonephritis	Bright Disease;;Glomerulonephritides	Inflammation of the renal glomeruli (KIDNEY GLOMERULUS) that can be classified by the type of glomerular injuries including antibody deposition, complement activation, cellular proliferation, and glomerulosclerosis. These structural and functional abnormalities usually lead to HEMATURIA; PROTEINURIA; HYPERTENSION; and RENAL INSUFFICIENCY.	Urogenital disease (female);;Urogenital disease (male)	http://ctdbase.org/detail.go?type=disease&acc=D005921
D015433		Glomerulonephritis, Membranous	Extramembranous Glomerulopathy;;Glomerulonephritides, Idiopathic Membranous;;Glomerulonephritides, Membranous;;Glomerulonephritis, Idiopathic Membranous;;Glomerulonephropathy, Membranous;;Glomerulopathy, Extramembranous;;Glomerulopathy, Membranous;;Heymann Nephritis;;Idiopathic Membranous Glomerulonephritides;;Idiopathic Membranous Glomerulonephritis;;Idiopathic Membranous Nephropathy;;Membranous…	A type of glomerulonephritis that is characterized by the accumulation of immune deposits (COMPLEMENT MEMBRANE ATTACK COMPLEX) on the outer aspect of the GLOMERULAR BASEMENT MEMBRANE. It progresses from subepithelial dense deposits, to basement membrane reaction and eventual thickening of the basement membrane.	Immune system disease;;Urogenital disease (female);;Urogenital disease (male)	http://ctdbase.org/detail.go?type=disease&acc=D015433
D005923		Glomerulosclerosis, Focal Segmental	Focal Glomerulosclerosis;;Focal Sclerosing Glomerulonephritides;;Focal Sclerosing Glomerulonephritis;;Focal Segmental Glomerulosclerosis;;FOCAL SEGMENTAL GLOMERULOSCLEROSIS 1;;FOCAL SEGMENTAL GLOMERULOSCLEROSIS 3, SUSCEPTIBILITY TO;;FSGS1;;FSGS3;;Glomerular Hyalinosis, Segmental;;Glomerulonephritides, Focal Sclerosing;;Glomerulonephritis, Focal Sclerosing;;Glomerulosclerosis, Focal;;GLOMERULOSCLE…	A clinicopathological syndrome or diagnostic term for a type of glomerular injury that has multiple causes, primary or secondary. Clinical features include PROTEINURIA, reduced GLOMERULAR FILTRATION RATE, and EDEMA. Kidney biopsy initially indicates focal segmental glomerular consolidation (hyalinosis) or scarring which can progress to globally sclerotic glomeruli leading to eventual KIDNEY FAILU…	Urogenital disease (female);;Urogenital disease (male)	http://ctdbase.org/detail.go?type=disease&acc=D005923
D018149		Glucose Intolerance	Glucose Intolerances;;Intolerance, Glucose;;Intolerances, Glucose	A pathological state in which BLOOD GLUCOSE level is less than approximately 140 mg/100 ml of PLASMA at fasting, and above approximately 200 mg/100 ml plasma at 30-, 60-, or 90-minute during a GLUCOSE TOLERANCE TEST. This condition is seen frequently in DIABETES MELLITUS, but also occurs with other diseases and MALNUTRITION.	Metabolic disease	http://ctdbase.org/detail.go?type=disease&acc=D018149
D006029		Glycosuria		The appearance of an abnormally large amount of GLUCOSE in the urine, such as more than 500 mg/day in adults. It can be due to HYPERGLYCEMIA or genetic defects in renal reabsorption (RENAL GLYCOSURIA).	Metabolic disease;;Urogenital disease (female);;Urogenital disease (male)	http://ctdbase.org/detail.go?type=disease&acc=D006029
D006042		Goiter		Enlargement of the THYROID GLAND that may increase from about 20 grams to hundreds of grams in human adults. Goiter is observed in individuals with normal thyroid function (euthyroidism), thyroid deficiency (HYPOTHYROIDISM), or hormone overproduction (HYPERTHYROIDISM). Goiter may be congenital or acquired, sporadic or endemic (GOITER, ENDEMIC).	Endocrine system disease	http://ctdbase.org/detail.go?type=disease&acc=D006042
D006058		Gonadal Disorders	Disorder, Gonadal;;Disorders, Gonadal;;Gonadal Disorder	Pathological processes of the OVARIES or the TESTES.	Endocrine system disease	http://ctdbase.org/detail.go?type=disease&acc=D006058
D006073		Gout		Hereditary metabolic disorder characterized by recurrent acute arthritis, hyperuricemia and deposition of sodium urate in and around the joints, sometimes with formation of uric acid calculi.	Genetic disease (inborn);;Metabolic disease;;Musculoskeletal disease	http://ctdbase.org/detail.go?type=disease&acc=D006073
D006086		Graft vs Host Disease	Disease, Graft-Versus-Host;;Disease, Graft-vs-Host;;Disease, Homologous Wasting;;Disease, Runt;;Diseases, Graft-Versus-Host;;Diseases, Graft-vs-Host;;Graft Versus Host Disease;;Graft-Versus-Host Disease;;Graft-Versus-Host Diseases;;Graft-vs-Host Disease;;Graft-vs-Host Diseases;;Homologous Wasting Disease;;Runt Disease	The clinical entity characterized by anorexia, diarrhea, loss of hair, leukopenia, thrombocytopenia, growth retardation, and eventual death brought about by the GRAFT VS HOST REACTION.	Immune system disease	http://ctdbase.org/detail.go?type=disease&acc=D006086
D006099		Granuloma		A relatively small nodular inflammatory lesion containing grouped mononuclear phagocytes, caused by infectious and noninfectious agents.	Lymphatic disease;;Pathology (process)	http://ctdbase.org/detail.go?type=disease&acc=D006099
D006130		Growth Disorders	Disorder, Growth;;Growth Disorder;;Growth, Stunted;;Stunted Growth;;Stunting;;Stuntings	Deviations from the average values for a specific age and sex in any or all of the following: height, weight, skeletal proportions, osseous development, or maturation of features. Included here are both acceleration and retardation of growth.	Pathology (process)	http://ctdbase.org/detail.go?type=disease&acc=D006130
D006177		Gynecomastia	Adolescent Gynecomastia;;Breast Enlargement, Male;;Enlargement, Male Breast;;Gynecomastia, Adolescent;;Gynecomastia, Infant;;Gynecomastia, Newborn;;Infant Gynecomastia;;Male Breast Enlargement;;Newborn Gynecomastia	Enlargement of the BREAST in the males, caused by an excess of ESTROGENS. Physiological gynecomastia is normally observed in NEWBORNS; ADOLESCENT; and AGING males.	Skin disease	http://ctdbase.org/detail.go?type=disease&acc=D006177
D006212		Hallucinations	Auditory Hallucination;;Auditory Hallucinations;;Auditory Hallucinations, Verbal;;Auditory Hallucination, Verbal;;Body Sensation Hallucination;;Body Sensation Hallucinations;;Dissociative Hallucination;;Dissociative Hallucinations;;Elementary Hallucination;;Elementary Hallucinations;;Gustatory Hallucination;;Gustatory Hallucinations;;Hallucination;;Hallucination, Auditory;;Hallucination, Dissocia…	Subjectively experienced sensations in the absence of an appropriate stimulus, but which are regarded by the individual as real. They may be of organic origin or associated with MENTAL DISORDERS.	Nervous system disease;;Signs and symptoms	http://ctdbase.org/detail.go?type=disease&acc=D006212
D006261		Headache	Bilateral Headache;;Bilateral Headaches;;Cephalalgia;;Cephalalgias;;Cephalgia;;Cephalgias;;Cephalodynia;;Cephalodynias;;Cranial Pain;;Cranial Pains;;Generalized Headache;;Generalized Headaches;;Headache, Bilateral;;Headache, Generalized;;Headache, Ocular;;Headache, Orthostatic;;Headache, Periorbital;;Headache, Retro-Ocular;;Headaches;;Headaches, Bilateral;;Headaches, Generalized;;Headache, Sharp;…	The symptom of PAIN in the cranial region. It may be an isolated benign occurrence or manifestation of a wide variety of HEADACHE DISORDERS.	Nervous system disease;;Signs and symptoms	http://ctdbase.org/detail.go?type=disease&acc=D006261
D006258		Head and Neck Neoplasms	Cancer of Head;;Cancer of Head and Neck;;Cancer of Neck;;Cancer of the Head;;Cancer of the Head and Neck;;Cancer of the Neck;;Head and Neck Cancer;;Head Cancer;;Head, Neck Neoplasms;;Head Neoplasms;;Neck Cancer;;Neck Neoplasms;;Neoplasms, Head;;Neoplasms, Head and Neck;;Neoplasms, Neck;;Neoplasms, UADT;;Neoplasms, Upper Aerodigestive Tract;;Neoplasm, UADT;;UADT Neoplasm;;UADT Neoplasms;;Upper Aer…	Soft tissue tumors or cancer arising from the mucosal surfaces of the LIP; oral cavity; PHARYNX; LARYNX; and cervical esophagus. Other sites included are the NOSE and PARANASAL SINUSES; SALIVARY GLANDS; THYROID GLAND and PARATHYROID GLANDS; and MELANOMA and non-melanoma skin cancers of the head and neck. (from Holland et al., Cancer Medicine, 4th ed, p1651)	Cancer	http://ctdbase.org/detail.go?type=disease&acc=D006258
D006311		Hearing Disorders	Distorted Hearing;;Dysacusis;;Hearing Disorder;;Hearing, Distorted;;Paracousis;;Paracusis	Conditions that impair the transmission of auditory impulses and information from the level of the ear to the temporal cortices, including the sensorineural pathways.	Ear-nose-throat disease;;Nervous system disease;;Signs and symptoms	http://ctdbase.org/detail.go?type=disease&acc=D006311
D034381		Hearing Loss	Hearing Impairment;;Hypoacuses;;Hypoacusis;;Loss, Hearing	A general term for the complete or partial loss of the ability to hear from one or both ears.	Ear-nose-throat disease;;Nervous system disease;;Signs and symptoms	http://ctdbase.org/detail.go?type=disease&acc=D034381
D006319		Hearing Loss, Sensorineural	Cochlear Hearing Loss;;Hearing Loss, Cochlear;;Sensorineural Hearing Loss	Hearing loss resulting from damage to the COCHLEA and the sensorineural elements which lie internally beyond the oval and round windows. These elements include the AUDITORY NERVE and its connections in the BRAINSTEM.	Ear-nose-throat disease;;Nervous system disease;;Signs and symptoms	http://ctdbase.org/detail.go?type=disease&acc=D006319
D006323		Heart Arrest	Arrest, Cardiac;;Arrest, Cardiopulmonary;;Arrest, Heart;;Asystole;;Asystoles;;Cardiac Arrest;;Cardiopulmonary Arrest	Cessation of heart beat or MYOCARDIAL CONTRACTION. If it is treated within a few minutes, heart arrest can be reversed in most cases to normal cardiac rhythm and effective circulation.	Cardiovascular disease	http://ctdbase.org/detail.go?type=disease&acc=D006323
D006327		Heart Block	Atrioventricular Dissociation;;Atrioventricular Dissociations;;Auriculo Ventricular Dissociation;;Auriculo-Ventricular Dissociation;;Auriculo-Ventricular Dissociations;;A V Dissociation;;A-V Dissociation;;A-V Dissociations;;Block, Heart;;Blocks, Heart;;Dissociation, Atrioventricular;;Dissociation, Auriculo-Ventricular;;Dissociation, A-V;;Dissociations, Atrioventricular;;Dissociations, Auriculo-Ve…	Impaired conduction of cardiac impulse that can occur anywhere along the conduction pathway, such as between the SINOATRIAL NODE and the right atrium (SA block) or between atria and ventricles (AV block). Heart blocks can be classified by the duration, frequency, or completeness of conduction block. Reversibility depends on the degree of structural or functional defects.	Cardiovascular disease;;Pathology (process)	http://ctdbase.org/detail.go?type=disease&acc=D006327
D006330		Heart Defects, Congenital	Abnormalities, Heart;;Abnormality, Heart;;Congenital Heart Defect;;Congenital Heart Defects;;Defect, Congenital Heart;;Defects, Congenital Heart;;Heart Abnormalities;;Heart Abnormality;;Heart Defect, Congenital;;Heart, Malformation Of	Developmental abnormalities involving structures of the heart. These defects are present at birth but may be discovered later in life.	Cardiovascular disease;;Congenital abnormality	http://ctdbase.org/detail.go?type=disease&acc=D006330
D006333		Heart Failure	Cardiac Failure;;Congestive Heart Failure;;Decompensation, Heart;;Heart Decompensation;;Heart Failure, Congestive;;Heart Failure, Left Sided;;Heart Failure, Left-Sided;;Heart Failure, Right Sided;;Heart Failure, Right-Sided;;Left Sided Heart Failure;;Left-Sided Heart Failure;;Myocardial Failure;;Right Sided Heart Failure;;Right-Sided Heart Failure	A heterogeneous condition in which the heart is unable to pump out sufficient blood to meet the metabolic need of the body. Heart failure can be caused by structural defects, functional abnormalities (VENTRICULAR DYSFUNCTION), or a sudden overload beyond its capacity. Chronic heart failure is more common than acute heart failure which results from sudden insult to cardiac function, such as MYOCAR…	Cardiovascular disease	http://ctdbase.org/detail.go?type=disease&acc=D006333
D006345		Heart Septal Defects, Ventricular	Defect, Intraventricular Septal;;Defects, Intraventricular Septal;;Defect, Ventricular Septal;;Intraventricular Septal Defect;;Intraventricular Septal Defects;;Septal Defect, Intraventricular;;Septal Defects, Intraventricular;;Septal Defects, Ventricular;;Septal Defect, Ventricular;;Ventricular Septal Defect;;Ventricular Septal Defects	Developmental abnormalities in any portion of the VENTRICULAR SEPTUM resulting in abnormal communications between the two lower chambers of the heart. Classification of ventricular septal defects is based on location of the communication, such as perimembranous, inlet, outlet (infundibular), central muscular, marginal muscular, or apical muscular defect.	Cardiovascular disease;;Congenital abnormality	http://ctdbase.org/detail.go?type=disease&acc=D006345
C535854		Heavy Metal Toxicity	Chronic heavy metal poisoning;;Heavy metal poisoning			http://ctdbase.org/detail.go?type=disease&acc=C535854
D006402		Hematologic Diseases	Blood Disease;;Blood Diseases;;Disease, Blood;;Disease, Hematologic;;Disease, Hematological;;Diseases, Blood;;Diseases, Hematologic;;Diseases, Hematological;;Hematological Disease;;Hematological Diseases;;Hematologic Disease	Disorders of the blood and blood forming tissues.	Blood disease	http://ctdbase.org/detail.go?type=disease&acc=D006402
D019337		Hematologic Neoplasms	Hematological Malignancies;;Hematological Malignancy;;Hematological Neoplasm;;Hematological Neoplasms;;Hematologic Malignancies;;Hematologic Malignancy;;Hematologic Neoplasm;;Hematopoietic Malignancies;;Hematopoietic Malignancy;;Hematopoietic Neoplasm;;Hematopoietic Neoplasms;;Malignancies, Hematologic;;Malignancies, Hematological;;Malignancies, Hematopoietic;;Malignancy, Hematologic;;Malignancy,…	Neoplasms located in the blood and blood-forming tissue (the bone marrow and lymphatic tissue). The commonest forms are the various types of LEUKEMIA, of LYMPHOMA, and of the progressive, life-threatening forms of the MYELODYSPLASTIC SYNDROMES.	Blood disease;;Cancer	http://ctdbase.org/detail.go?type=disease&acc=D019337
D006417		Hematuria		Presence of blood in the urine.	Pathology (process);;Urogenital disease (female);;Urogenital disease (male)	http://ctdbase.org/detail.go?type=disease&acc=D006417
D006461		Hemolysis		The destruction of ERYTHROCYTES by many different causal agents such as antibodies, bacteria, chemicals, temperature, and changes in tonicity.	Pathology (process)	http://ctdbase.org/detail.go?type=disease&acc=D006461
D006463		Hemolytic-Uremic Syndrome	Gasser's Syndrome;;Gassers Syndrome;;Gasser Syndrome;;Hemolytic Uremic Syndrome;;Syndrome, Hemolytic-Uremic	A syndrome that is associated with microvascular diseases of the KIDNEY, such as RENAL CORTICAL NECROSIS. It is characterized by hemolytic anemia (ANEMIA, HEMOLYTIC); THROMBOCYTOPENIA; and ACUTE RENAL FAILURE.	Blood disease;;Urogenital disease (female);;Urogenital disease (male)	http://ctdbase.org/detail.go?type=disease&acc=D006463
D006501		Hepatic Encephalopathy	Coma, Hepatic;;Comas, Hepatic;;Encephalopathies, Hepatic;;Encephalopathies, Hepatocerebral;;Encephalopathies, Portal-Systemic;;Encephalopathies, Portosystemic;;Encephalopathy, Hepatic;;Encephalopathy, Hepatocerebral;;Encephalopathy, Portal Systemic;;Encephalopathy, Portal-Systemic;;Encephalopathy, Portosystemic;;Fulminant Hepatic Failure with Cerebral Edema;;Hepatic Coma;;Hepatic Comas;;Hepatic E…	A syndrome characterized by central nervous system dysfunction in association with LIVER FAILURE, including portal-systemic shunts. Clinical features include lethargy and CONFUSION (frequently progressing to COMA); ASTERIXIS; NYSTAGMUS, PATHOLOGIC; brisk oculovestibular reflexes; decorticate and decerebrate posturing; MUSCLE SPASTICITY; and bilateral extensor plantar reflexes (see REFLEX, BABINSK…	Digestive system disease;;Metabolic disease;;Nervous system disease	http://ctdbase.org/detail.go?type=disease&acc=D006501
D006504		Hepatic Veno-Occlusive Disease	Disease, Hepatic Veno-Occlusive;;Hepatic Veno Occlusive Disease;;Hepatic Veno-Occlusive Diseases;;Sinusoidal Obstruction Syndrome;;Syndrome, Sinusoidal Obstruction;;Veno Occlusive Disease, Hepatic;;Veno-Occlusive Disease, Hepatic	Liver disease that is caused by injuries to the ENDOTHELIAL CELLS of the vessels and subendothelial EDEMA, but not by THROMBOSIS. Extracellular matrix, rich in FIBRONECTINS, is usually deposited around the HEPATIC VEINS leading to venous outflow occlusion and sinusoidal obstruction.	Cardiovascular disease;;Digestive system disease	http://ctdbase.org/detail.go?type=disease&acc=D006504
D006505		Hepatitis		INFLAMMATION of the LIVER.	Digestive system disease	http://ctdbase.org/detail.go?type=disease&acc=D006505
D006606		Hiccup	Hiccough;;Hiccoughs;;Hiccups	A spasm of the diaphragm that causes a sudden inhalation followed by rapid closure of the glottis which produces a sound.	Signs and symptoms	http://ctdbase.org/detail.go?type=disease&acc=D006606
D006689		Hodgkin Disease	Adult Hodgkin Lymphoma;;CHL;;Disease, Hodgkin;;Disease, Hodgkins;;Disease, Hodgkin's;;Granuloma, Hodgkin;;Granuloma, Hodgkins;;Granuloma, Hodgkin's;;Granuloma, Malignant;;HODGKIN DISEASE;;Hodgkin Granuloma;;Hodgkin Lymphoma;;Hodgkin Lymphoma, Adult;;Hodgkin's Disease;;Hodgkins Disease;;Hodgkin's Granuloma;;Hodgkins Granuloma;;Hodgkin's Lymphoma;;Hodgkins Lymphoma;;Lymphocyte Depletion Hodgkin's L…	A malignant disease characterized by progressive enlargement of the lymph nodes, spleen, and general lymphoid tissue. In the classical variant, giant usually multinucleate Hodgkin's and REED-STERNBERG CELLS are present; in the nodular lymphocyte predominant variant, lymphocytic and histiocytic cells are seen.	Cancer;;Immune system disease;;Lymphatic disease	http://ctdbase.org/detail.go?type=disease&acc=D006689
D019584		Hot Flashes		A sudden, temporary sensation of heat predominantly experienced by some women during MENOPAUSE. (Random House Unabridged Dictionary, 2d ed)	Signs and symptoms	http://ctdbase.org/detail.go?type=disease&acc=D019584
D006869		Hydronephrosis		Abnormal enlargement or swelling of a KIDNEY due to dilation of the KIDNEY CALICES and the KIDNEY PELVIS. It is often associated with obstruction of the URETER or chronic kidney diseases that prevents normal drainage of urine into the URINARY BLADDER.	Urogenital disease (female);;Urogenital disease (male)	http://ctdbase.org/detail.go?type=disease&acc=D006869
D006930		Hyperalgesia	Allodynia;;Allodynia, Mechanical;;Allodynias, Mechanical;;Allodynias, Tactile;;Allodynias, Thermal;;Allodynia, Tactile;;Allodynia, Thermal;;Hyperalgesia, Mechanical;;Hyperalgesia, Primary;;Hyperalgesias;;Hyperalgesia, Secondary;;Hyperalgesias, Mechanical;;Hyperalgesias, Primary;;Hyperalgesias, Secondary;;Hyperalgesias, Tactile;;Hyperalgesias, Thermal;;Hyperalgesia, Tactile;;Hyperalgesia, Thermal;…	An increased sensation of pain or discomfort produced by mimimally noxious stimuli due to damage to soft tissue containing NOCICEPTORS or injury to a peripheral nerve.	Nervous system disease;;Signs and symptoms	http://ctdbase.org/detail.go?type=disease&acc=D006930
D022124		Hyperammonemia		Elevated level of AMMONIA in the blood. It is a sign of defective CATABOLISM of AMINO ACIDS or ammonia to UREA.	Pathology (process)	http://ctdbase.org/detail.go?type=disease&acc=D022124
D006932		Hyperbilirubinemia	Bilirubinemia;;Bilirubinemias;;Hyperbilirubinemias	A condition characterized by an abnormal increase of BILIRUBIN in the blood, which may result in JAUNDICE. Bilirubin, a breakdown product of HEME, is normally excreted in the BILE or further catabolized before excretion in the urine.	Pathology (process)	http://ctdbase.org/detail.go?type=disease&acc=D006932
D006934		Hypercalcemia	Hypercalcemias;;Milk Alkali Syndrome;;Milk-Alkali Syndrome;;Syndrome, Milk-Alkali	Abnormally high level of calcium in the blood.	Metabolic disease	http://ctdbase.org/detail.go?type=disease&acc=D006934
D006937		Hypercholesterolemia	Elevated Cholesterol;;Hypercholesteremia;;Hypercholesteremias;;Hypercholesterolemias	A condition with abnormally high levels of CHOLESTEROL in the blood. It is defined as a cholesterol value exceeding the 95th percentile for the population.	Metabolic disease	http://ctdbase.org/detail.go?type=disease&acc=D006937
D006940		Hyperemia	Active Hyperemia;;Arterial Hyperemia;;Congestion, Venous;;Engorgement, Venous;;Hyperemia, Active;;Hyperemia, Arterial;;Hyperemia, Passive;;Hyperemia, Reactive;;Hyperemias;;Hyperemias, Reactive;;Passive Hyperemia;;Reactive Hyperemia;;Reactive Hyperemias;;Venous Congestion;;Venous Engorgement	The presence of an increased amount of blood in a body part or an organ leading to congestion or engorgement of blood vessels. Hyperemia can be due to increase of blood flow into the area (active or arterial), or due to obstruction of outflow of blood from the area (passive or venous).	Cardiovascular disease	http://ctdbase.org/detail.go?type=disease&acc=D006940
D006943		Hyperglycemia	Hyperglycemia, Postprandial;;Hyperglycemias;;Hyperglycemias, Postprandial;;Postprandial Hyperglycemia;;Postprandial Hyperglycemias	Abnormally high BLOOD GLUCOSE level.	Metabolic disease	http://ctdbase.org/detail.go?type=disease&acc=D006943
D020138		Hyperhomocysteinemia		Condition in which the plasma levels of homocysteine and related metabolites are elevated (>13.9 Ù_mol/l). Hyperhomocysteinemia can be familial or acquired. Development of the acquired hyperhomocysteinemia is mostly associated with vitamins B and/or folate deficiency (e.g., PERNICIOUS ANEMIA, vitamin malabsorption). Familial hyperhomocysteinemia often results in a more severe elevation of total h…	Genetic disease (inborn);;Metabolic disease;;Nutrition disorder	http://ctdbase.org/detail.go?type=disease&acc=D020138
D006946		Hyperinsulinism	Compensatory Hyperinsulinemia;;Endogenous Hyperinsulinism;;Exogenous Hyperinsulinism;;Hyperinsulinemia;;Hyperinsulinemia, Compensatory;;Hyperinsulinism, Endogenous;;Hyperinsulinism, Exogenous	A syndrome with excessively high INSULIN levels in the BLOOD. It may cause HYPOGLYCEMIA. Etiology of hyperinsulinism varies, including hypersecretion of a beta cell tumor (INSULINOMA); autoantibodies against insulin (INSULIN ANTIBODIES); defective insulin receptor (INSULIN RESISTANCE); or overuse of exogenous insulin or HYPOGLYCEMIC AGENTS.	Metabolic disease	http://ctdbase.org/detail.go?type=disease&acc=D006946
D006947		Hyperkalemia	Hyperkalemias;;Hyperpotassemia;;Hyperpotassemias	Abnormally high potassium concentration in the blood, most often due to defective renal excretion. It is characterized clinically by electrocardiographic abnormalities (elevated T waves and depressed P waves, and eventually by atrial asystole). In severe cases, weakness and flaccid paralysis may occur. (Dorland, 27th ed)	Metabolic disease	http://ctdbase.org/detail.go?type=disease&acc=D006947
D006948		Hyperkinesis	Generalized Hyperkinesia;;Generalized Hyperkinesias;;Hyperactivity, Motor;;Hyperkinesia;;Hyperkinesia, Generalized;;Hyperkinesias, Generalized;;Hyperkinetic Movement;;Hyperkinetic Movements;;Motor Hyperactivity;;Movement, Hyperkinetic;;Movements, Hyperkinetic	Excessive movement of muscles of the body as a whole, which may be associated with organic or psychological disorders.	Nervous system disease;;Signs and symptoms	http://ctdbase.org/detail.go?type=disease&acc=D006948
D006949		Hyperlipidemias	Hyperlipemia;;Hyperlipemias;;Hyperlipidemia;;Lipemia;;Lipemias;;Lipidemia;;Lipidemias	Conditions with excess LIPIDS in the blood.	Metabolic disease	http://ctdbase.org/detail.go?type=disease&acc=D006949
D006951		Hyperlipoproteinemias		Conditions with abnormally elevated levels of LIPOPROTEINS in the blood. They may be inherited, acquired, primary, or secondary. Hyperlipoproteinemias are classified according to the pattern of lipoproteins on electrophoresis or ultracentrifugation.	Metabolic disease	http://ctdbase.org/detail.go?type=disease&acc=D006951
D006966		Hyperprolactinemia	Hyperprolactinaemia;;Hyperprolactinemias;;Hypersecretion Syndrome, Prolactin;;Inappropriate Prolactin Secretion;;Inappropriate Prolactin Secretion Syndrome;;Inappropriate Secretion Prolactin;;Prolactin Hypersecretion Syndrome;;Prolactin, Inappropriate Secretion;;Prolactin Secretion, Inappropriate;;Secretion, Inappropriate Prolactin;;Secretion Prolactin, Inappropriate;;Syndrome, Prolactin Hypersec…	Increased levels of PROLACTIN in the BLOOD, which may be associated with AMENORRHEA and GALACTORRHEA. Relatively common etiologies include PROLACTINOMA, medication effect, KIDNEY FAILURE, granulomatous diseases of the PITUITARY GLAND, and disorders which interfere with the hypothalamic inhibition of prolactin release. Ectopic (non-pituitary) production of prolactin may also occur. (From Joynt, Cl…	Endocrine system disease;;Nervous system disease	http://ctdbase.org/detail.go?type=disease&acc=D006966
D006967		Hypersensitivity	Allergic Reaction;;Allergic Reactions;;Allergies;;Allergy;;Hypersensitivities;;Reaction, Allergic;;Reactions, Allergic	Altered reactivity to an antigen, which can result in pathologic reactions upon subsequent exposure to that particular antigen.	Immune system disease	http://ctdbase.org/detail.go?type=disease&acc=D006967
D006968		Hypersensitivity, Delayed	Delayed Hypersensitivities;;Delayed Hypersensitivity;;Hypersensitivities, Delayed;;Hypersensitivities, Tuberculin-Type;;Hypersensitivities, Type IV;;Hypersensitivity, Tuberculin Type;;Hypersensitivity, Tuberculin-Type;;Hypersensitivity, Type IV;;Tuberculin-Type Hypersensitivities;;Tuberculin Type Hypersensitivity;;Tuberculin-Type Hypersensitivity;;Type IV Hypersensitivities;;Type IV Hypersensitiv…	An increased reactivity to specific antigens mediated not by antibodies but by cells.	Immune system disease	http://ctdbase.org/detail.go?type=disease&acc=D006968
D006975		Hypertension, Portal	Cruveilhier Baumgarten Syndrome;;Cruveilhier-Baumgarten Syndrome;;Hypertensions, Portal;;Portal Hypertension;;Portal Hypertensions;;Syndrome, Cruveilhier-Baumgarten	Abnormal increase of resistance to blood flow within the hepatic PORTAL SYSTEM, frequently seen in LIVER CIRRHOSIS and conditions with obstruction of the PORTAL VEIN.	Digestive system disease	http://ctdbase.org/detail.go?type=disease&acc=D006975
D006976		Hypertension, Pulmonary	PHT;;PPH1;;PPH1 WITH HHT, INCLUDED;;PULMONARY ARTERIAL HYPERTENSION;PAH PULMONARY HYPERTENSION, PRIMARY, DEXFENFLURAMINE-ASSOCIATED, INCLUDED;;Pulmonary Hypertension;;PULMONARY HYPERTENSION, PRIMARY, 1;;PULMONARY HYPERTENSION, PRIMARY, 1, WITH HEREDITARY HEMORRHAGIC TELANGIECTASIA, INCLUDED;;PULMONARY HYPERTENSION, PRIMARY, FENFLURAMINE-ASSOCIATED, INCLUDED	Increased VASCULAR RESISTANCE in the PULMONARY CIRCULATION, usually secondary to HEART DISEASES or LUNG DISEASES.	Respiratory tract disease	http://ctdbase.org/detail.go?type=disease&acc=D006976
D006977		Hypertension, Renal	Hypertensions, Renal;;Renal Hypertension;;Renal Hypertensions	Persistent high BLOOD PRESSURE due to KIDNEY DISEASES, such as those involving the renal parenchyma, the renal vasculature, or tumors that secrete RENIN.	Cardiovascular disease;;Urogenital disease (female);;Urogenital disease (male)	http://ctdbase.org/detail.go?type=disease&acc=D006977
D006980		Hyperthyroidism	Hyperthyroidism, Primary;;Primary Hyperthyroidism	Hypersecretion of THYROID HORMONES from the THYROID GLAND. Elevated levels of thyroid hormones increase BASAL METABOLIC RATE.	Endocrine system disease	http://ctdbase.org/detail.go?type=disease&acc=D006980
D015228		Hypertriglyceridemia		A condition of elevated levels of TRIGLYCERIDES in the blood.	Metabolic disease	http://ctdbase.org/detail.go?type=disease&acc=D015228
D017379		Hypertrophy, Left Ventricular	Hypertrophies, Left Ventricular;;Left Ventricular Hypertrophies;;Left Ventricular Hypertrophy;;Ventricular Hypertrophies, Left;;Ventricular Hypertrophy, Left	Enlargement of the LEFT VENTRICLE of the heart. This increase in ventricular mass is attributed to sustained abnormal pressure or volume loads and is a contributor to cardiovascular morbidity and mortality.	Cardiovascular disease;;Pathology (anatomical condition)	http://ctdbase.org/detail.go?type=disease&acc=D017379
D017380		Hypertrophy, Right Ventricular	Hypertrophies, Right Ventricular;;Right Ventricular Hypertrophies;;Right Ventricular Hypertrophy;;Ventricular Hypertrophies, Right;;Ventricular Hypertrophy, Right	Enlargement of the RIGHT VENTRICLE of the heart. This increase in ventricular mass is often attributed to PULMONARY HYPERTENSION and is a contributor to cardiovascular morbidity and mortality.	Cardiovascular disease;;Pathology (anatomical condition)	http://ctdbase.org/detail.go?type=disease&acc=D017380
D006987		Hypesthesia	Hypesthesias;;Hypesthesias, Tactile;;Hypesthesias, Thermal;;Hypesthesia, Tactile;;Hypesthesia, Thermal;;Hypoesthesia;;Hypoesthesias;;Impaired Sensation;;Impaired Sensations;;Numbness;;Reduced Sensation;;Reduced Sensations;;Sensation, Impaired;;Sensation, Reduced;;Sensations, Impaired;;Sensations, Reduced;;Tactile Hypesthesia;;Tactile Hypesthesias;;Thermal Hypesthesia;;Thermal Hypesthesias	Absent or reduced sensitivity to cutaneous stimulation.	Nervous system disease;;Signs and symptoms	http://ctdbase.org/detail.go?type=disease&acc=D006987
D034141		Hypoalbuminemia		A condition in which albumin level in blood (SERUM ALBUMIN) is below the normal range. Hypoalbuminemia may be due to decreased hepatic albumin synthesis, increased albumin catabolism, altered albumin distribution, or albumin loss through the urine (ALBUMINURIA).	Blood disease	http://ctdbase.org/detail.go?type=disease&acc=D034141
D006996		Hypocalcemia		Reduction of the blood calcium below normal. Manifestations include hyperactive deep tendon reflexes, Chvostek's sign, muscle and abdominal cramps, and carpopedal spasm. (Dorland, 27th ed)	Metabolic disease	http://ctdbase.org/detail.go?type=disease&acc=D006996
D007003		Hypoglycemia	Fasting Hypoglycemia;;Hypoglycemia, Fasting;;Hypoglycemia, Postabsorptive;;Hypoglycemia, Postprandial;;Hypoglycemia, Reactive;;Postabsorptive Hypoglycemia;;Postprandial Hypoglycemia;;Reactive Hypoglycemia	A syndrome of abnormally low BLOOD GLUCOSE level. Clinical hypoglycemia has diverse etiologies. Severe hypoglycemia eventually lead to glucose deprivation of the CENTRAL NERVOUS SYSTEM resulting in HUNGER; SWEATING; PARESTHESIA; impaired mental function; SEIZURES; COMA; and even DEATH.	Metabolic disease	http://ctdbase.org/detail.go?type=disease&acc=D007003
D007008		Hypokalemia	Hypokalemias;;Hypopotassemia;;Hypopotassemias	Abnormally low potassium concentration in the blood. It may result from potassium loss by renal secretion or by the gastrointestinal route, as by vomiting or diarrhea. It may be manifested clinically by neuromuscular disorders ranging from weakness to paralysis, by electrocardiographic abnormalities (depression of the T wave and elevation of the U wave), by renal disease, and by gastrointestinal …	Metabolic disease	http://ctdbase.org/detail.go?type=disease&acc=D007008
D018476		Hypokinesia	Antiorthostatic Hypokinesia;;Antiorthostatic Hypokinesias;;Bradykinesia;;Bradykinesias;;Hypodynamia;;Hypokinesia, Antiorthostatic;;Hypokinesias, Antiorthostatic	Slow or diminished movement of body musculature. It may be associated with BASAL GANGLIA DISEASES; MENTAL DISORDERS; prolonged inactivity due to illness; and other conditions.	Nervous system disease;;Signs and symptoms	http://ctdbase.org/detail.go?type=disease&acc=D018476
D007010		Hyponatremia		Deficiency of sodium in the blood; salt depletion. (Dorland, 27th ed)	Metabolic disease	http://ctdbase.org/detail.go?type=disease&acc=D007010
D017674		Hypophosphatemia		A condition of an abnormally low level of PHOSPHATES in the blood.	Metabolic disease	http://ctdbase.org/detail.go?type=disease&acc=D017674
D007021		Hypospadias		A birth defect due to malformation of the URETHRA in which the urethral opening is below its normal location. In the male, the malformed urethra generally opens on the ventral surface of the PENIS or on the PERINEUM. In the female, the malformed urethral opening is in the VAGINA.	Congenital abnormality;;Urogenital disease (female);;Urogenital disease (male)	http://ctdbase.org/detail.go?type=disease&acc=D007021
D007022		Hypotension	Blood Pressure, Low;;Hypotension, Vascular;;Low Blood Pressure;;Vascular Hypotension	Abnormally low BLOOD PRESSURE that can result in inadequate blood flow to the brain and other vital organs. Common symptom is DIZZINESS but greater negative impacts on the body occur when there is prolonged depravation of oxygen and nutrients.	Cardiovascular disease	http://ctdbase.org/detail.go?type=disease&acc=D007022
D007024		Hypotension, Orthostatic	Hypotension, Postural;;Orthostatic Hypotension;;Postural Hypotension	A significant drop in BLOOD PRESSURE after assuming a standing position. Orthostatic hypotension is a finding, and defined as a 20-mm Hg decrease in systolic pressure or a 10-mm Hg decrease in diastolic pressure 3 minutes after the person has risen from supine to standing. Symptoms generally include DIZZINESS, blurred vision, and SYNCOPE.	Cardiovascular disease;;Nervous system disease	http://ctdbase.org/detail.go?type=disease&acc=D007024
D007035		Hypothermia	Accidental Hypothermia;;Accidental Hypothermias;;Hypothermia, Accidental;;Hypothermias;;Hypothermias, Accidental	Lower than normal body temperature, especially in warm-blooded animals.	Signs and symptoms	http://ctdbase.org/detail.go?type=disease&acc=D007035
D007037		Hypothyroidism		A syndrome that results from abnormally low secretion of THYROID HORMONES from the THYROID GLAND, leading to a decrease in BASAL METABOLIC RATE. In its most severe form, there is accumulation of MUCOPOLYSACCHARIDES in the SKIN and EDEMA, known as MYXEDEMA.	Endocrine system disease	http://ctdbase.org/detail.go?type=disease&acc=D007037
D007154		Immune System Diseases	Disease, Immune;;Disease, Immune System;;Disease, Immunologic;;Disease, Immunological;;Diseases, Immune;;Diseases, Immune System;;Diseases, Immunologic;;Diseases, Immunological;;Diseases of Immune System;;Disorder, Immune;;Disorders, Immune;;Immune Disease;;Immune Diseases;;Immune Disorder;;Immune Disorders;;Immune System Disease;;Immunological Disease;;Immunological Diseases;;Immunologic Disease…	Disorders caused by abnormal or absent immunologic mechanisms, whether humoral, cell-mediated, or both.	Immune system disease	http://ctdbase.org/detail.go?type=disease&acc=D007154
D007177		Inappropriate ADH Syndrome	ADH Syndrome, Inappropriate;;Antidiuretic Hormone, Inappropriate Secretion;;Inappropriate Vasopressin Secretion Syndrome;;Schwartz Bartter Syndrome;;Schwartz-Bartter Syndrome;;SIADH;;Syndrome, Inappropriate ADH;;Syndrome of Inappropriate ADH (SIADH) Secretion;;Syndrome, Schwartz-Bartter	A condition of HYPONATREMIA and renal salt loss attributed to overexpansion of BODY FLUIDS resulting from sustained release of ANTIDIURETIC HORMONES which stimulates renal resorption of water. It is characterized by normal KIDNEY function, high urine OSMOLALITY, low serum osmolality, and neurological dysfunction. Etiologies include ADH-producing neoplasms, injuries or diseases involving the HYPOT…	Endocrine system disease;;Metabolic disease;;Nervous system disease	http://ctdbase.org/detail.go?type=disease&acc=D007177
D007232		Infant, Newborn, Diseases		Diseases of newborn infants present at birth (congenital) or developing within the first month of birth. It does not include hereditary diseases not manifesting at birth or within the first 30 days of life nor does it include inborn errors of metabolism. Both HEREDITARY DISEASES and METABOLISM, INBORN ERRORS are available as general concepts.	Infant-newborn disease	http://ctdbase.org/detail.go?type=disease&acc=D007232
D007235		Infant, Premature, Diseases			Infant-newborn disease	http://ctdbase.org/detail.go?type=disease&acc=D007235
D020244		Infarction, Middle Cerebral Artery	Cerebral Infarction, Middle Cerebral Artery;;Embolic Infarction, Middle Cerebral Artery;;Embolus, Middle Cerebral Artery;;Left Middle Cerebral Artery Infarction;;MCA Infarction;;Middle Cerebral Artery Circulation Infarction;;Middle Cerebral Artery Embolic Infarction;;Middle Cerebral Artery Embolus;;Middle Cerebral Artery Infarction;;Middle Cerebral Artery Occlusion;;Middle Cerebral Artery Stroke;…	NECROSIS occurring in the MIDDLE CEREBRAL ARTERY distribution system which brings blood to the entire lateral aspects of each CEREBRAL HEMISPHERE. Clinical signs include impaired cognition; APHASIA; AGRAPHIA; weak and numbness in the face and arms, contralaterally or bilaterally depending on the infarction.	Cardiovascular disease;;Nervous system disease	http://ctdbase.org/detail.go?type=disease&acc=D020244
D007239		Infection		Invasion of the host organism by microorganisms that can cause pathological conditions or diseases.	Bacterial infection or mycosis	http://ctdbase.org/detail.go?type=disease&acc=D007239
D007246		Infertility	Reproductive Sterility;;Sterility;;Sterility, Reproductive;;Subfertility;;Sub-Fertility	Inability to reproduce after a specified period of unprotected intercourse. Reproductive sterility is permanent infertility.	Urogenital disease (female);;Urogenital disease (male)	http://ctdbase.org/detail.go?type=disease&acc=D007246
D007247		Infertility, Female	Female Infertility;;Female Sterility;;Female Subfertility;;Female Sub-Fertility;;Postpartum Sterility;;Sterility, Female;;Sterility, Postpartum;;Subfertility, Female;;Sub Fertility, Female;;Sub-Fertility, Female	Diminished or absent ability of a female to achieve conception.	Urogenital disease (female)	http://ctdbase.org/detail.go?type=disease&acc=D007247
D007333		Insulin Resistance	Insulin Sensitivity;;Resistance, Insulin;;Sensitivity, Insulin	Diminished effectiveness of INSULIN in lowering blood sugar levels: requiring the use of 200 units or more of insulin per day to prevent HYPERGLYCEMIA or KETOSIS.	Metabolic disease	http://ctdbase.org/detail.go?type=disease&acc=D007333
D007410		Intestinal Diseases	Disease, Intestinal;;Diseases, Intestinal;;Intestinal Disease	Pathological processes in any segment of the INTESTINE from DUODENUM to RECTUM.	Digestive system disease	http://ctdbase.org/detail.go?type=disease&acc=D007410
D007414		Intestinal Neoplasms	Cancer, Intestinal;;Cancer, Intestines;;Cancer of Intestines;;Cancer of the Intestines;;Cancers, Intestinal;;Cancers, Intestines;;Intestinal Cancer;;Intestinal Cancers;;Intestinal Neoplasm;;Intestines Cancer;;Intestines Cancers;;Intestines Neoplasm;;Intestines Neoplasms;;Neoplasm, Intestinal;;Neoplasm, Intestines;;Neoplasms, Intestinal;;Neoplasms, Intestines	Tumors or cancer of the INTESTINES.	Cancer;;Digestive system disease	http://ctdbase.org/detail.go?type=disease&acc=D007414
D020300		Intracranial Hemorrhages	Brain Hemorrhage;;Brain Hemorrhages;;Hemorrhage, Brain;;Hemorrhage, Intracranial;;Hemorrhage, Posterior Fossa;;Hemorrhages, Brain;;Hemorrhages, Intracranial;;Hemorrhages, Posterior Fossa;;Intracranial Hemorrhage;;Posterior Fossa Hemorrhage;;Posterior Fossa Hemorrhages	Bleeding within the SKULL, including hemorrhages in the brain and the three membranes of MENINGES. The escape of blood often leads to the formation of HEMATOMA in the cranial epidural, subdural, and subarachnoid spaces.	Cardiovascular disease;;Nervous system disease;;Pathology (process)	http://ctdbase.org/detail.go?type=disease&acc=D020300
D019586		Intracranial Hypertension	Elevated ICP (Intracranial Pressure);;Elevated Intracranial Pressure;;Hypertension, Intracranial;;ICP, Elevated (Intracranial Pressure);;ICP (Intracranial Pressure) Elevation;;ICP (Intracranial Pressure) Increase;;Intracranial Pressure, Elevated;;Intracranial Pressure Increase;;Pressure, Elevated Intracranial;;Pressure Increase, Intracranial	Increased pressure within the cranial vault. This may result from several conditions, including HYDROCEPHALUS; BRAIN EDEMA; intracranial masses; severe systemic HYPERTENSION; PSEUDOTUMOR CEREBRI; and other disorders.	Nervous system disease	http://ctdbase.org/detail.go?type=disease&acc=D019586
D007511		Ischemia		A hypoperfusion of the BLOOD through an organ or tissue caused by a PATHOLOGIC CONSTRICTION or obstruction of its BLOOD VESSELS, or an absence of BLOOD CIRCULATION.	Pathology (process)	http://ctdbase.org/detail.go?type=disease&acc=D007511
D002546		Ischemic Attack, Transient	Anterior Circulation Transient Ischemic Attack;;Attacks, Transient Ischemic;;Attack, Transient Ischemic;;Brainstem Ischemias, Transient;;Brainstem Ischemia, Transient;;Brain Stem Ischemia, Transient;;Brainstem Transient Ischemic Attack;;Brain Stem Transient Ischemic Attack;;Brain TIA;;Carotid Circulation Transient Ischemic Attack;;Cerebral Ischemias, Transient;;Cerebral Ischemia, Transient;;Cresc…	Brief reversible episodes of focal, nonconvulsive ischemic dysfunction of the brain having a duration of less than 24 hours, and usually less than one hour, caused by transient thrombotic or embolic blood vessel occlusion or stenosis. Events may be classified by arterial distribution, temporal pattern, or etiology (e.g., embolic vs. thrombotic). (From Adams et al., Principles of Neurology, 6th ed…	Cardiovascular disease;;Nervous system disease	http://ctdbase.org/detail.go?type=disease&acc=D002546
D007565		Jaundice	Hemolytic Jaundice;;Hemolytic Jaundices;;Icterus;;Jaundice, Hemolytic;;Jaundices, Hemolytic	A clinical manifestation of HYPERBILIRUBINEMIA, characterized by the yellowish staining of the SKIN; MUCOUS MEMBRANE; and SCLERA. Clinical jaundice usually is a sign of LIVER dysfunction.	Pathology (process);;Signs and symptoms	http://ctdbase.org/detail.go?type=disease&acc=D007565
D041781		Jaundice, Obstructive	Cholestatic Jaundice;;Jaundice, Cholestatic;;Jaundice, Mechanical;;Mechanical Jaundice;;Obstructive Jaundice	Jaundice, the condition with yellowish staining of the skin and mucous membranes, that is due to impaired BILE flow in the BILIARY TRACT, such as INTRAHEPATIC CHOLESTASIS, or EXTRAHEPATIC CHOLESTASIS.	Pathology (process);;Signs and symptoms	http://ctdbase.org/detail.go?type=disease&acc=D041781
D007669		Kidney Calculi	Calculi, Kidney;;Calculi, Renal;;Calculus, Kidney;;Calculus, Renal;;Kidney Calculus;;Kidney Stone;;Kidney Stones;;Nephrolith;;Renal Calculi;;Renal Calculus;;Stone, Kidney;;Stones, Kidney	Stones in the KIDNEY, usually formed in the urine-collecting area of the kidney (KIDNEY PELVIS). Their sizes vary and most contains CALCIUM OXALATE.	Pathology (anatomical condition);;Urogenital disease (female);;Urogenital disease (male)	http://ctdbase.org/detail.go?type=disease&acc=D007669
D007676		Kidney Failure, Chronic	Chronic Kidney Failure;;Chronic Renal Failure;;Disease, End-Stage Kidney;;Disease, End-Stage Renal;;End Stage Kidney Disease;;End-Stage Kidney Disease;;End Stage Renal Disease;;End-Stage Renal Disease;;End-Stage Renal Failure;;ESRD;;Kidney Disease, End-Stage;;Renal Disease, End Stage;;Renal Disease, End-Stage;;Renal Failure, Chronic;;Renal Failure, End Stage;;Renal Failure, End-Stage	The end-stage of CHRONIC RENAL INSUFFICIENCY. It is characterized by the severe irreversible kidney damage (as measured by the level of PROTEINURIA) and the reduction in GLOMERULAR FILTRATION RATE to less than 15 ml per min (Kidney Foundation: Kidney Disease Outcome Quality Initiative, 2002). These patients generally require HEMODIALYSIS or KIDNEY TRANSPLANTATION.	Urogenital disease (female);;Urogenital disease (male)	http://ctdbase.org/detail.go?type=disease&acc=D007676
D007680		Kidney Neoplasms	Cancer, Kidney;;Cancer of Kidney;;Cancer of the Kidney;;Cancer, Renal;;Cancers, Kidney;;Cancers, Renal;;Kidney Cancer;;Kidney Cancers;;Kidney Neoplasm;;Neoplasm, Kidney;;Neoplasm, Renal;;Neoplasms, Kidney;;Neoplasms, Renal;;Renal Cancer;;Renal Cancers;;Renal Neoplasm;;Renal Neoplasms	Tumors or cancers of the KIDNEY.	Cancer;;Urogenital disease (female);;Urogenital disease (male)	http://ctdbase.org/detail.go?type=disease&acc=D007680
D007681		Kidney Papillary Necrosis	Necrosis, Kidney Papillary;;Necrosis, Renal Medullary;;Necrotizing Renal Papillitides;;Necrotizing Renal Papillitis;;Papillary Necrosis, Kidney;;Papillitides, Necrotizing Renal;;Renal Medullary Necrosis;;Renal Papillitides, Necrotizing;;Renal Papillitis, Necrotizing	A complication of kidney diseases characterized by cell death involving KIDNEY PAPILLA in the KIDNEY MEDULLA. Damages to this area may hinder the kidney to concentrate urine resulting in POLYURIA. Sloughed off necrotic tissue may block KIDNEY PELVIS or URETER. Necrosis of multiple renal papillae can lead to KIDNEY FAILURE.	Urogenital disease (female);;Urogenital disease (male)	http://ctdbase.org/detail.go?type=disease&acc=D007681
D007683		Kidney Tubular Necrosis, Acute	Acute Kidney Tubular Necrosis;;Lower Nephron Nephroses;;Lower Nephron Nephrosis;;Nephron Nephroses, Lower;;Nephron Nephrosis, Lower;;Nephroses, Lower Nephron;;Nephrosis, Lower Nephron	Acute kidney failure resulting from destruction of EPITHELIAL CELLS of the KIDNEY TUBULES. It is commonly attributed to exposure to toxic agents or renal ISCHEMIA following severe TRAUMA.	Urogenital disease (female);;Urogenital disease (male)	http://ctdbase.org/detail.go?type=disease&acc=D007683
D007889		Leiomyoma	Fibroid;;Fibroids;;Fibroids, Uterine;;Fibroid Tumor;;Fibroid Tumors;;Fibroid, Uterine;;Fibroid Uterus;;Fibromas, Uterine;;Fibroma, Uterine;;Fibromyoma;;Fibromyomas;;Leiomyomas;;Leiomyoma, Uterine;;Tumor, Fibroid;;Tumors, Fibroid;;Uterine Fibroid;;Uterine Fibroids;;Uterine Fibroma;;Uterine Fibromas;;Uterus, Fibroid	A benign tumor derived from smooth muscle tissue, also known as a fibroid tumor. They rarely occur outside of the UTERUS and the GASTROINTESTINAL TRACT but can occur in the SKIN and SUBCUTANEOUS TISSUE, probably arising from the smooth muscle of small blood vessels in these tissues.	Cancer	http://ctdbase.org/detail.go?type=disease&acc=D007889
D007890		Leiomyosarcoma	Epithelioid Leiomyosarcoma;;Epithelioid Leiomyosarcomas;;Leiomyosarcoma, Epithelioid;;Leiomyosarcoma, Myxoid;;Leiomyosarcomas;;Leiomyosarcomas, Epithelioid;;Leiomyosarcomas, Myxoid;;Myxoid Leiomyosarcoma;;Myxoid Leiomyosarcomas	A sarcoma containing large spindle cells of smooth muscle. Although it rarely occurs in soft tissue, it is common in the viscera. It is the most common soft tissue sarcoma of the gastrointestinal tract and uterus. The median age of patients is 60 years. (From Dorland, 27th ed; Holland et al., Cancer Medicine, 3d ed, p1865)	Cancer	http://ctdbase.org/detail.go?type=disease&acc=D007890
D053609		Lethargy		A general state of sluggishness, listless, or uninterested, with being tired, and having difficulty concentrating and doing simple tasks. It may be related to DEPRESSION or DRUG ADDICTION.	Nervous system disease;;Signs and symptoms	http://ctdbase.org/detail.go?type=disease&acc=D053609
D007938		Leukemia	Leucocythaemia;;Leucocythaemias;;Leucocythemia;;Leucocythemias;;Leukemias	A progressive, malignant disease of the blood-forming organs, characterized by distorted proliferation and development of leukocytes and their precursors in the blood and bone marrow. Leukemias were originally termed acute or chronic based on life expectancy but now are classified according to cellular maturity. Acute leukemias consist of predominately immature cells; chronic leukemias are compos…	Cancer	http://ctdbase.org/detail.go?type=disease&acc=D007938
D007945		Leukemia, Lymphoid	Leukemia, Lymphocytic;;Leukemias, Lymphocytic;;Leukemias, Lymphoid;;Lymphocytic Leukemia;;Lymphocytic Leukemias;;Lymphoid Leukemia;;Lymphoid Leukemias	Leukemia associated with HYPERPLASIA of the lymphoid tissues and increased numbers of circulating malignant LYMPHOCYTES and lymphoblasts.	Cancer;;Immune system disease;;Lymphatic disease	http://ctdbase.org/detail.go?type=disease&acc=D007945
D015464		Leukemia, Myelogenous, Chronic, BCR-ABL Positive	ACML, INCLUDED;;Chronic Granulocytic Leukemia;;Chronic Granulocytic Leukemias;;Chronic Myelocytic Leukemia;;Chronic Myelocytic Leukemias;;Chronic Myelogenous Leukemia;;Chronic Myelogenous Leukemias;;Chronic Myeloid Leukemia;;Chronic Myeloid Leukemias;;CML;;Granulocytic Leukemia, Chronic;;Granulocytic Leukemias, Chronic;;Leukemia, Chronic Granulocytic;;Leukemia, Chronic Myelocytic;;Leukemia, Chron…	Clonal hematopoetic disorder caused by an acquired genetic defect in PLURIPOTENT STEM CELLS. It starts in MYELOID CELLS of the bone marrow, invades the blood and then other organs. The condition progresses from a stable, more indolent, chronic phase (LEUKEMIA, MYELOID, CHRONIC PHASE) lasting up to 7 years, to an advanced phase composed of an accelerated phase (LEUKEMIA, MYELOID, ACCELERATED PHASE…	Blood disease;;Cancer	http://ctdbase.org/detail.go?type=disease&acc=D015464
D015470		Leukemia, Myeloid, Acute	Acute Myeloblastic Leukemia;;Acute Myeloblastic Leukemias;;Acute Myelocytic Leukemia;;Acute Myelocytic Leukemias;;Acute Myelogenous Leukemia;;Acute Myelogenous Leukemias;;Acute Myeloid Leukemia;;Acute Myeloid Leukemias;;Acute Myeloid Leukemia with Maturation;;Acute Myeloid Leukemia without Maturation;;Acute Nonlymphoblastic Leukemia;;Acute Nonlymphoblastic Leukemias;;Acute Nonlymphocytic Leukemia…	Clonal expansion of myeloid blasts in bone marrow, blood, and other tissue. Myeloid leukemias develop from changes in cells that normally produce NEUTROPHILS; BASOPHILS; EOSINOPHILS; and MONOCYTES.	Cancer	http://ctdbase.org/detail.go?type=disease&acc=D015470
D015473		Leukemia, Promyelocytic, Acute	Acute Promyelocytic Leukemia;;Acute Promyelocytic Leukemias;;AML M3;;ANLL, M3;;APL;;Leukemia, Acute Promyelocytic;;Leukemia, Myeloid, Acute, M3;;Leukemia, Progranulocytic;;M3 ANLL;;Myeloid Leukemia, Acute, M3;;Progranulocytic Leukemia;;Promyelocytic Leukemia, Acute	An acute myeloid leukemia in which abnormal PROMYELOCYTES predominate. It is frequently associated with DISSEMINATED INTRAVASCULAR COAGULATION.	Cancer	http://ctdbase.org/detail.go?type=disease&acc=D015473
D007964		Leukocytosis	Leukocytoses;;Pleocytoses;;Pleocytosis	A transient increase in the number of leukocytes in a body fluid.	Blood disease;;Pathology (process)	http://ctdbase.org/detail.go?type=disease&acc=D007964
D056784		Leukoencephalopathies	CACH Syndrome;;CACH Syndromes;;CACH VWM Syndrome;;CACH VWM Syndromes;;Centralis Diffusa, Myelinosis;;Centralis Diffusas, Myelinosis;;Childhood Ataxia with Central Nervous System Hypomyelination;;Childhood Ataxia with Central Nervous System Hypomyelinization;;Childhood Ataxia with Diffuse Central Nervous System Hypomyelination;;Cree Leukoencephalopathies;;Cree Leukoencephalopathy;;Diffusa, Myelino…	Any of various diseases affecting the white matter of the central nervous system.	Nervous system disease	http://ctdbase.org/detail.go?type=disease&acc=D056784
D007970		Leukopenia	Leukocytopenia;;Leukocytopenias;;Leukopenias		Blood disease	http://ctdbase.org/detail.go?type=disease&acc=D007970
D017880		Limb Deformities, Congenital	Congenital Limb Deformities;;Congenital Limb Deformity;;Deformities, Congenital Limb;;Deformity, Congenital Limb;;Limb Deformity, Congenital	Congenital structural deformities of the upper and lower extremities collectively or unspecified.	Congenital abnormality;;Musculoskeletal disease	http://ctdbase.org/detail.go?type=disease&acc=D017880
D008064		Lipidoses	Lipidosis;;Lipoidosis	Conditions characterized by abnormal lipid deposition due to disturbance in lipid metabolism, such as hereditary diseases involving lysosomal enzymes required for lipid breakdown. They are classified either by the enzyme defect or by the type of lipid involved.	Genetic disease (inborn);;Metabolic disease	http://ctdbase.org/detail.go?type=disease&acc=D008064
D008103		Liver Cirrhosis	Cirrhoses, Hepatic;;Cirrhoses, Liver;;Cirrhosis, Hepatic;;Cirrhosis, Liver;;Fibroses, Liver;;Fibrosis, Liver;;Hepatic Cirrhoses;;Hepatic Cirrhosis;;Liver Cirrhoses;;Liver Fibroses;;Liver Fibrosis	Liver disease in which the normal microcirculation, the gross vascular anatomy, and the hepatic architecture have been variably destroyed and altered with fibrous septa surrounding regenerated or regenerating parenchymal nodules.	Digestive system disease	http://ctdbase.org/detail.go?type=disease&acc=D008103
D008106		Liver Cirrhosis, Experimental	Cirrhoses, Experimental Liver;;Cirrhosis, Experimental Liver;;Experimental Hepatic Cirrhosis;;Experimental Liver Cirrhoses;;Experimental Liver Cirrhosis;;Hepatic Cirrhosis, Experimental;;Liver Cirrhoses, Experimental	Experimentally induced chronic injuries to the parenchymal cells in the liver to achieve a model for LIVER CIRRHOSIS.	Digestive system disease	http://ctdbase.org/detail.go?type=disease&acc=D008106
D008108		Liver Diseases, Alcoholic	Alcoholic Liver Disease;;Alcoholic Liver Diseases;;Liver Disease, Alcoholic	Liver diseases associated with ALCOHOLISM. It usually refers to the coexistence of two or more subentities, i.e., ALCOHOLIC FATTY LIVER; ALCOHOLIC HEPATITIS; and ALCOHOLIC CIRRHOSIS.	Digestive system disease;;Substance-related disorder	http://ctdbase.org/detail.go?type=disease&acc=D008108
D017093		Liver Failure		Severe inability of the LIVER to perform its normal metabolic functions, as evidenced by severe JAUNDICE and abnormal serum levels of AMMONIA; BILIRUBIN; ALKALINE PHOSPHATASE; ASPARTATE AMINOTRANSFERASE; LACTATE DEHYDROGENASES; and albumin/globulin ratio. (Blakiston's Gould Medical Dictionary, 4th ed)	Digestive system disease	http://ctdbase.org/detail.go?type=disease&acc=D017093
D017114		Liver Failure, Acute	Acute Hepatic Failure;;Acute Liver Failure;;Failure, Acute Hepatic;;Failure, Acute Liver;;Fulminant Hepatic Failure;;Fulminant Hepatic Failures;;Fulminant Liver Failure;;Fulminant Liver Failures;;Fulminating Hepatic Failure;;Fulminating Hepatic Failures;;Fulminating Liver Failure;;Fulminating Liver Failures;;Hepatic Failure, Acute;;Hepatic Failure, Fulminant;;Hepatic Failure, Fulminating;;Hepatic…	A form of rapid-onset LIVER FAILURE, also known as fulminant hepatic failure, caused by severe liver injury or massive loss of HEPATOCYTES. It is characterized by sudden development of liver dysfunction and JAUNDICE. Acute liver failure may progress to exhibit cerebral dysfunction even HEPATIC COMA depending on the etiology that includes hepatic ISCHEMIA, drug toxicity, malignant infiltration, an…	Digestive system disease	http://ctdbase.org/detail.go?type=disease&acc=D017114
D008133		Long QT Syndrome		A condition that is characterized by episodes of fainting (SYNCOPE) and varying degree of ventricular arrhythmia as indicated by the prolonged QT interval. The inherited forms are caused by mutation of genes encoding cardiac ion channel proteins. The two major forms are ROMANO-WARD SYNDROME and JERVELL-LANGE NIELSEN SYNDROME.	Cardiovascular disease;;Congenital abnormality;;Pathology (process)	http://ctdbase.org/detail.go?type=disease&acc=D008133
D017563		Lung Diseases, Interstitial	Diffuse Parenchymal Lung Diseases;;Interstitial Lung Disease;;Interstitial Lung Diseases;;Interstitial Pneumonia;;Interstitial Pneumonias;;Interstitial Pneumonitides;;Interstitial Pneumonitis;;Lung Disease, Interstitial;;Pneumonia, Interstitial;;Pneumonias, Interstitial;;Pneumonitides, Interstitial;;Pneumonitis, Interstitial	A diverse group of lung diseases that affect the lung parenchyma. They are characterized by an initial inflammation of PULMONARY ALVEOLI that extends to the interstitium and beyond leading to diffuse PULMONARY FIBROSIS. Interstitial lung diseases are classified by their etiology (known or unknown causes), and radiological-pathological features.	Respiratory tract disease	http://ctdbase.org/detail.go?type=disease&acc=D017563
D055370		Lung Injury	Chronic Lung Injuries;;Chronic Lung Injury;;Injuries, Lung;;Injuries, Pulmonary;;Injury, Lung;;Injury, Pulmonary;;Lung Injuries;;Lung Injuries, Chronic;;Lung Injury, Chronic;;Pulmonary Injuries;;Pulmonary Injury	Damage to any compartment of the lung caused by physical, chemical, or biological agents which characteristically elicit inflammatory reaction. These inflammatory reactions can either be acute and dominated by NEUTROPHILS, or chronic and dominated by LYMPHOCYTES and MACROPHAGES.	Respiratory tract disease;;Wounds and injuries	http://ctdbase.org/detail.go?type=disease&acc=D055370
D008180		Lupus Erythematosus, Systemic	Disease, Libman-Sacks;;EXCESS LMW-DNA, INCLUDED;;EXCESS LYMPHOCYTE LOW MOLECULAR WEIGHT DNA, INCLUDED;;Libman Sacks Disease;;Libman-Sacks Disease;;Lupus Erythematosus Disseminatus;;SLE;;SLEB1;;SLEB10;;SLEB11;;SLEB12;;SLEB13;;SLEB14;;SLEB15;;SLEB2;;SLEB3;;SLEB4;;SLEB5;;SLEB6;;SLEB7;;SLEB8;;SLEB9;;Systemic Lupus Erythematosus;;SYSTEMIC LUPUS ERYTHEMATOSUS, RESISTANCE TO, 1, INCLUDED;;SYSTEMIC LUPUS…	A chronic, relapsing, inflammatory, and often febrile multisystemic disorder of connective tissue, characterized principally by involvement of the skin, joints, kidneys, and serosal membranes. It is of unknown etiology, but is thought to represent a failure of the regulatory mechanisms of the autoimmune system. The disease is marked by a wide range of system dysfunctions, an elevated erythrocyte …	Connective tissue disease;;Immune system disease	http://ctdbase.org/detail.go?type=disease&acc=D008180
D008206		Lymphatic Diseases	Disease, Lymphatic;;Diseases, Lymphatic;;Lymphadenopathy;;Lymphatic Disease;;Lymphatism;;Status Lymphaticus	Diseases of LYMPH; LYMPH NODES; or LYMPHATIC VESSELS.	Lymphatic disease	http://ctdbase.org/detail.go?type=disease&acc=D008206
D008223		Lymphoma	Germinoblastic Sarcoma;;Germinoblastic Sarcomas;;Germinoblastoma;;Germinoblastomas;;Lymphoma, Malignant;;Lymphomas;;Lymphomas, Malignant;;Malignant Lymphoma;;Malignant Lymphomas;;Reticulolymphosarcoma;;Reticulolymphosarcomas;;Sarcoma, Germinoblastic;;Sarcomas, Germinoblastic	A general term for various neoplastic diseases of the lymphoid tissue.	Cancer;;Immune system disease;;Lymphatic disease	http://ctdbase.org/detail.go?type=disease&acc=D008223
D016393		Lymphoma, B-Cell	B Cell Lymphoma;;B-Cell Lymphoma;;B-Cell Lymphomas;;Lymphoma, B Cell;;Lymphomas, B-Cell	A group of heterogeneous lymphoid tumors generally expressing one or more B-cell antigens or representing malignant transformations of B-lymphocytes.	Cancer;;Immune system disease;;Lymphatic disease	http://ctdbase.org/detail.go?type=disease&acc=D016393
D008228		Lymphoma, Non-Hodgkin	Diffuse Lymphoma;;Diffuse Lymphomas;;Diffuse Mixed Cell Lymphoma;;Diffuse Mixed-Cell Lymphoma;;Diffuse Mixed-Cell Lymphomas;;Diffuse Mixed Small and Large Cell Lymphoma;;Diffuse Small Cleaved Cell Lymphoma;;Diffuse Small Cleaved-Cell Lymphoma;;Diffuse Undifferentiated Lymphoma;;Diffuse Undifferentiated Lymphomas;;High-Grade Lymphoma;;High-Grade Lymphomas;;Intermediate-Grade Lymphoma;;Intermediate…	Any of a group of malignant tumors of lymphoid tissue that differ from HODGKIN DISEASE, being more heterogeneous with respect to malignant cell lineage, clinical course, prognosis, and therapy. The only common feature among these tumors is the absence of giant REED-STERNBERG CELLS, a characteristic of Hodgkin's disease.	Cancer;;Immune system disease;;Lymphatic disease	http://ctdbase.org/detail.go?type=disease&acc=D008228
D016399		Lymphoma, T-Cell	Lymphomas, T-Cell;;Lymphoma, T Cell;;T Cell Lymphoma;;T-Cell Lymphoma;;T-Cell Lymphomas	A group of heterogeneous lymphoid tumors representing malignant transformations of T-lymphocytes.	Cancer;;Immune system disease;;Lymphatic disease	http://ctdbase.org/detail.go?type=disease&acc=D016399
D008231		Lymphopenia	Lymphocytopenia;;Lymphocytopenias;;Lymphopenias	Reduction in the number of lymphocytes.	Blood disease;;Immune system disease	http://ctdbase.org/detail.go?type=disease&acc=D008231
D015674		Mammary Neoplasms, Animal	Animal Mammary Carcinoma;;Animal Mammary Carcinomas;;Animal Mammary Neoplasm;;Animal Mammary Neoplasms;;Carcinoma, Animal Mammary;;Carcinomas, Animal Mammary;;Mammary Carcinoma, Animal;;Mammary Carcinomas, Animal;;Mammary Neoplasm;;Mammary Neoplasm, Animal;;Mammary Neoplasms;;Neoplasm, Animal Mammary;;Neoplasm, Mammary;;Neoplasms, Animal Mammary;;Neoplasms, Mammary	Tumors or cancer of the MAMMARY GLAND in animals (MAMMARY GLANDS, ANIMAL).	Animal disease;;Cancer	http://ctdbase.org/detail.go?type=disease&acc=D015674
D008325		Mammary Neoplasms, Experimental	Experimental Mammary Neoplasm;;Experimental Mammary Neoplasms;;Mammary Neoplasm, Experimental;;Neoplasm, Experimental Mammary;;Neoplasms, Experimental Mammary	Experimentally induced mammary neoplasms in animals to provide a model for studying human BREAST NEOPLASMS.	Cancer	http://ctdbase.org/detail.go?type=disease&acc=D008325
D047508		Massive Hepatic Necrosis	Acute Yellow Atrophies;;Acute Yellow Atrophy;;Acute Yellow Atrophy of Liver;;Hepatic Necrosis, Massive;;Yellow Atrophy, Acute	Extensive and rapid death of parenchymal cells in the LIVER, often due to exposure to toxic materials. It is characterized by a soft, flabby, yellow-brown wrinkled, and shrunken liver. It was called 'acute yellow atrophy'.	Digestive system disease	http://ctdbase.org/detail.go?type=disease&acc=D047508
D008527		Medulloblastoma	Adult Medulloblastoma;;Adult Medulloblastomas;;Arachnoidal Cerebellar Sarcoma, Circumscribed;;Childhood Medulloblastoma;;Childhood Medulloblastomas;;Desmoplastic Medulloblastoma;;Desmoplastic Medulloblastomas;;MBEN, INCLUDED;;MDB;;Medulloblastoma, Adult;;Medulloblastoma, Childhood;;Medulloblastoma, Desmoplastic;;MEDULLOBLASTOMA, DESMOPLASTIC, INCLUDED;;Medulloblastoma, Melanocytic;;Medulloblastom…	A malignant neoplasm that may be classified either as a glioma or as a primitive neuroectodermal tumor of childhood (see NEUROECTODERMAL TUMOR, PRIMITIVE). The tumor occurs most frequently in the first decade of life with the most typical location being the cerebellar vermis. Histologic features include a high degree of cellularity, frequent mitotic figures, and a tendency for the cells to organi…	Cancer	http://ctdbase.org/detail.go?type=disease&acc=D008527
D008545		Melanoma	Malignant Melanoma;;Malignant Melanomas;;Melanoma, Malignant;;Melanomas;;Melanomas, Malignant	A malignant neoplasm derived from cells that are capable of forming melanin, which may occur in the skin of any part of the body, in the eye, or, rarely, in the mucous membranes of the genitalia, anus, oral cavity, or other sites. It occurs mostly in adults and may originate de novo or from a pigmented nevus or malignant lentigo. Melanomas frequently metastasize widely, and the regional lymph nod…	Cancer	http://ctdbase.org/detail.go?type=disease&acc=D008545
D008599		Menstruation Disturbances	Disorder, Menstruation;;Disorders, Menstruation;;Disturbance, Menstruation;;Disturbances, Menstruation;;Hypomenorrhea;;Hypomenorrheas;;Menstruation Disorder;;Menstruation Disorders;;Menstruation Disturbance;;Menstruation, Retrograde;;Menstruations, Retrograde;;Polymenorrhea;;Polymenorrheas;;Retrograde Menstruation;;Retrograde Menstruations	Variations of menstruation which may be indicative of disease.	Pathology (process)	http://ctdbase.org/detail.go?type=disease&acc=D008599
D001523		Mental Disorders	Behavior Disorders;;Diagnosis, Psychiatric;;Disorder, Mental;;Disorders, Behavior;;Disorder, Severe Mental;;Disorders, Mental;;Disorders, Severe Mental;;Mental Disorder;;Mental Disorder, Severe;;Mental Disorders, Severe;;Psychiatric Diagnosis;;Severe Mental Disorder;;Severe Mental Disorders	Psychiatric illness or diseases manifested by breakdowns in the adaptational process expressed primarily as abnormalities of thought, feeling, and behavior producing either distress or impairment of function.	Mental disorder	http://ctdbase.org/detail.go?type=disease&acc=D001523
D008630		Mercury Poisoning	Mercury Poisonings;;Poisoning, Mercury;;Poisonings, Mercury			http://ctdbase.org/detail.go?type=disease&acc=D008630
D008654		Mesothelioma		A tumor derived from mesothelial tissue (peritoneum, pleura, pericardium). It appears as broad sheets of cells, with some regions containing spindle-shaped, sarcoma-like cells and other regions showing adenomatous patterns. Pleural mesotheliomas have been linked to exposure to asbestos. (Dorland, 27th ed)	Cancer	http://ctdbase.org/detail.go?type=disease&acc=D008654
D008659		Metabolic Diseases	Disease, Metabolic;;Diseases, Metabolic;;Metabolic Disease;;Thesaurismoses;;Thesaurismosis	Generic term for diseases caused by an abnormal metabolic process. It can be congenital due to inherited enzyme abnormality (METABOLISM, INBORN ERRORS) or acquired due to disease of an endocrine organ or failure of a metabolically important organ such as the liver. (Stedman, 26th ed)	Metabolic disease	http://ctdbase.org/detail.go?type=disease&acc=D008659
D024821		Metabolic Syndrome X	Cardiovascular Syndrome, Metabolic;;Cardiovascular Syndromes, Metabolic;;Dysmetabolic Syndrome X;;Insulin Resistance Syndrome X;;Metabolic Cardiovascular Syndrome;;Metabolic X Syndrome;;Reaven Syndrome X;;Syndrome, Metabolic Cardiovascular;;Syndrome, Metabolic X;;Syndrome X, Dysmetabolic;;Syndrome X, Insulin Resistance;;Syndrome X, Metabolic;;Syndrome X, Reaven;;X Syndrome, Metabolic	A cluster of metabolic risk factors for CARDIOVASCULAR DISEASES and TYPE 2 DIABETES MELLITUS. The major components of metabolic syndrome X include excess ABDOMINAL FAT; atherogenic DYSLIPIDEMIA; HYPERTENSION; HYPERGLYCEMIA; INSULIN RESISTANCE; a proinflammatory state; and a prothrombotic (THROMBOSIS) state. (from AHA/NHLBI/ADA Conference Proceedings, Circulation 2004; 109:551-556)	Metabolic disease	http://ctdbase.org/detail.go?type=disease&acc=D024821
D008679		Metaplasia		A condition in which there is a change of one adult cell type to another similar adult cell type.	Pathology (process)	http://ctdbase.org/detail.go?type=disease&acc=D008679
D008831		Microcephaly	Congenital Microcephalies, Severe;;Congenital Microcephaly, Severe;;Microcephalies;;Microcephalies, Severe Congenital;;Microcephaly, Severe Congenital;;Microlissencephalies;;Microlissencephaly;;Severe Congenital Microcephalies;;Severe Congenital Microcephaly	A congenital abnormality in which the CEREBRUM is underdeveloped, the fontanels close prematurely, and, as a result, the head is small. (Desk Reference for Neuroscience, 2nd ed.)	Congenital abnormality;;Musculoskeletal disease;;Nervous system disease	http://ctdbase.org/detail.go?type=disease&acc=D008831
D008844		Micrognathism	Congenital Micrognathia;;Congenital Micrognathias;;Congenital Micrognathism;;Congenital Micrognathisms;;Mandibular Micrognathia;;Mandibular Micrognathias;;Mandibular Micrognathism;;Mandibular Micrognathisms;;Micrognathia;;Micrognathia, Congenital;;Micrognathia, Mandibular;;Micrognathias;;Micrognathias, Congenital;;Micrognathias, Mandibular;;Micrognathism, Congenital;;Micrognathism, Mandibular;;Mi…	Abnormally small jaw.	Congenital abnormality;;Mouth disease;;Musculoskeletal disease	http://ctdbase.org/detail.go?type=disease&acc=D008844
D008881		Migraine Disorders	Abdominal Migraine;;Abdominal Migraines;;Acute Confusional Migraine;;Acute Confusional Migraines;;Cervical Migraine Syndrome;;Cervical Migraine Syndromes;;Disorder, Migraine;;Disorders, Migraine;;Headache, Migraine;;Headache, Sick;;Headaches, Migraine;;Headaches, Sick;;Hemicrania Migraine;;Hemicrania Migraines;;Migraine;;Migraine, Abdominal;;Migraine, Acute Confusional;;Migraine Disorder;;Migrain…	A class of disabling primary headache disorders, characterized by recurrent unilateral pulsatile headaches. The two major subtypes are common migraine (without aura) and classic migraine (with aura or neurological symptoms). (International Classification of Headache Disorders, 2nd ed. Cephalalgia 2004: suppl 1)	Nervous system disease	http://ctdbase.org/detail.go?type=disease&acc=D008881
D015877		Miosis	Constricted Pupil;;Constricted Pupils;;Mioses;;Mioses, Persistent;;Mioses, Pupillary;;Miosis, Persistent;;Miosis, Pupillary;;Persistent Mioses;;Persistent Miosis;;Pupil, Constricted;;Pupillary Mioses;;Pupillary Miosis;;Pupils, Constricted;;Pupil, Small;;Pupils, Small;;Small Pupil;;Small Pupils	Pupillary constriction. This may result from congenital absence of the dilatator pupillary muscle, defective sympathetic innervation, or irritation of the CONJUNCTIVA or CORNEA.	Eye disease;;Nervous system disease;;Signs and symptoms	http://ctdbase.org/detail.go?type=disease&acc=D015877
D028361		Mitochondrial Diseases	Deficiencies, Oxidative Phosphorylation;;Deficiencies, Respiratory Chain;;Deficiency, Oxidative Phosphorylation;;Deficiency, Respiratory Chain;;Disease, Mitochondrial;;Disorder, Mitochondrial;;Disorders, Mitochondrial;;Electron Transport Chain Deficiencies, Mitochondrial;;Mitochondrial Disease;;Mitochondrial Disorder;;Mitochondrial Disorders;;Mitochondrial Electron Transport Chain Deficiencies;;M…	Diseases caused by abnormal function of the MITOCHONDRIA. They may be caused by mutations, acquired or inherited, in mitochondrial DNA or in nuclear genes that code for mitochondrial components. They may also be the result of acquired mitochondria dysfunction due to adverse effects of drugs, infections, or other environmental causes.	Metabolic disease	http://ctdbase.org/detail.go?type=disease&acc=D028361
D019964		Mood Disorders	Affective Disorder;;Affective Disorders;;Disorder, Affective;;Disorder, Mood;;Disorders, Affective;;Disorders, Mood;;Mood Disorder	Those disorders that have a disturbance in mood as their predominant feature.	Mental disorder	http://ctdbase.org/detail.go?type=disease&acc=D019964
D016472		Motor Neuron Disease	Anterior Horn Cell Disease;;Familial Motor Neuron Disease;;Lateral Scleroses;;Lateral Scleroses, Primary;;Lateral Sclerosis;;Lateral Sclerosis, Primary;;Lower Motor Neuron Disease;;Motor Neuron Disease, Familial;;Motor Neuron Disease, Lower;;Motor Neuron Diseases;;Motor Neuron Disease, Secondary;;Motor Neuron Disease, Upper;;Motor System Disease;;Motor System Diseases;;Neuron Disease, Motor;;Neur…	Diseases characterized by a selective degeneration of the motor neurons of the spinal cord, brainstem, or motor cortex. Clinical subtypes are distinguished by the major site of degeneration. In AMYOTROPHIC LATERAL SCLEROSIS there is involvement of upper, lower, and brainstem motor neurons. In progressive muscular atrophy and related syndromes (see MUSCULAR ATROPHY, SPINAL) the motor neurons in th…	Nervous system disease	http://ctdbase.org/detail.go?type=disease&acc=D016472
D019957		Motor Skills Disorders	Coordination Disorder, Developmental;;Developmental Coordination Disorder;;Developmental Coordination Disorders;;Motor Skills Disorder	Marked impairments in the development of motor coordination such that the impairment interferes with activities of daily living. (From DSM-V)	Mental disorder	http://ctdbase.org/detail.go?type=disease&acc=D019957
D009062		Mouth Neoplasms	Cancer, Mouth;;Cancer of Mouth;;Cancer of the Mouth;;Cancer, Oral;;Cancers, Mouth;;Cancers, Oral;;Mouth Cancer;;Mouth Cancers;;Mouth Neoplasm;;Neoplasm, Mouth;;Neoplasm, Oral;;Neoplasms, Mouth;;Neoplasms, Oral;;Oral Cancer;;Oral Cancers;;Oral Neoplasm;;Oral Neoplasms	Tumors or cancer of the MOUTH.	Cancer;;Mouth disease	http://ctdbase.org/detail.go?type=disease&acc=D009062
D009069		Movement Disorders	Dyskinesia, Lingual-Facial-Buccal;;Dyskinesia, Linguofacial;;Dyskinesia, Oral;;Dyskinesia, Oral-facial;;Dyskinesia, Orofacial;;Dyskinesias, Lingual-Facial-Buccal;;Dyskinesias, Linguofacial;;Dyskinesias, Oral;;Dyskinesias, Oral-facial;;Dyskinesias, Orofacial;;Dyskinesias, Tardive;;Dyskinesia Syndrome;;Dyskinesia Syndromes;;Dyskinesia, Tardive;;Dystonias, Tardive;;Dystonia, Tardive;;Etat Marbre;;Li…	Syndromes which feature DYSKINESIAS as a cardinal manifestation of the disease process. Included in this category are degenerative, hereditary, post-infectious, medication-induced, post-inflammatory, and post-traumatic conditions.	Nervous system disease	http://ctdbase.org/detail.go?type=disease&acc=D009069
D052016		Mucositis		An INFLAMMATION of the MUCOSA with burning or tingling sensation. It is characterized by atrophy of the squamous EPITHELIUM, vascular damage, inflammatory infiltration, and ulceration. It usually occurs at the mucous lining of the MOUTH, the GASTROINTESTINAL TRACT or the airway due to chemical irritations, CHEMOTHERAPY, or radiation therapy (RADIOTHERAPY).	Digestive system disease;;Mouth disease	http://ctdbase.org/detail.go?type=disease&acc=D052016
D009101		Multiple Myeloma	AL AMYLOIDOSIS, INCLUDED;;AL, INCLUDED;;AMYLOIDOSIS, SYSTEMIC, INCLUDED;;Cell Myeloma, Plasma;;Cell Myelomas, Plasma;;Disease, Kahler;;Kahler Disease;;Multiple Myelomas;;Myeloma Multiple;;Myeloma-Multiple;;Myeloma, Multiple;;Myeloma-Multiples;;Myeloma, Plasma Cell;;Myeloma, Plasma-Cell;;Myelomas, Multiple;;Myelomas, Plasma Cell;;Myelomas, Plasma-Cell;;Myelomatoses;;Myelomatosis;;Plasma Cell Myelo…	A malignancy of mature PLASMA CELLS engaging in monoclonal immunoglobulin production. It is characterized by hyperglobulinemia, excess Bence-Jones proteins (free monoclonal IMMUNOGLOBULIN LIGHT CHAINS) in the urine, skeletal destruction, bone pain, and fractures. Other features include ANEMIA; HYPERCALCEMIA; and RENAL INSUFFICIENCY.	Blood disease;;Cancer;;Cardiovascular disease;;Immune system disease	http://ctdbase.org/detail.go?type=disease&acc=D009101
D009102		Multiple Organ Failure	Failure, Multiple Organ;;MODS;;Multiple Organ Dysfunction Syndrome;;Multiple Organ Failures;;Organ Dysfunction Syndrome, Multiple;;Organ Failure, Multiple	A progressive condition usually characterized by combined failure of several organs such as the lungs, liver, kidney, along with some clotting mechanisms, usually postinjury or postoperative.	Pathology (process)	http://ctdbase.org/detail.go?type=disease&acc=D009102
D009120		Muscle Cramp	Cramp;;Cramp, Limb;;Cramp, Muscle;;Cramp, Muscular;;Cramps;;Cramps, Limb;;Cramps, Muscle;;Cramps, Muscular;;Limb Cramp;;Limb Cramps;;Muscle Cramps;;Muscular Cramp;;Muscular Cramps	A sustained and usually painful contraction of muscle fibers. This may occur as an isolated phenomenon or as a manifestation of an underlying disease process (e.g., UREMIA; HYPOTHYROIDISM; MOTOR NEURON DISEASE; etc.). (From Adams et al., Principles of Neurology, 6th ed, p1398)	Musculoskeletal disease;;Nervous system disease;;Signs and symptoms	http://ctdbase.org/detail.go?type=disease&acc=D009120
D009123		Muscle Hypotonia	Decreased Muscle Tone;;Flaccidity, Muscle;;Flaccidity, Muscular;;Flaccid Muscle Tone;;Floppy Muscle;;Floppy Muscles;;Hypomyotonia;;Hypotonia;;Hypotonia, Muscle;;Hypotonia, Muscular;;Hypotonia, Neonatal;;Hypotonias, Neonatal;;Hypotonias, Unilateral;;Hypotonia, Unilateral;;Hypotony, Muscle;;Muscle Flaccidity;;Muscle, Floppy;;Muscle Hypotony;;Muscles, Floppy;;Muscle Tone Atonic;;Muscle Tone Atonics;…	A diminution of the skeletal muscle tone marked by a diminished resistance to passive stretching.	Nervous system disease;;Signs and symptoms	http://ctdbase.org/detail.go?type=disease&acc=D009123
D009127		Muscle Rigidity	Catatonic Rigidity;;Cogwheel Rigidities;;Cogwheel Rigidity;;Extensor Rigidity;;Extrapyramidal Rigidity;;Gegenhalten;;Gegenhaltens;;Muscular Rigidity;;Nuchal Rigidity;;Rigidities, Cogwheel;;Rigidity, Catatonic;;Rigidity, Cogwheel;;Rigidity, Extensor;;Rigidity, Extrapyramidal;;Rigidity, Muscle;;Rigidity, Muscular;;Rigidity, Nuchal	Continuous involuntary sustained muscle contraction which is often a manifestation of BASAL GANGLIA DISEASES. When an affected muscle is passively stretched, the degree of resistance remains constant regardless of the rate at which the muscle is stretched. This feature helps to distinguish rigidity from MUSCLE SPASTICITY. (From Adams et al., Principles of Neurology, 6th ed, p73)	Musculoskeletal disease;;Nervous system disease;;Signs and symptoms	http://ctdbase.org/detail.go?type=disease&acc=D009127
D018908		Muscle Weakness	Muscle Weaknesses;;Muscular Weakness;;Muscular Weaknesses;;Weaknesses, Muscle;;Weaknesses, Muscular;;Weakness, Muscle;;Weakness, Muscular	A vague complaint of debility, fatigue, or exhaustion attributable to weakness of various muscles. The weakness can be characterized as subacute or chronic, often progressive, and is a manifestation of many muscle and neuromuscular diseases. (From Wyngaarden et al., Cecil Textbook of Medicine, 19th ed, p2251)	Musculoskeletal disease;;Nervous system disease;;Pathology (process);;Signs and symptoms	http://ctdbase.org/detail.go?type=disease&acc=D018908
D009133		Muscular Atrophy	Atrophies, Muscle;;Atrophies, Muscular;;Atrophies, Neurogenic Muscular;;Atrophies, Neurotrophic Muscular;;Atrophy, Muscle;;Atrophy, Muscular;;Atrophy, Neurogenic Muscular;;Atrophy, Neurotrophic Muscular;;Muscle Atrophies;;Muscle Atrophy;;Muscular Atrophies;;Muscular Atrophies, Neurogenic;;Muscular Atrophies, Neurotrophic;;Muscular Atrophy, Neurogenic;;Muscular Atrophy, Neurotrophic;;Neurogenic Mu…	Derangement in size and number of muscle fibers occurring with aging, reduction in blood supply, or following immobilization, prolonged weightlessness, malnutrition, and particularly in denervation.	Nervous system disease;;Pathology (anatomical condition);;Signs and symptoms	http://ctdbase.org/detail.go?type=disease&acc=D009133
D009135		Muscular Diseases	Muscle Disorder;;Muscle Disorders;;Muscular Disease;;Myopathic Condition;;Myopathic Conditions;;Myopathies;;Myopathy	Acquired, familial, and congenital disorders of SKELETAL MUSCLE and SMOOTH MUSCLE.	Musculoskeletal disease;;Nervous system disease	http://ctdbase.org/detail.go?type=disease&acc=D009135
D009140		Musculoskeletal Diseases	Disease, Musculoskeletal;;Diseases, Musculoskeletal;;Musculoskeletal Disease	Diseases of the muscles and their associated ligaments and other connective tissue and of the bones and cartilage viewed collectively.	Musculoskeletal disease	http://ctdbase.org/detail.go?type=disease&acc=D009140
D009157		Myasthenia Gravis	Generalized Myasthenia Gravis;;Myasthenia Gravis, Generalized;;Myasthenia Gravis, Ocular;;Ocular Myasthenia Gravis	A disorder of neuromuscular transmission characterized by weakness of cranial and skeletal muscles. Autoantibodies directed against acetylcholine receptors damage the motor endplate portion of the NEUROMUSCULAR JUNCTION, impairing the transmission of impulses to skeletal muscles. Clinical manifestations may include diplopia, ptosis, and weakness of facial, bulbar, respiratory, and proximal limb m…	Immune system disease;;Nervous system disease	http://ctdbase.org/detail.go?type=disease&acc=D009157
D009190		Myelodysplastic Syndromes	Dysmyelopoietic Syndrome;;Dysmyelopoietic Syndromes;;Hematopoetic Myelodysplasia;;Hematopoetic Myelodysplasias;;Myelodysplasia, Hematopoetic;;Myelodysplasias, Hematopoetic;;Myelodysplastic Syndrome;;Syndrome, Dysmyelopoietic;;Syndrome, Myelodysplastic;;Syndromes, Dysmyelopoietic;;Syndromes, Myelodysplastic	Clonal hematopoietic stem cell disorders characterized by dysplasia in one or more hematopoietic cell lineages. They predominantly affect patients over 60, are considered preleukemic conditions, and have high probability of transformation into ACUTE MYELOID LEUKEMIA.	Blood disease	http://ctdbase.org/detail.go?type=disease&acc=D009190
D009203		Myocardial Infarction	Cardiovascular Stroke;;Cardiovascular Strokes;;Heart Attack;;Heart Attacks;;Infarction, Myocardial;;Infarctions, Myocardial;;Infarct, Myocardial;;Infarcts, Myocardial;;MCI1, INCLUDED;;MCI2;;Myocardial Infarct;;MYOCARDIAL INFARCTION, PROTECTION AGAINST, INCLUDED;;Myocardial Infarctions;;MYOCARDIAL INFARCTION, SUSCEPTIBILITY TO;;MYOCARDIAL INFARCTION, SUSCEPTIBILITY TO, 1, INCLUDED;;MYOCARDIAL INFA…	NECROSIS of the MYOCARDIUM caused by an obstruction of the blood supply to the heart (CORONARY CIRCULATION).	Cardiovascular disease	http://ctdbase.org/detail.go?type=disease&acc=D009203
D017202		Myocardial Ischemia	Disease, Ischemic Heart;;Diseases, Ischemic Heart;;Heart Disease, Ischemic;;Heart Diseases, Ischemic;;Ischemia, Myocardial;;Ischemias, Myocardial;;Ischemic Heart Disease;;Ischemic Heart Diseases;;Myocardial Ischemias	A disorder of cardiac function caused by insufficient blood flow to the muscle tissue of the heart. The decreased blood flow may be due to narrowing of the coronary arteries (CORONARY ARTERY DISEASE), to obstruction by a thrombus (CORONARY THROMBOSIS), or less commonly, to diffuse narrowing of arterioles and other small vessels within the heart. Severe interruption of the blood supply to the myoc…	Cardiovascular disease	http://ctdbase.org/detail.go?type=disease&acc=D017202
D015428		Myocardial Reperfusion Injury	Injuries, Myocardial Reperfusion;;Injury, Myocardial Reperfusion;;Myocardial Ischemic Reperfusion Injury;;Myocardial Reperfusion Injuries;;Reperfusion Injuries, Myocardial;;Reperfusion Injury, Myocardial	Damage to the MYOCARDIUM resulting from MYOCARDIAL REPERFUSION (restoration of blood flow to ischemic areas of the HEART.) Reperfusion takes place when there is spontaneous thrombolysis, THROMBOLYTIC THERAPY, collateral flow from other coronary vascular beds, or reversal of vasospasm.	Cardiovascular disease;;Pathology (process)	http://ctdbase.org/detail.go?type=disease&acc=D015428
D009205		Myocarditis	Carditis;;Myocarditides	Inflammatory processes of the muscular walls of the heart (MYOCARDIUM) which result in injury to the cardiac muscle cells (MYOCYTES, CARDIAC). Manifestations range from subclinical to sudden death (DEATH, SUDDEN). Myocarditis in association with cardiac dysfunction is classified as inflammatory CARDIOMYOPATHY usually caused by INFECTION, autoimmune diseases, or responses to toxic substances. Myoc…	Cardiovascular disease	http://ctdbase.org/detail.go?type=disease&acc=D009205
D009207		Myoclonus	Action Myoclonus;;Extremity Myoclonus, Lower;;Extremity Myoclonus, Upper;;Eyelid Myoclonus;;Intention Myoclonus;;Jerking, Myoclonic;;Jerk, Myoclonic;;Jerks, Myoclonic;;Lower Extremity Myoclonus;;Myoclonic Jerk;;Myoclonic Jerking;;Myoclonic Jerks;;Myoclonus, Action;;Myoclonus, Eyelid;;Myoclonus, Intention;;Myoclonus, Lower Extremity;;Myoclonus, Nocturnal;;Myoclonus, Oculopalatal;;Myoclonus, Palata…	Involuntary shock-like contractions, irregular in rhythm and amplitude, followed by relaxation, of a muscle or a group of muscles. This condition may be a feature of some CENTRAL NERVOUS SYSTEM DISEASES; (e.g., EPILEPSY, MYOCLONIC). Nocturnal myoclonus is the principal feature of the NOCTURNAL MYOCLONUS SYNDROME. (From Adams et al., Principles of Neurology, 6th ed, pp102-3).	Nervous system disease;;Signs and symptoms	http://ctdbase.org/detail.go?type=disease&acc=D009207
D009212		Myoglobinuria			Musculoskeletal disease	http://ctdbase.org/detail.go?type=disease&acc=D009212
D009220		Myositis	Focal Myositides;;Focal Myositis;;Idiopathic Inflammatory Myopathies;;Idiopathic Inflammatory Myopathy;;Idiopathic Inflammatory Myositis;;Infectious Myositides;;Infectious Myositis;;Inflammatory Muscle Disease;;Inflammatory Muscle Diseases;;Inflammatory Myopathies;;Inflammatory Myopathies, Idiopathic;;Inflammatory Myopathy;;Inflammatory Myopathy, Idiopathic;;Muscle Disease, Inflammatory;;Muscle D…	Inflammation of a muscle or muscle tissue.	Musculoskeletal disease;;Nervous system disease	http://ctdbase.org/detail.go?type=disease&acc=D009220
D009325		Nausea		An unpleasant sensation in the stomach usually accompanied by the urge to vomit. Common causes are early pregnancy, sea and motion sickness, emotional stress, intense pain, food poisoning, and various enteroviruses.	Signs and symptoms	http://ctdbase.org/detail.go?type=disease&acc=D009325
D058426		Neointima	Formation, Neointima;;Neointima Formation;;Neointimas	The new and thickened layer of scar tissue that forms on a PROSTHESIS, or as a result of vessel injury especially following ANGIOPLASTY or stent placement.	Pathology (process)	http://ctdbase.org/detail.go?type=disease&acc=D058426
D009361		Neoplasm Invasiveness	Invasion, Neoplasm;;Invasiveness, Neoplasm;;Neoplasm Invasion	Ability of neoplasms to infiltrate and actively destroy surrounding tissue.	Cancer;;Pathology (process)	http://ctdbase.org/detail.go?type=disease&acc=D009361
D009362		Neoplasm Metastasis	Metastases;;Metastases, Neoplasm;;Metastasis;;Metastasis, Neoplasm;;Neoplasm Metastases	The transfer of a neoplasm from one organ or part of the body to another remote from the primary site.	Cancer;;Pathology (process)	http://ctdbase.org/detail.go?type=disease&acc=D009362
D009389		Neovascularization, Pathologic	Angiogenesis, Pathologic;;Angiogenesis, Pathological;;Neovascularization, Pathological;;Pathological Angiogenesis;;Pathological Neovascularization;;Pathologic Angiogenesis;;Pathologic Neovascularization	A pathologic process consisting of the proliferation of blood vessels in abnormal tissues or in abnormal positions.	Pathology (process)	http://ctdbase.org/detail.go?type=disease&acc=D009389
D009393		Nephritis		Inflammation of any part of the KIDNEY.	Urogenital disease (female);;Urogenital disease (male)	http://ctdbase.org/detail.go?type=disease&acc=D009393
D009395		Nephritis, Interstitial	Interstitial Nephritides;;Interstitial Nephritis;;Nephritides, Interstitial;;Nephritides, Tubulointerstitial;;Nephritis, Tubulointerstitial;;Tubulointerstitial Nephritides;;Tubulointerstitial Nephritis	Inflammation of the interstitial tissue of the kidney. This term is generally used for primary inflammation of KIDNEY TUBULES and/or surrounding interstitium. For primary inflammation of glomerular interstitium, see GLOMERULONEPHRITIS. Infiltration of the inflammatory cells into the interstitial compartment results in EDEMA, increased spaces between the tubules, and tubular renal dysfunction.	Urogenital disease (female);;Urogenital disease (male)	http://ctdbase.org/detail.go?type=disease&acc=D009395
D009401		Nephrosis		Pathological processes of the KIDNEY without inflammatory or neoplastic components. Nephrosis may be a primary disorder or secondary complication of other diseases. It is characterized by the NEPHROTIC SYNDROME indicating the presence of PROTEINURIA and HYPOALBUMINEMIA with accompanying EDEMA.	Urogenital disease (female);;Urogenital disease (male)	http://ctdbase.org/detail.go?type=disease&acc=D009401
D009402		Nephrosis, Lipoid	Change Diseases, Minimal;;Disease, Minimal Change;;Diseases, Minimal Change;;Glomerulonephritides, Minimal Change;;Glomerulonephritis, Minimal Change;;Glomerulopathies, Minimal Change;;Glomerulopathy, Minimal Change;;Idiopathic Minimal Change Nephrotic Syndrome;;Lipoid Nephroses;;Lipoid Nephrosis;;Minimal Change Disease;;Minimal Change Diseases;;Minimal Change Glomerulonephritides;;Minimal Change…	A kidney disease with no or minimal histological glomerular changes on light microscopy and with no immune deposits. It is characterized by lipid accumulation in the epithelial cells of KIDNEY TUBULES and in the URINE. Patients usually show NEPHROTIC SYNDROME indicating the presence of PROTEINURIA with accompanying EDEMA.	Urogenital disease (female);;Urogenital disease (male)	http://ctdbase.org/detail.go?type=disease&acc=D009402
D009404		Nephrotic Syndrome	Nephrotic Syndromes;;Syndrome, Nephrotic;;Syndromes, Nephrotic	A condition characterized by severe PROTEINURIA, greater than 3.5 g/day in an average adult. The substantial loss of protein in the urine results in complications such as HYPOPROTEINEMIA; generalized EDEMA; HYPERTENSION; and HYPERLIPIDEMIAS. Diseases associated with nephrotic syndrome generally cause chronic kidney dysfunction.	Urogenital disease (female);;Urogenital disease (male)	http://ctdbase.org/detail.go?type=disease&acc=D009404
D009421		Nervous System Malformations	Abnormalities, Congenital, Nervous System;;Abnormalities, Nervous System;;Abnormality, Nervous System;;Anomalies, Nervous System;;Anomaly, Nervous System;;Congenital Abnormalities, Nervous System;;Congenital Anomalies, Nervous System;;Congenital Malformations, Nervous System;;Cranioschises;;Cranioschisis;;Malformation, Nervous System;;Malformations, Nervous System;;Malformations, Nervous System, …	Structural abnormalities of the central or peripheral nervous system resulting primarily from defects of embryogenesis.	Congenital abnormality;;Nervous system disease	http://ctdbase.org/detail.go?type=disease&acc=D009421
D009437		Neuralgia	Atypical Neuralgia;;Atypical Neuralgias;;Iliohypogastric Nerve Neuralgia;;Iliohypogastric Nerve Neuralgias;;Ilioinguinal Neuralgia;;Ilioinguinal Neuralgias;;Nerve Neuralgia, Iliohypogastric;;Nerve Neuralgias, Iliohypogastric;;Nerve Pain;;Nerve Pain, Paroxysmal;;Nerve Pains;;Nerve Pains, Paroxysmal;;Neuralgia, Atypical;;Neuralgia, Iliohypogastric Nerve;;Neuralgia, Ilioinguinal;;Neuralgia, Perineal…	Intense or aching pain that occurs along the course or distribution of a peripheral or cranial nerve.	Nervous system disease;;Signs and symptoms	http://ctdbase.org/detail.go?type=disease&acc=D009437
D009436		Neural Tube Defects	Acrania;;Acranias;;Craniorachischises;;Craniorachischisis;;Cyst, Neurenteric;;Cyst, Neuroenteric;;Cysts, Neurenteric;;Cysts, Neuroenteric;;Defect, Neural Tube;;Defects, Neural Tube;;Developmental Defects, Neural Tube;;Developmental Neural Tube Defects;;Diastematomyelia;;Diastematomyelias;;Dysraphism, Occult Spinal;;Dysraphisms, Occult Spinal;;Exencephalies;;Exencephaly;;Iniencephalies;;Iniencepha…	Congenital malformations of the central nervous system and adjacent structures related to defective neural tube closure during the first trimester of pregnancy generally occurring between days 18-29 of gestation. Ectodermal and mesodermal malformations (mainly involving the skull and vertebrae) may occur as a result of defects of neural tube closure. (From Joynt, Clinical Neurology, 1992, Ch55, p…	Congenital abnormality;;Nervous system disease	http://ctdbase.org/detail.go?type=disease&acc=D009436
D009447		Neuroblastoma	NBLST1, INCLUDED;;NBLST2;;NBLST3;;NBLST4;;NBLST5;;NBLST6;;Neuroblastomas;;NEUROBLASTOMA, SUSCEPTIBILITY TO;;NEUROBLASTOMA, SUSCEPTIBILITY TO, 1, INCLUDED;;NEUROBLASTOMA, SUSCEPTIBILITY TO, 2;;NEUROBLASTOMA, SUSCEPTIBILITY TO, 3;;NEUROBLASTOMA, SUSCEPTIBILITY TO, 4;;NEUROBLASTOMA, SUSCEPTIBILITY TO, 5;;NEUROBLASTOMA, SUSCEPTIBILITY TO, 6;;NEUROBLASTOMA WITH HIRSCHSPRUNG DISEASE, INCLUDED	A common neoplasm of early childhood arising from neural crest cells in the sympathetic nervous system, and characterized by diverse clinical behavior, ranging from spontaneous remission to rapid metastatic progression and death. This tumor is the most common intraabdominal malignancy of childhood, but it may also arise from thorax, neck, or rarely occur in the central nervous system. Histologic …	Cancer	http://ctdbase.org/detail.go?type=disease&acc=D009447
D019636		Neurodegenerative Diseases	Degenerative Condition, Neurologic;;Degenerative Conditions, Neurologic;;Degenerative Diseases, Central Nervous System;;Degenerative Diseases, Nervous System;;Degenerative Diseases, Neurologic;;Degenerative Diseases, Spinal Cord;;Degenerative Neurologic Disease;;Degenerative Neurologic Diseases;;Degenerative Neurologic Disorder;;Degenerative Neurologic Disorders;;Nervous System Degenerative Disea…	Hereditary and sporadic conditions which are characterized by progressive nervous system dysfunction. These disorders are often associated with atrophy of the affected central or peripheral nervous system structures.	Nervous system disease	http://ctdbase.org/detail.go?type=disease&acc=D019636
D020078		Neurogenic Inflammation	Inflammation, Neurogenic;;Inflammations, Neurogenic;;Neurogenic Inflammations	Inflammation caused by an injurious stimulus of peripheral neurons and resulting in release of neuropeptides which affect vascular permeability and help initiate proinflammatory and immune reactions at the site of injury.	Nervous system disease;;Pathology (process)	http://ctdbase.org/detail.go?type=disease&acc=D020078
D009459		Neuroleptic Malignant Syndrome	Neuroleptic Induced Neuroleptic Malignant Syndrome;;Neuroleptic-Induced Neuroleptic Malignant Syndrome;;Neuroleptic Malignant Syndrome, Neuroleptic Induced;;Neuroleptic-Malignant Syndrome, Neuroleptic Induced;;Neuroleptic Malignant Syndromes;;NMS (Neuroleptic Malignant Syndrome);;NMSs (Neuroleptic Malignant Syndrome);;Syndrome, Neuroleptic Malignant;;Syndromes, Neuroleptic Malignant	A potentially fatal syndrome associated primarily with the use of neuroleptic agents (see ANTIPSYCHOTIC AGENTS) which are in turn associated with dopaminergic receptor blockade (see RECEPTORS, DOPAMINE) in the BASAL GANGLIA and HYPOTHALAMUS, and sympathetic dysregulation. Clinical features include diffuse MUSCLE RIGIDITY; TREMOR; high FEVER; diaphoresis; labile blood pressure; cognitive dysfuncti…	Nervous system disease	http://ctdbase.org/detail.go?type=disease&acc=D009459
D009461		Neurologic Manifestations	Deficit, Focal Neurologic;;Deficit, Neurologic;;Deficits, Focal Neurologic;;Deficits, Neurologic;;Dysfunction, Neurologic;;Dysfunctions, Neurologic;;Finding, Neurologic;;Findings, Neurologic;;Focal Neurologic Deficit;;Focal Neurologic Deficits;;Manifestation, Neurologic;;Manifestation, Neurological;;Manifestations, Neurologic;;Manifestations, Neurological;;Neurological Manifestation;;Neurological…	Clinical signs and symptoms caused by nervous system injury or dysfunction.	Nervous system disease;;Signs and symptoms	http://ctdbase.org/detail.go?type=disease&acc=D009461
D009468		Neuromuscular Diseases	Amyotonia Congenita;;Benign Fasciculation-Cramp Syndrome;;Benign Fasciculation-Cramp Syndromes;;Cramp Fasciculation Syndrome;;Cramp-Fasciculation Syndrome;;Cramp-Fasciculation Syndromes;;Fasciculation Cramp Syndrome, Benign;;Fasciculation-Cramp Syndrome, Benign;;Fasciculation-Cramp Syndromes, Benign;;Foley Denny Brown Syndrome;;Foley-Denny-Brown Syndrome;;Neuromuscular Disease;;Oppenheim Disease;…	A general term encompassing lower MOTOR NEURON DISEASE; PERIPHERAL NERVOUS SYSTEM DISEASES; and certain MUSCULAR DISEASES. Manifestations include MUSCLE WEAKNESS; FASCICULATION; muscle ATROPHY; SPASM; MYOKYMIA; MUSCLE HYPERTONIA, myalgias, and MUSCLE HYPOTONIA.	Nervous system disease	http://ctdbase.org/detail.go?type=disease&acc=D009468
D009503		Neutropenia		A decrease in the number of NEUTROPHILS found in the blood.	Blood disease	http://ctdbase.org/detail.go?type=disease&acc=D009503
D065626		Non-alcoholic Fatty Liver Disease	FATTY LIVER DISEASE, NONALCOHOLIC, SUSCEPTIBILITY TO, 1;;FATTY LIVER DISEASE, NONALCOHOLIC, SUSCEPTIBILITY TO, 2;;Fatty Liver, Nonalcoholic;;Fatty Livers, Nonalcoholic;;LIVER DISEASE, ALCOHOLIC, SUSCEPTIBILITY TO, 1, INCLUDED;;Liver, Nonalcoholic Fatty;;Livers, Nonalcoholic Fatty;;NAFLD;;NAFLD1;;NAFLD2;;Nonalcoholic Fatty Liver;;Non alcoholic Fatty Liver Disease;;Nonalcoholic Fatty Liver Disease;…	Fatty liver finding without excessive ALCOHOL CONSUMPTION.	Digestive system disease	http://ctdbase.org/detail.go?type=disease&acc=D065626
D009669		Nose Neoplasms	Cancer, Nasal;;Cancer, Nose;;Cancer of Nose;;Cancer of the Nose;;Cancers, Nasal;;Cancers, Nose;;Nasal Cancer;;Nasal Cancers;;Nasal Neoplasm;;Nasal Neoplasms;;Neoplasm, Nasal;;Neoplasm, Nose;;Neoplasms, Nasal;;Neoplasms, Nose;;Nose Cancer;;Nose Cancers;;Nose Neoplasm	Tumors or cancer of the NOSE.	Cancer;;Ear-nose-throat disease;;Musculoskeletal disease;;Respiratory tract disease	http://ctdbase.org/detail.go?type=disease&acc=D009669
D009759		Nystagmus, Pathologic	Conjugate Nystagmus;;Convergence Nystagmus;;Dissociated Nystagmus;;Fatigable Positional Nystagmus;;Horizontal Nystagmus;;Jerk Nystagmus;;Multidirectional Nystagmus;;Non Fatigable Positional Nystagmus;;Non-Fatigable Positional Nystagmus;;Nystagmus, Conjugate;;Nystagmus, Convergence;;Nystagmus, Dissociated;;Nystagmus, Fatigable Positional;;Nystagmus, Horizontal;;Nystagmus, Jerk;;Nystagmus, Multidir…	Involuntary movements of the eye that are divided into two types, jerk and pendular. Jerk nystagmus has a slow phase in one direction followed by a corrective fast phase in the opposite direction, and is usually caused by central or peripheral vestibular dysfunction. Pendular nystagmus features oscillations that are of equal velocity in both directions and this condition is often associated with …	Eye disease;;Nervous system disease	http://ctdbase.org/detail.go?type=disease&acc=D009759
D009765		Obesity		A status with BODY WEIGHT that is grossly above the acceptable or desirable weight, usually due to accumulation of excess FATS in the body. The standards may vary with age, sex, genetic or cultural background. In the BODY MASS INDEX, a BMI greater than 30.0 kg/m2 is considered obese, and a BMI greater than 40.0 kg/m2 is considered morbidly obese (MORBID OBESITY).	Nutrition disorder;;Signs and symptoms	http://ctdbase.org/detail.go?type=disease&acc=D009765
D009771		Obsessive-Compulsive Disorder	Anankastic Personalities;;Anankastic Personality;;Disorder, Obsessive-Compulsive;;Disorders, Obsessive-Compulsive;;Neuroses, Obsessive-Compulsive;;Neurosis, Obsessive Compulsive;;Neurosis, Obsessive-Compulsive;;Obsessive Compulsive Disorder;;Obsessive-Compulsive Disorders;;Obsessive-Compulsive Neuroses;;Obsessive-Compulsive Neurosis;;OCD;;Personalities, Anankastic;;Personality, Anankastic	An anxiety disorder characterized by recurrent, persistent obsessions or compulsions. Obsessions are the intrusive ideas, thoughts, or images that are experienced as senseless or repugnant. Compulsions are repetitive and seemingly purposeful behavior which the individual generally recognizes as senseless and from which the individual does not derive pleasure although it may provide a release from…	Mental disorder	http://ctdbase.org/detail.go?type=disease&acc=D009771
D007752		Obstetric Labor, Premature	Labor, Premature;;Labor, Premature Obstetric;;Labor, Preterm;;Premature Labor;;Premature Obstetric Labor;;Preterm Labor	Onset of OBSTETRIC LABOR before term (TERM BIRTH) but usually after the FETUS has become viable. In humans, it occurs sometime during the 29th through 38th week of PREGNANCY. TOCOLYSIS inhibits premature labor and can prevent the BIRTH of premature infants (INFANT, PREMATURE).	Pregnancy complication	http://ctdbase.org/detail.go?type=disease&acc=D007752
D009784		Occupational Diseases	Disease, Occupational;;Diseases, Occupational;;Illnesse, Occupational;;Illnesses, Occupational;;Occupational Disease;;Occupational Illnesse;;Occupational Illnesses	Diseases caused by factors involved in one's employment.	Occupational disease	http://ctdbase.org/detail.go?type=disease&acc=D009784
D015835		Ocular Motility Disorders	Brown's Tendon Sheath Syndrome;;Brown Tendon Sheath Syndrome;;Conjugate Gaze Spasm;;Conjugate Gaze Spasms;;Convergence Excess;;Convergence Excesses;;Convergence Insufficiencies;;Convergence Insufficiency;;Cyclophoria;;Cyclophorias;;Deficiencies, Smooth Pursuit;;Deficiency, Smooth Pursuit;;Deviation, Skew;;Deviations, Skew;;Dyskinesia, Paroxysmal Ocular;;Dyskinesias, Paroxysmal Ocular;;Excess, Con…	Disorders that feature impairment of eye movements as a primary manifestation of disease. These conditions may be divided into infranuclear, nuclear, and supranuclear disorders. Diseases of the eye muscles or oculomotor cranial nerves (III, IV, and VI) are considered infranuclear. Nuclear disorders are caused by disease of the oculomotor, trochlear, or abducens nuclei in the BRAIN STEM. Supranucl…	Eye disease;;Nervous system disease	http://ctdbase.org/detail.go?type=disease&acc=D015835
D000857		Olfaction Disorders	Anosmia;;Cacosmia;;Cacosmias;;Dysosmia;;Dysosmias;;Olfaction Disorder;;Paraosmia;;Paraosmias;;Smell Disorder;;Smell Disorders	Loss of or impaired ability to smell. This may be caused by OLFACTORY NERVE DISEASES; PARANASAL SINUS DISEASES; viral RESPIRATORY TRACT INFECTIONS; CRANIOCEREBRAL TRAUMA; SMOKING; and other conditions.	Nervous system disease;;Signs and symptoms	http://ctdbase.org/detail.go?type=disease&acc=D000857
D009846		Oliguria		Decreased URINE output that is below the normal range. Oliguria can be defined as urine output of less than or equal to 0.5 or 1 ml/kg/hr depending on the age.	Signs and symptoms;;Urogenital disease (female);;Urogenital disease (male)	http://ctdbase.org/detail.go?type=disease&acc=D009846
D009901		Optic Nerve Diseases	Cranial Nerve II Diseases;;Cranial Nerve II Disorder;;Disk Disorder, Optic;;Disk Disorders, Optic;;Foster Kennedy Syndrome;;Foster-Kennedy Syndrome;;Lesion, Neural-Optical;;Lesions, Neural-Optical;;Neural Optical Lesion;;Neural-Optical Lesion;;Neural-Optical Lesions;;Neuropathies, Optic;;Neuropathy, Optic;;Optic Disk Disorder;;Optic Disk Disorders;;Optic Nerve Disease;;Optic Neuropathies;;Optic N…	Conditions which produce injury or dysfunction of the second cranial or optic nerve, which is generally considered a component of the central nervous system. Damage to optic nerve fibers may occur at or near their origin in the retina, at the optic disk, or in the nerve, optic chiasm, optic tract, or lateral geniculate nuclei. Clinical manifestations may include decreased visual acuity and contra…	Eye disease;;Nervous system disease	http://ctdbase.org/detail.go?type=disease&acc=D009901
D019226		Oral Ulcer	Mouth Ulcer;;Mouth Ulcers;;Oral Ulcers;;Ulcer, Mouth;;Ulcer, Oral;;Ulcers, Mouth;;Ulcers, Oral	A loss of mucous substance of the mouth showing local excavation of the surface, resulting from the sloughing of inflammatory necrotic tissue. It is the result of a variety of causes, e.g., denture irritation, aphthous stomatitis (STOMATITIS, APHTHOUS); NOMA; necrotizing gingivitis (GINGIVITIS, NECROTIZING ULCERATIVE); TOOTHBRUSHING; and various irritants. (From Jablonski, Dictionary of Dentistry…	Mouth disease	http://ctdbase.org/detail.go?type=disease&acc=D019226
D010003		Osteoarthritis	Arthritides, Degenerative;;Arthritis, Degenerative;;Degenerative Arthritides;;Degenerative Arthritis;;DIPOA;;GOA1;;HAND OSTEOARTHRITIS;HOA HEBERDEN NODES, INCLUDED;;OA;;OADIP;;OS1;;OS2;;OS3;;OS4;;OS5;;OS6;;Osteoarthritides;;OSTEOARTHRITIS, GENERALIZED, WITHOUT DYSPLASIA;;OSTEOARTHRITIS OF DISTAL INTERPHALANGEAL JOINTS;;OSTEOARTHRITIS OF HIP;;OSTEOARTHRITIS OF HIP, FEMALE-SPECIFIC, SUSCEPTIBILITY …	A progressive, degenerative joint disease, the most common form of arthritis, especially in older persons. The disease is thought to result not from the aging process but from biochemical changes and biomechanical stresses affecting articular cartilage. In the foreign literature it is often called osteoarthrosis deformans.	Musculoskeletal disease	http://ctdbase.org/detail.go?type=disease&acc=D010003
D010024		Osteoporosis	Age-Related Bone Loss;;Age-Related Bone Losses;;Age-Related Osteoporoses;;Age Related Osteoporosis;;Age-Related Osteoporosis;;BMND;;Bone Loss, Age Related;;Bone Loss, Age-Related;;Bone Losses, Age-Related;;BONE MINERAL DENSITY QUANTITATIVE TRAIT LOCUS;;Osteoporoses;;Osteoporoses, Age-Related;;Osteoporoses, Senile;;Osteoporosis, Age Related;;Osteoporosis, Age-Related;;Osteoporosis, Involutional;;O…	Reduction of bone mass without alteration in the composition of bone, leading to fractures. Primary osteoporosis can be of two major types: postmenopausal osteoporosis (OSTEOPOROSIS, POSTMENOPAUSAL) and age-related or senile osteoporosis.	Musculoskeletal disease	http://ctdbase.org/detail.go?type=disease&acc=D010024
D015663		Osteoporosis, Postmenopausal	Bone Losses, Perimenopausal;;Bone Losses, Postmenopausal;;Bone Loss, Perimenopausal;;Bone Loss, Postmenopausal;;Osteoporoses, Postmenopausal;;Osteoporoses, Post-Menopausal;;Osteoporosis, Post Menopausal;;Osteoporosis, Post-Menopausal;;Perimenopausal Bone Loss;;Perimenopausal Bone Losses;;Postmenopausal Bone Loss;;Postmenopausal Bone Losses;;Postmenopausal Osteoporoses;;Post-Menopausal Osteoporose…	Metabolic disorder associated with fractures of the femoral neck, vertebrae, and distal forearm. It occurs commonly in women within 15-20 years after menopause, and is caused by factors associated with menopause including estrogen deficiency.	Musculoskeletal disease	http://ctdbase.org/detail.go?type=disease&acc=D015663
D012516		Osteosarcoma	OSRC;;Osteogenic Sarcoma;;Osteogenic Sarcomas;;OSTEOSARCOMA;;Osteosarcomas;;Osteosarcoma Tumor;;Osteosarcoma Tumors;;Sarcoma, Osteogenic;;Sarcomas, Osteogenic;;Tumor, Osteosarcoma;;Tumors, Osteosarcoma	A sarcoma originating in bone-forming cells, affecting the ends of long bones. It is the most common and most malignant of sarcomas of the bones, and occurs chiefly among 10- to 25-year-old youths. (From Stedman, 25th ed)	Cancer	http://ctdbase.org/detail.go?type=disease&acc=D012516
D010049		Ovarian Diseases	Disease, Ovarian;;Diseases, Ovarian;;Ovarian Disease	Pathological processes of the OVARY.	Endocrine system disease;;Urogenital disease (female)	http://ctdbase.org/detail.go?type=disease&acc=D010049
D010051		Ovarian Neoplasms	Cancer of Ovary;;Cancer of the Ovary;;Cancer, Ovarian;;Cancer, Ovary;;Cancers, Ovarian;;Cancers, Ovary;;Neoplasm, Ovarian;;Neoplasm, Ovary;;Neoplasms, Ovarian;;Neoplasms, Ovary;;Ovarian Cancer;;OVARIAN CANCER, EPITHELIAL, INCLUDED;;Ovarian Cancers;;OVARIAN CANCER, SUSCEPTIBILITY TO, 1;;Ovarian Neoplasm;;Ovary Cancer;;Ovary Cancers;;Ovary Neoplasm;;Ovary Neoplasms;;OVCAS1	Tumors or cancer of the OVARY. These neoplasms can be benign or malignant. They are classified according to the tissue of origin, such as the surface EPITHELIUM, the stromal endocrine cells, and the totipotent GERM CELLS.	Cancer;;Endocrine system disease;;Urogenital disease (female)	http://ctdbase.org/detail.go?type=disease&acc=D010051
D010146		Pain	Ache;;Aches;;Burning Pain;;Burning Pains;;Crushing Pain;;Crushing Pains;;Migratory Pain;;Migratory Pains;;Pain, Burning;;Pain, Crushing;;Pain, Migratory;;Pain, Radiating;;Pains, Burning;;Pains, Crushing;;Pains, Migratory;;Pain, Splitting;;Pains, Radiating;;Pains, Splitting;;Physical Suffering;;Physical Sufferings;;Radiating Pain;;Radiating Pains;;Splitting Pain;;Splitting Pains;;Suffering, Physic…	An unpleasant sensation induced by noxious stimuli which are detected by NERVE ENDINGS of NOCICEPTIVE NEURONS.	Nervous system disease;;Signs and symptoms	http://ctdbase.org/detail.go?type=disease&acc=D010146
D010149		Pain, Postoperative	Postoperative Pain;;Postoperative Pains	Pain during the period after surgery.	Nervous system disease;;Pathology (process);;Signs and symptoms	http://ctdbase.org/detail.go?type=disease&acc=D010149
D010182		Pancreatic Diseases	Disease, Pancreatic;;Diseases, Pancreatic;;Pancreatic Disease	Pathological processes of the PANCREAS.	Digestive system disease	http://ctdbase.org/detail.go?type=disease&acc=D010182
D010190		Pancreatic Neoplasms	Cancer of Pancreas;;Cancer of the Pancreas;;Cancer, Pancreas;;Cancer, Pancreatic;;Cancers, Pancreas;;Cancers, Pancreatic;;Neoplasm, Pancreas;;Neoplasm, Pancreatic;;Neoplasms, Pancreas;;Neoplasms, Pancreatic;;Pancreas Cancer;;Pancreas Cancers;;Pancreas Neoplasm;;Pancreas Neoplasms;;PANCREATIC ACINAR CARCINOMA;;Pancreatic Cancer;;Pancreatic Cancers;;PANCREATIC CANCER, SUSCEPTIBILITY TO, 1;;PANCREAT…	Tumors or cancer of the PANCREAS. Depending on the types of ISLET CELLS present in the tumors, various hormones can be secreted: GLUCAGON from PANCREATIC ALPHA CELLS; INSULIN from PANCREATIC BETA CELLS; and SOMATOSTATIN from the SOMATOSTATIN-SECRETING CELLS. Most are malignant except the insulin-producing tumors (INSULINOMA).	Cancer;;Digestive system disease;;Endocrine system disease	http://ctdbase.org/detail.go?type=disease&acc=D010190
D010195		Pancreatitis		INFLAMMATION of the PANCREAS. Pancreatitis is classified as acute unless there are computed tomographic or endoscopic retrograde cholangiopancreatographic findings of CHRONIC PANCREATITIS (International Symposium on Acute Pancreatitis, Atlanta, 1992). The two most common forms of acute pancreatitis are ALCOHOLIC PANCREATITIS and gallstone pancreatitis.	Digestive system disease	http://ctdbase.org/detail.go?type=disease&acc=D010195
D010198		Pancytopenia		Deficiency of all three cell elements of the blood, erythrocytes, leukocytes and platelets.	Blood disease	http://ctdbase.org/detail.go?type=disease&acc=D010198
D016584		Panic Disorder	Attack, Panic;;Attacks, Panic;;Disorder, Panic;;Disorders, Panic;;PAND1;;PAND2;;PAND3;;Panic Attack;;Panic Attacks;;PANIC DISORDER 1;;PANIC DISORDER 2;;PANIC DISORDER 3;;PANIC DISORDER PANIC DISORDER WITH BLADDER CONDITIONS, INCLUDED;;Panic Disorders;;PANIC DISORDER SUSCEPTIBILITY LOCUS, CHROMOSOME 13q-RELATED;;PANIC DISORDER SUSCEPTIBILITY LOCUS, CHROMOSOME 4q-RELATED;;PANIC DISORDER SUSCEPTIBIL…	A type of anxiety disorder characterized by unexpected panic attacks that last minutes or, rarely, hours. Panic attacks begin with intense apprehension, fear or terror and, often, a feeling of impending doom. Symptoms experienced during a panic attack include dyspnea or sensations of being smothered; dizziness, loss of balance or faintness; choking sensations; palpitations or accelerated heart ra…	Mental disorder	http://ctdbase.org/detail.go?type=disease&acc=D016584
D010211		Papilledema	Choked Disk;;Choked Disks;;Decreased Intraocular Pressure Associated Papilledema;;Decreased Intraocular Pressure-Associated Papilledema;;Disk, Choked;;Disks, Choked;;Edema, Optic Disk;;Edema, Optic Papilla;;Edema, Retinal;;Edemas, Optic Disk;;Edemas, Optic Papilla;;Edemas, Retinal;;Increased Intracranial Pressure Associated Papilledema;;Increased Intracranial Pressure-Associated Papilledema;;Nerv…	Swelling of the OPTIC DISK, usually in association with increased intracranial pressure, characterized by hyperemia, blurring of the disk margins, microhemorrhages, blind spot enlargement, and engorgement of retinal veins. Chronic papilledema may cause OPTIC ATROPHY and visual loss. (Miller et al., Clinical Neuro-Ophthalmology, 4th ed, p175)	Eye disease;;Nervous system disease	http://ctdbase.org/detail.go?type=disease&acc=D010211
D010212		Papilloma	Papillomas;;Papilloma, Squamous Cell;;Papillomas, Squamous Cell;;Papillomatoses;;Papillomatosis;;Squamous Cell Papilloma;;Squamous Cell Papillomas	A circumscribed benign epithelial tumor projecting from the surrounding surface; more precisely, a benign epithelial neoplasm consisting of villous or arborescent outgrowths of fibrovascular stroma covered by neoplastic cells. (Stedman, 25th ed)	Cancer	http://ctdbase.org/detail.go?type=disease&acc=D010212
D010243		Paralysis	Palsies;;Palsy;;Paralyses;;Paralysis, Todd;;Paralysis, Todd's;;Plegia;;Plegias;;Todd Paralysis;;Todd's Paralysis;;Todds Paralysis	A general term most often used to describe severe or complete loss of muscle strength due to motor system disease from the level of the cerebral cortex to the muscle fiber. This term may also occasionally refer to a loss of sensory function. (From Adams et al., Principles of Neurology, 6th ed, p45)	Nervous system disease;;Signs and symptoms	http://ctdbase.org/detail.go?type=disease&acc=D010243
D010259		Paranoid Disorders	Disorder, Paranoid;;Disorders, Paranoid;;Paranoia;;Paranoias;;Paranoid Disorder;;Paranoid Psychoses;;Psychoses, Paranoid	Chronic mental disorders in which there has been an insidious development of a permanent and unshakeable delusional system (persecutory delusions or delusions of jealousy), accompanied by preservation of clear and orderly thinking. Emotional responses and behavior are consistent with the delusional state.	Mental disorder	http://ctdbase.org/detail.go?type=disease&acc=D010259
D010291		Paresis	Brachial Pareses;;Brachial Paresis;;Crural Pareses;;Crural Paresis;;Extremity Pareses, Lower;;Extremity Pareses, Upper;;Extremity Paresis, Lower;;Extremity Paresis, Upper;;Hemipareses;;Hemiparesis;;Lower Extremity Pareses;;Lower Extremity Paresis;;Monopareses;;Monoparesis;;Muscle Pareses;;Muscle Paresis;;Muscular Pareses;;Muscular Paresis;;Pareses;;Pareses, Brachial;;Pareses, Crural;;Pareses, Low…	A general term referring to a mild to moderate degree of muscular weakness, occasionally used as a synonym for PARALYSIS (severe or complete loss of motor function). In the older literature, paresis often referred specifically to paretic neurosyphilis (see NEUROSYPHILIS). 'General paresis' and 'general paralysis' may still carry that connotation. Bilateral lower extremity paresis is referred to a…	Nervous system disease;;Signs and symptoms	http://ctdbase.org/detail.go?type=disease&acc=D010291
D010292		Paresthesia	Distal Paresthesia;;Distal Paresthesias;;Dysesthesia;;Dysesthesias;;Formication;;Formications;;Painful Paresthesia;;Painful Paresthesias;;Paresthesia, Distal;;Paresthesia, Painful;;Paresthesias;;Paresthesias, Distal;;Paresthesias, Painful	Subjective cutaneous sensations (e.g., cold, warmth, tingling, pressure, etc.) that are experienced spontaneously in the absence of stimulation.	Nervous system disease;;Signs and symptoms	http://ctdbase.org/detail.go?type=disease&acc=D010292
D010300		Parkinson Disease	Idiopathic Parkinson Disease;;Idiopathic Parkinson's Disease;;Lewy Body Parkinson Disease;;Lewy Body Parkinson's Disease;;Paralysis Agitans;;Parkinson Disease, Idiopathic;;Parkinsonism, Primary;;Parkinson's Disease;;Parkinson's Disease, Idiopathic;;Parkinson's Disease, Lewy Body;;Primary Parkinsonism	A progressive, degenerative neurologic disease characterized by a TREMOR that is maximal at rest, retropulsion (i.e. a tendency to fall backwards), rigidity, stooped posture, slowness of voluntary movements, and a masklike facial expression. Pathologic features include loss of melanin containing neurons in the substantia nigra and other pigmented nuclei of the brainstem. LEWY BODIES are present i…	Nervous system disease	http://ctdbase.org/detail.go?type=disease&acc=D010300
D010302		Parkinson Disease, Secondary	Atherosclerotic Parkinsonism;;Parkinson Disease, Secondary Vascular;;Parkinson Disease, Symptomatic;;Parkinsonism, Atherosclerotic;;Parkinsonism, Secondary;;Parkinsonism, Symptomatic;;Secondary Parkinson Disease;;Secondary Parkinsonism;;Secondary Vascular Parkinson Disease;;Symptomatic Parkinson Disease;;Symptomatic Parkinsonism	Conditions which feature clinical manifestations resembling primary Parkinson disease that are caused by a known or suspected condition. Examples include parkinsonism caused by vascular injury, drugs, trauma, toxin exposure, neoplasms, infections and degenerative or hereditary conditions. Clinical features may include bradykinesia, rigidity, parkinsonian gait, and masked facies. In general, tremo…	Nervous system disease	http://ctdbase.org/detail.go?type=disease&acc=D010302
D020734		Parkinsonian Disorders	Autosomal Dominant Juvenile Parkinson Disease;;Autosomal Dominant Juvenile Parkinsonism;;Autosomal Dominant Parkinsonism;;Autosomal Recessive Juvenile Parkinson Disease;;Autosomal Recessive Parkinsonism;;Autosomal Recesssive Juvenile Parkinsonism;;Chromosome 6 Linked Autosomal Recessive Parkinsonism;;Chromosome 6-Linked Autosomal Recessive Parkinsonism;;Diseases, Experimental Parkinson;;Dominant …	A group of disorders which feature impaired motor control characterized by bradykinesia, MUSCLE RIGIDITY; TREMOR; and postural instability. Parkinsonian diseases are generally divided into primary parkinsonism (see PARKINSON DISEASE), secondary parkinsonism (see PARKINSON DISEASE, SECONDARY) and inherited forms. These conditions are associated with dysfunction of dopaminergic or closely related m…	Nervous system disease	http://ctdbase.org/detail.go?type=disease&acc=D020734
D010437		Peptic Ulcer	Gastroduodenal Ulcer;;Gastroduodenal Ulcers;;Marginal Ulcer;;Marginal Ulcers;;Peptic Ulcers;;Ulcer, Gastroduodenal;;Ulcer, Marginal;;Ulcer, Peptic;;Ulcers, Gastroduodenal;;Ulcers, Marginal;;Ulcers, Peptic	Ulcer that occurs in the regions of the GASTROINTESTINAL TRACT which come into contact with GASTRIC JUICE containing PEPSIN and GASTRIC ACID. It occurs when there are defects in the MUCOSA barrier. The common forms of peptic ulcers are associated with HELICOBACTER PYLORI and the consumption of nonsteroidal anti-inflammatory drugs (NSAIDS).	Digestive system disease	http://ctdbase.org/detail.go?type=disease&acc=D010437
D010490		Pericardial Effusion	Chylopericardium;;Chylopericardiums;;Effusion, Pericardial;;Effusions, Pericardial;;Hemopericardium;;Pericardial Effusions	Fluid accumulation within the PERICARDIUM. Serous effusions are associated with pericardial diseases. Hemopericardium is associated with trauma. Lipid-containing effusion (chylopericardium) results from leakage of THORACIC DUCT. Severe cases can lead to CARDIAC TAMPONADE.	Cardiovascular disease	http://ctdbase.org/detail.go?type=disease&acc=D010490
D010493		Pericarditis		Inflammation of the PERICARDIUM from various origins, such as infection, neoplasm, autoimmune process, injuries, or drug-induced. Pericarditis usually leads to PERICARDIAL EFFUSION, or CONSTRICTIVE PERICARDITIS.	Cardiovascular disease	http://ctdbase.org/detail.go?type=disease&acc=D010493
D010523		Peripheral Nervous System Diseases	Nerve Disease, Peripheral;;Nerve Diseases, Peripheral;;Neuropathy, Peripheral;;Peripheral Nerve Disease;;Peripheral Nerve Diseases;;Peripheral Nervous System Disease;;Peripheral Nervous System Disorders;;Peripheral Neuropathies;;Peripheral Neuropathy;;PNS Disease;;PNS Diseases;;PNS (Peripheral Nervous System) Diseases	Diseases of the peripheral nerves external to the brain and spinal cord, which includes diseases of the nerve roots, ganglia, plexi, autonomic nerves, sensory nerves, and motor nerves.	Nervous system disease	http://ctdbase.org/detail.go?type=disease&acc=D010523
D016491		Peripheral Vascular Diseases	Angiopathies, Peripheral;;Angiopathy, Peripheral;;Disease, Peripheral Vascular;;Diseases, Peripheral Vascular;;Peripheral Angiopathies;;Peripheral Angiopathy;;Peripheral Vascular Disease;;Vascular Disease, Peripheral;;Vascular Diseases, Peripheral	Pathological processes involving any one of the BLOOD VESSELS in the vasculature outside the HEART.	Cardiovascular disease	http://ctdbase.org/detail.go?type=disease&acc=D016491
D010538		Peritonitis	Peritonitis, Primary;;Peritonitis, Secondary;;Primary Peritonitis;;Secondary Peritonitis	INFLAMMATION of the PERITONEUM lining the ABDOMINAL CAVITY as the result of infectious, autoimmune, or chemical processes. Primary peritonitis is due to infection of the PERITONEAL CAVITY via hematogenous or lymphatic spread and without intra-abdominal source. Secondary peritonitis arises from the ABDOMINAL CAVITY itself through RUPTURE or ABSCESS of intra-abdominal organs.	Bacterial infection or mycosis;;Digestive system disease	http://ctdbase.org/detail.go?type=disease&acc=D010538
D010554		Personality Disorders	As If Personality;;Avoidant Personality Disorder;;Avoidant Personality Disorders;;Impulse Ridden Personality;;Impulse-Ridden Personality;;Inadequate Personality;;Narcissistic Personality Disorder;;Personality, As If;;Personality Disorder;;Personality Disorder, Avoidant;;Personality Disorder, Narcissistic;;Personality Disorders, Avoidant;;Personality, Impulse-Ridden;;Personality, Inadequate	A major deviation from normal patterns of behavior.	Mental disorder	http://ctdbase.org/detail.go?type=disease&acc=D010554
D010689		Phlebitis	Periphlebitides;;Periphlebitis;;Phlebitides	Inflammation of a vein, often a vein in the leg. Phlebitis associated with a blood clot is called (THROMBOPHLEBITIS).	Cardiovascular disease	http://ctdbase.org/detail.go?type=disease&acc=D010689
D020795		Photophobia	Light Sensitivities;;Light Sensitivity;;Photophobias;;Sensitivities, Light;;Sensitivity, Light	Abnormal sensitivity to light. This may occur as a manifestation of EYE DISEASES; MIGRAINE; SUBARACHNOID HEMORRHAGE; MENINGITIS; and other disorders. Photophobia may also occur in association with DEPRESSION and other MENTAL DISORDERS.	Eye disease;;Nervous system disease;;Signs and symptoms	http://ctdbase.org/detail.go?type=disease&acc=D020795
D010911		Pituitary Neoplasms	Adenoma, Pituitary;;Adenomas, Pituitary;;Cancer of Pituitary;;Cancer of the Pituitary;;Cancer, Pituitary;;Cancers, Pituitary;;Carcinoma, Pituitary;;Carcinomas, Pituitary;;Neoplasm, Pituitary;;Neoplasms, Pituitary;;Pituitary Adenoma;;Pituitary Adenomas;;Pituitary Cancer;;Pituitary Cancers;;Pituitary Carcinoma;;Pituitary Carcinomas;;Pituitary Neoplasm;;Pituitary Tumor;;Pituitary Tumors;;Tumor, Pitu…	Neoplasms which arise from or metastasize to the PITUITARY GLAND. The majority of pituitary neoplasms are adenomas, which are divided into non-secreting and secreting forms. Hormone producing forms are further classified by the type of hormone they secrete. Pituitary adenomas may also be characterized by their staining properties (see ADENOMA, BASOPHIL; ADENOMA, ACIDOPHIL; and ADENOMA, CHROMOPHOB…	Cancer;;Endocrine system disease;;Nervous system disease	http://ctdbase.org/detail.go?type=disease&acc=D010911
D010922		Placenta Diseases	Disease, Placenta;;Disease, Placental;;Diseases, Placenta;;Diseases, Placental;;Disorder, Placenta;;Disorders, Placenta;;Placenta Disease;;Placenta Disorder;;Placenta Disorders;;Placental Disease;;Placental Diseases	Pathological processes or abnormal functions of the PLACENTA.	Pregnancy complication	http://ctdbase.org/detail.go?type=disease&acc=D010922
D058226		Plaque, Atherosclerotic	Arterial Fatty Streak;;Arterial Fatty Streaks;;Atheroma;;Atheromas;;Atheromatous Plaques;;Atherosclerotic Plaque;;Atherosclerotic Plaques;;Fatty Streak, Arterial;;Fatty Streaks, Arterial;;Fibroatheroma;;Fibroatheromas;;Fibroatheromatous Plaque;;Fibroatheromatous Plaques;;Plaque, Fibroatheromatous;;Plaques, Atherosclerotic;;Plaques, Fibroatheromatous;;Streak, Arterial Fatty;;Streaks, Arterial Fatty	Lesions formed within the walls of ARTERIES.	Pathology (anatomical condition)	http://ctdbase.org/detail.go?type=disease&acc=D058226
D010996		Pleural Effusion	Effusion, Pleural;;Effusions, Pleural;;Pleural Effusions	Presence of fluid in the pleural cavity resulting from excessive transudation or exudation from the pleural surfaces. It is a sign of disease and not a diagnosis in itself.	Respiratory tract disease	http://ctdbase.org/detail.go?type=disease&acc=D010996
D011014		Pneumonia	Experimental Lung Inflammation;;Experimental Lung Inflammations;;Inflammation, Experimental Lung;;Inflammation, Lung;;Inflammation, Pulmonary;;Inflammations, Lung;;Inflammations, Pulmonary;;Lobar Pneumonia;;Lobar Pneumonias;;Lung Inflammation;;Lung Inflammation, Experimental;;Lung Inflammations;;Lung Inflammations, Experimental;;Pneumonia, Lobar;;Pneumonias;;Pneumonias, Lobar;;Pneumonitides;;Pneu…	Infection of the lung often accompanied by inflammation.	Respiratory tract disease	http://ctdbase.org/detail.go?type=disease&acc=D011014
D011115		Polyneuropathies	Acquired Polyneuropathies;;Acquired Polyneuropathy;;Critical Illness Polyneuropathies;;Critical Illness Polyneuropathy;;Familial Polyneuropathies;;Familial Polyneuropathy;;Inherited Polyneuropathies;;Inherited Polyneuropathy;;Motor Polyneuropathies;;Motor Polyneuropathy;;Polyneuropathies, Acquired;;Polyneuropathies, Critical Illness;;Polyneuropathies, Familial;;Polyneuropathies, Inherited;;Polyne…	Diseases of multiple peripheral nerves simultaneously. Polyneuropathies usually are characterized by symmetrical, bilateral distal motor and sensory impairment with a graded increase in severity distally. The pathological processes affecting peripheral nerves include degeneration of the axon, myelin or both. The various forms of polyneuropathy are categorized by the type of nerve affected (e.g., …	Nervous system disease	http://ctdbase.org/detail.go?type=disease&acc=D011115
D011141		Polyuria		Urination of a large volume of urine with an increase in urinary frequency, commonly seen in diabetes (DIABETES MELLITUS; DIABETES INSIPIDUS).	Signs and symptoms;;Urogenital disease (female);;Urogenital disease (male)	http://ctdbase.org/detail.go?type=disease&acc=D011141
D017119		Porphyria Cutanea Tarda	HEP, INCLUDED;;PCT;;PCT, 'FAMILIAL' TYPE;;PCT, TYPE II;;PORPHYRIA CUTANEA TARDA, TYPE II;;PORPHYRIA, HEPATOCUTANEOUS TYPE;;UROD DEFICIENCY PORPHYRIA, HEPATOERYTHROPOIETIC, INCLUDED;;UROPORPHYRINOGEN DECARBOXYLASE DEFICIENCY	An autosomal dominant or acquired porphyria due to a deficiency of UROPORPHYRINOGEN DECARBOXYLASE in the LIVER. It is characterized by photosensitivity and cutaneous lesions with little or no neurologic symptoms. Type I is the acquired form and is strongly associated with liver diseases and hepatic toxicities caused by alcohol or estrogenic steroids. Type II is the familial form.	Digestive system disease;;Genetic disease (inborn);;Metabolic disease;;Skin disease	http://ctdbase.org/detail.go?type=disease&acc=D017119
D054038		Posterior Leukoencephalopathy Syndrome	Leukoencephalopathy Syndrome, Posterior;;Leukoencephalopathy Syndromes, Posterior;;Posterior Reversible Encephalopathy Syndrome;;Reversible Posterior Leukoencephalopathy Syndrome;;Syndrome, Posterior Leukoencephalopathy;;Syndromes, Posterior Leukoencephalopathy	A condition that is characterized by HEADACHE; SEIZURES; and visual loss with edema in the posterior aspects of the CEREBRAL HEMISPHERES, such as the BRAIN STEM. Generally, lesions involve the white matter (nerve fibers) but occasionally the grey matter (nerve cell bodies).	Nervous system disease	http://ctdbase.org/detail.go?type=disease&acc=D054038
D011183		Postoperative Complications	Complication, Postoperative;;Complications, Postoperative;;Postoperative Complication	Pathologic processes that affect patients after a surgical procedure. They may or may not be related to the disease for which the surgery was done, and they may or may not be direct results of the surgery.	Pathology (process)	http://ctdbase.org/detail.go?type=disease&acc=D011183
D020250		Postoperative Nausea and Vomiting	Emeses, Postoperative;;Emesis, Postoperative;;Nausea and Vomiting, Postoperative;;Nausea, Postoperative;;PONV;;Postoperative Emeses;;Postoperative Emesis;;Postoperative Nausea;;Postoperative Vomiting;;Vomiting, Postoperative	Emesis and queasiness occurring after anesthesia.	Pathology (process);;Signs and symptoms	http://ctdbase.org/detail.go?type=disease&acc=D020250
D054198		Precursor Cell Lymphoblastic Leukemia-Lymphoma	Acute Lymphoblastic Leukemia;;Acute Lymphocytic Leukemia;;Acute Lymphoid Leukemia;;ALL;;ALL1, INCLUDED;;ALL2;;ALL, Childhood;;Childhood ALL;;L1 Lymphocytic Leukemia;;L2 Lymphocytic Leukemia;;Leukemia, Acute Lymphoblastic;;LEUKEMIA, ACUTE LYMPHOBLASTIC, B-HYPERDIPLOID, SUSCEPTIBILITY TO, INCLUDED;;LEUKEMIA, ACUTE LYMPHOBLASTIC, SUSCEPTIBILITY TO, 1, INCLUDED;;LEUKEMIA, ACUTE LYMPHOBLASTIC, SUSCEPT…	A neoplasm characterized by abnormalities of the lymphoid cell precursors leading to excessive lymphoblasts in the marrow and other organs. It is the most common cancer in children and accounts for the vast majority of all childhood leukemias.	Cancer;;Immune system disease;;Lymphatic disease	http://ctdbase.org/detail.go?type=disease&acc=D054198
D054218		Precursor T-Cell Lymphoblastic Leukemia-Lymphoma	Acute T-Cell Leukemia;;Acute T-Cell Leukemias;;Acute T-Lymphocytic Leukemia;;Acute T-Lymphocytic Leukemias;;Leukemia, Acute T-Cell;;Leukemia, Acute T-Lymphocytic;;Leukemia, Lymphoblastic, Acute, T Cell;;Leukemia, Lymphoblastic, Acute, T-Cell;;Leukemia, Lymphocytic, Acute T Cell;;Leukemia, Lymphocytic, Acute, T-Cell;;Leukemias, Acute T-Cell;;Leukemias, Acute T-Lymphocytic;;Leukemia, T-Cell, Acute;…	A leukemia/lymphoma found predominately in children and young adults and characterized LYMPHADENOPATHY and THYMUS GLAND involvement. It most frequently presents as a lymphoma, but a leukemic progression in the bone marrow is common.	Cancer;;Immune system disease;;Lymphatic disease	http://ctdbase.org/detail.go?type=disease&acc=D054218
D011225		Pre-Eclampsia	1, Preeclampsia Eclampsia;;1s, Preeclampsia Eclampsia;;Eclampsia 1, Preeclampsia;;Eclampsia 1s, Preeclampsia;;Edema Proteinuria Hypertension Gestosis;;Edema-Proteinuria-Hypertension Gestosis;;EPH Complex;;EPH Gestosis;;EPH Toxemia;;EPH Toxemias;;Gestosis, Edema-Proteinuria-Hypertension;;Gestosis, EPH;;Gestosis, Hypertension-Edema-Proteinuria;;Gestosis, Proteinuria-Edema-Hypertension;;HELLP, INCLU…	A complication of PREGNANCY, characterized by a complex of symptoms including maternal HYPERTENSION and PROTEINURIA with or without pathological EDEMA. Symptoms may range between mild and severe. Pre-eclampsia usually occurs after the 20th week of gestation, but may develop before this time in the presence of trophoblastic disease.	Pregnancy complication	http://ctdbase.org/detail.go?type=disease&acc=D011225
D011248		Pregnancy Complications	Complication, Pregnancy;;Complications, Pregnancy;;Pregnancy Complication	Conditions or pathological processes associated with pregnancy. They can occur during or after pregnancy, and range from minor discomforts to serious diseases that require medical interventions. They include diseases in pregnant females, and pregnancies in females with diseases.	Pregnancy complication	http://ctdbase.org/detail.go?type=disease&acc=D011248
D047928		Premature Birth	Birth, Premature;;Birth, Preterm;;Births, Premature;;Births, Preterm;;Premature Births;;Preterm Birth;;Preterm Births	CHILDBIRTH before 37 weeks of PREGNANCY (259 days from the first day of the mother's last menstrual period, or 245 days after FERTILIZATION).	Pregnancy complication	http://ctdbase.org/detail.go?type=disease&acc=D047928
D015175		Prolactinoma	Adenoma, Lactotroph;;Adenoma, Prolactin-Secreting, Pituitary;;Adenomas, Lactotroph;;Lactotroph Adenoma;;Lactotroph Adenomas;;Macroprolactinoma;;Macroprolactinomas;;Microprolactinoma;;Microprolactinomas;;Pituitary Adenoma, PRL-Secreting;;Pituitary Adenoma, Prolactin-Producing;;Pituitary Adenoma, Prolactin Secreting;;Pituitary Adenoma, Prolactin-Secreting;;Pituitary Adenomas, PRL-Secreting;;Pituita…	A pituitary adenoma which secretes PROLACTIN, leading to HYPERPROLACTINEMIA. Clinical manifestations include AMENORRHEA; GALACTORRHEA; IMPOTENCE; HEADACHE; visual disturbances; and CEREBROSPINAL FLUID RHINORRHEA.	Cancer;;Endocrine system disease;;Nervous system disease	http://ctdbase.org/detail.go?type=disease&acc=D015175
D011469		Prostatic Diseases	Disease, Prostatic;;Diseases, Prostatic;;Prostatic Disease	Pathological processes involving the PROSTATE or its component tissues.	Urogenital disease (male)	http://ctdbase.org/detail.go?type=disease&acc=D011469
D011471		Prostatic Neoplasms	Cancer of Prostate;;Cancer of the Prostate;;Cancer, Prostate;;Cancer, Prostatic;;Cancers, Prostate;;Cancers, Prostatic;;HPCQTL19;;Neoplasm, Prostate;;Neoplasm, Prostatic;;Neoplasms, Prostate;;Neoplasms, Prostatic;;Prostate Cancer;;PROSTATE CANCER AGGRESSIVENESS QUANTITATIVE TRAIT LOCUS ON CHROMOSOME 19;;Prostate Cancers;;Prostate Neoplasm;;Prostate Neoplasms;;Prostatic Cancer;;Prostatic Cancers;;…	Tumors or cancer of the PROSTATE.	Cancer;;Urogenital disease (male)	http://ctdbase.org/detail.go?type=disease&acc=D011471
D011472		Prostatitis	Acute Bacterial Prostatitides;;Acute Bacterial Prostatitis;;Asymptomatic Inflammatory Prostatitides;;Asymptomatic Inflammatory Prostatitis;;Bacterial Prostatitides, Acute;;Bacterial Prostatitides, Chronic;;Bacterial Prostatitis, Acute;;Bacterial Prostatitis, Chronic;;Chronic Bacterial Prostatitides;;Chronic Bacterial Prostatitis;;Chronic Prostatitis with Chronic Pelvic Pain Syndrome;;Inflammatory…	Infiltration of inflammatory cells into the parenchyma of PROSTATE. The subtypes are classified by their varied laboratory analysis, clinical presentation and response to treatment.	Urogenital disease (male)	http://ctdbase.org/detail.go?type=disease&acc=D011472
D011537		Pruritus	Itching;;Pruritis	An intense itching sensation that produces the urge to rub or scratch the skin to obtain relief.	Signs and symptoms;;Skin disease	http://ctdbase.org/detail.go?type=disease&acc=D011537
D011559		Pseudotumor Cerebri	Benign Intracranial Hypertension;;Hypertension, Benign Intracranial;;Hypertension, Idiopathic Intracranial;;Idiopathic Intracranial Hypertension;;Intracranial Hypertension, Benign;;Intracranial Hypertension, Idiopathic	A condition marked by raised intracranial pressure and characterized clinically by HEADACHES; NAUSEA; PAPILLEDEMA, peripheral constriction of the visual fields, transient visual obscurations, and pulsatile TINNITUS. OBESITY is frequently associated with this condition, which primarily affects women between 20 and 44 years of age. Chronic PAPILLEDEMA may lead to optic nerve injury (see OPTIC NERVE…	Nervous system disease	http://ctdbase.org/detail.go?type=disease&acc=D011559
D011565		Psoriasis	Palmoplantaris Pustulosis;;Psoriases;;PSORIASIS 10, SUSCEPTIBILITY TO;;PSORIASIS 11, SUSCEPTIBILITY TO;;PSORIASIS 12, SUSCEPTIBILITY TO;;PSORIASIS 1, SUSCEPTIBILITY TO;;PSORIASIS 2;;PSORIASIS 3, SUSCEPTIBILITY TO;;PSORIASIS 4, SUSCEPTIBILITY TO;;PSORIASIS 5, SUSCEPTIBILITY TO;;PSORIASIS 6, SUSCEPTIBILITY TO;;PSORIASIS 7, SUSCEPTIBILITY TO;;PSORIASIS 8, SUSCEPTIBILITY TO;;PSORIASIS 9, SUSCEPTIBILI…	A common genetically determined, chronic, inflammatory skin disease characterized by rounded erythematous, dry, scaling patches. The lesions have a predilection for nails, scalp, genitalia, extensor surfaces, and the lumbosacral region. Accelerated epidermopoiesis is considered to be the fundamental pathologic feature in psoriasis.	Skin disease	http://ctdbase.org/detail.go?type=disease&acc=D011565
D011595		Psychomotor Agitation	Agitation, Psychomotor;;Akathisia;;Excitement, Psychomotor;;Hyperactivity, Psychomotor;;Psychomotor Excitement;;Psychomotor Hyperactivity;;Psychomotor Restlessness;;Restlessness;;Restlessness, Psychomotor	A feeling of restlessness associated with increased motor activity. This may occur as a manifestation of nervous system drug toxicity or other conditions.	Nervous system disease;;Signs and symptoms	http://ctdbase.org/detail.go?type=disease&acc=D011595
D011596		Psychomotor Disorders	Developmental Psychomotor Disorder;;Developmental Psychomotor Disorders;;Impairment, Psychomotor;;Impairments, Psychomotor;;Psychomotor Disorder, Developmental;;Psychomotor Disorders, Developmental;;Psychomotor Impairment;;Psychomotor Impairments	Abnormalities of motor function that are associated with organic and non-organic cognitive disorders.	Nervous system disease;;Signs and symptoms	http://ctdbase.org/detail.go?type=disease&acc=D011596
D011605		Psychoses, Substance-Induced	Drug Psychoses;;Psychoses, Drug;;Psychoses, Substance Induced;;Psychoses, Toxic;;Substance Induced Psychoses;;Substance-Induced Psychoses;;Toxic Psychoses	Psychotic organic mental disorders resulting from the toxic effect of drugs and chemicals or other harmful substance.	Mental disorder;;Substance-related disorder	http://ctdbase.org/detail.go?type=disease&acc=D011605
D011618		Psychotic Disorders	Brief Reactive Psychoses;;Brief Reactive Psychosis;;Disorder, Psychotic;;Disorder, Schizoaffective;;Disorder, Schizophreniform;;Disorders, Psychotic;;Disorders, Schizoaffective;;Disorders, Schizophreniform;;Psychoses;;Psychoses, Brief Reactive;;Psychosis;;Psychosis, Brief Reactive;;Psychotic Disorder;;Reactive Psychoses, Brief;;Reactive Psychosis, Brief;;Schizoaffective Disorder;;Schizoaffective …	Disorders in which there is a loss of ego boundaries or a gross impairment in reality testing with delusions or prominent hallucinations. (From DSM-IV, 1994)	Mental disorder	http://ctdbase.org/detail.go?type=disease&acc=D011618
D011629		Puberty, Precocious		Development of SEXUAL MATURATION in boys and girls at a chronological age that is 2.5 standard deviations below the mean age at onset of PUBERTY in the population. This early maturation of the hypothalamic-pituitary-gonadal axis results in sexual precocity, elevated serum levels of GONADOTROPINS and GONADAL STEROID HORMONES such as ESTRADIOL and TESTOSTERONE.	Endocrine system disease	http://ctdbase.org/detail.go?type=disease&acc=D011629
D029424		Pulmonary Disease, Chronic Obstructive	Airflow Obstruction, Chronic;;Airflow Obstructions, Chronic;;Chronic Airflow Obstruction;;Chronic Airflow Obstructions;;Chronic Obstructive Airway Disease;;Chronic Obstructive Lung Disease;;Chronic Obstructive Pulmonary Disease;;COAD;;COPD;;COPD, SEVERE EARLY-ONSET, INCLUDED;;PULMONARY DISEASE, CHRONIC OBSTRUCTIVE, RATE OF DECLINE OF LUNG FUNCTION IN, INCLUDED;;PULMONARY DISEASE, CHRONIC OBSTRUCT…	A disease of chronic diffuse irreversible airflow obstruction. Subcategories of COPD include CHRONIC BRONCHITIS and PULMONARY EMPHYSEMA.	Respiratory tract disease	http://ctdbase.org/detail.go?type=disease&acc=D029424
D011654		Pulmonary Edema	Edema, Pulmonary;;Edemas, Pulmonary;;Lungs, Wet;;Lung, Wet;;Pulmonary Edemas;;Wet Lung;;Wet Lungs	Excessive accumulation of extravascular fluid in the lung, an indication of a serious underlying disease or disorder. Pulmonary edema prevents efficient PULMONARY GAS EXCHANGE in the PULMONARY ALVEOLI, and can be life-threatening.	Respiratory tract disease	http://ctdbase.org/detail.go?type=disease&acc=D011654
D011655		Pulmonary Embolism	Embolism, Pulmonary;;Embolisms, Pulmonary;;Pulmonary Embolisms;;Pulmonary Thromboembolism;;Pulmonary Thromboembolisms;;Thromboembolism, Pulmonary;;Thromboembolisms, Pulmonary	Blocking of the PULMONARY ARTERY or one of its branches by an EMBOLUS.	Cardiovascular disease;;Respiratory tract disease	http://ctdbase.org/detail.go?type=disease&acc=D011655
D011658		Pulmonary Fibrosis	Alveolitides, Fibrosing;;Alveolitis, Fibrosing;;Fibroses, Pulmonary;;Fibrosing Alveolitides;;Fibrosing Alveolitis;;Fibrosis, Pulmonary;;Hamman Rich Syndrome;;Hamman-Rich Syndrome;;Pulmonary Fibroses;;Syndrome, Hamman-Rich	A process in which normal lung tissues are progressively replaced by FIBROBLASTS and COLLAGEN causing an irreversible loss of the ability to transfer oxygen into the bloodstream via PULMONARY ALVEOLI. Patients show progressive DYSPNEA finally resulting in death.	Respiratory tract disease	http://ctdbase.org/detail.go?type=disease&acc=D011658
D011693		Purpura	Petechiae;;Purpuras	Purplish or brownish red discoloration, easily visible through the epidermis, caused by hemorrhage into the tissues. When the size of the discolorization is >2-3 cm it is generally called Ecchymoses (ECCHYMOSIS).	Blood disease;;Pathology (process);;Signs and symptoms	http://ctdbase.org/detail.go?type=disease&acc=D011693
D011782		Quadriplegia	Flaccid Quadriplegia;;Flaccid Quadriplegias;;Flaccid Tetraplegia;;Flaccid Tetraplegias;;Locked In Syndrome;;Locked-In Syndrome;;Locked-In Syndromes;;Paralysis, Spinal, Quadriplegic;;Quadripareses;;Quadriparesis;;Quadriplegia, Flaccid;;Quadriplegias;;Quadriplegias, Flaccid;;Quadriplegia, Spastic;;Quadriplegias, Spastic;;Spastic Quadriplegia;;Spastic Quadriplegias;;Spastic Tetraplegia;;Spastic Tetr…	Severe or complete loss of motor function in all four limbs which may result from BRAIN DISEASES; SPINAL CORD DISEASES; PERIPHERAL NERVOUS SYSTEM DISEASES; NEUROMUSCULAR DISEASES; or rarely MUSCULAR DISEASES. The locked-in syndrome is characterized by quadriplegia in combination with cranial muscle paralysis. Consciousness is spared and the only retained voluntary motor activity may be limited ey…	Nervous system disease;;Signs and symptoms	http://ctdbase.org/detail.go?type=disease&acc=D011782
D011928		Raynaud Disease	Cold Fingers, Hereditary;;Raynaud Phenomenon;;Raynaud's Disease;;Raynauds Disease	An idiopathic vascular disorder characterized by bilateral Raynaud phenomenon, the abrupt onset of digital paleness or CYANOSIS in response to cold exposure or stress.	Cardiovascular disease	http://ctdbase.org/detail.go?type=disease&acc=D011928
D012008		Recurrence	Recrudescence;;Recrudescences;;Recurrences;;Relapse;;Relapses	The return of a sign, symptom, or disease after a remission.	Pathology (process)	http://ctdbase.org/detail.go?type=disease&acc=D012008
D012021		Reflex, Abnormal	Abnormal Deep Tendon Reflex;;Abnormal Reflex;;Abnormal Reflexes;;Absent Reflex;;Bulbocavernosus Reflex, Decreased;;Bulbocavernousus Reflex Absent;;Decreased Bulbocavernosus Reflex;;Decreased Reflex;;Hoffman's Reflex;;HRX;;Hyperreflexia;;Hyporeflexia;;Palmo Mental Reflex;;Palmo-Mental Reflex;;Pendular Reflex;;Reflex, Absent;;Reflex Absent, Bulbocavernousus;;Reflex, Acoustic, Abnormal;;Reflex, Anal…	An abnormal response to a stimulus applied to the sensory components of the nervous system. This may take the form of increased, decreased, or absent reflexes.	Nervous system disease;;Signs and symptoms	http://ctdbase.org/detail.go?type=disease&acc=D012021
D051437		Renal Insufficiency	Failure, Kidney;;Failure, Renal;;Failures, Kidney;;Failures, Renal;;Insufficiency, Kidney;;Kidney Failure;;Kidney Failures;;Kidney Insufficiencies;;Kidney Insufficiency;;Renal Failure;;Renal Failures;;Renal Insufficiencies	Conditions in which the KIDNEYS perform below the normal level in the ability to remove wastes, concentrate URINE, and maintain ELECTROLYTE BALANCE; BLOOD PRESSURE; and CALCIUM metabolism. Renal insufficiency can be classified by the degree of kidney damage (as measured by the level of PROTEINURIA) and reduction in GLOMERULAR FILTRATION RATE.	Urogenital disease (female);;Urogenital disease (male)	http://ctdbase.org/detail.go?type=disease&acc=D051437
D051436		Renal Insufficiency, Chronic	Chronic Kidney Disease;;Chronic Kidney Diseases;;Chronic Kidney Insufficiencies;;Chronic Kidney Insufficiency;;Chronic Renal Disease;;Chronic Renal Diseases;;Chronic Renal Insufficiencies;;Chronic Renal Insufficiency;;Disease, Chronic Kidney;;Disease, Chronic Renal;;Diseases, Chronic Kidney;;Diseases, Chronic Renal;;Kidney Disease, Chronic;;Kidney Diseases, Chronic;;Kidney Insufficiencies, Chroni…	Conditions in which the KIDNEYS perform below the normal level for more than three months. Chronic kidney insufficiency is classified by five stages according to the decline in GLOMERULAR FILTRATION RATE and the degree of kidney damage (as measured by the level of PROTEINURIA). The most severe form is the end-stage renal disease (CHRONIC KIDNEY FAILURE). (Kidney Foundation: Kidney Disease Outcome…	Urogenital disease (female);;Urogenital disease (male)	http://ctdbase.org/detail.go?type=disease&acc=D051436
D015427		Reperfusion Injury	Damage, Reperfusion;;Damages, Reperfusion;;Injuries, Ischemia-Reperfusion;;Injuries, Reperfusion;;Injury, Ischemia Reperfusion;;Injury, Ischemia-Reperfusion;;Injury, Reperfusion;;Ischemia-Reperfusion Injuries;;Ischemia Reperfusion Injury;;Ischemia-Reperfusion Injury;;Reperfusion Damage;;Reperfusion Damages;;Reperfusion Injuries	Adverse functional, metabolic, or structural changes in ischemic tissues resulting from the restoration of blood flow to the tissue (REPERFUSION), including swelling; HEMORRHAGE; NECROSIS; and damage from FREE RADICALS. The most common instance is MYOCARDIAL REPERFUSION INJURY.	Cardiovascular disease;;Pathology (process)	http://ctdbase.org/detail.go?type=disease&acc=D015427
D012120		Respiration Disorders	Disorder, Respiration;;Disorders, Respiration;;Respiration Disorder	Diseases of the respiratory system in general or unspecified or for a specific respiratory disease not available.	Respiratory tract disease	http://ctdbase.org/detail.go?type=disease&acc=D012120
D012128		Respiratory Distress Syndrome, Adult	Acute Respiratory Distress Syndrome;;Adult Respiratory Distress Syndrome;;ARDS, Human;;ARDSs, Human;;Human ARDS;;Lung, Shock;;Respiratory Distress Syndrome, Acute;;Shock Lung	A syndrome characterized by progressive life-threatening RESPIRATORY INSUFFICIENCY in the absence of known LUNG DISEASES, usually following a systemic insult such as surgery or major TRAUMA.	Respiratory tract disease	http://ctdbase.org/detail.go?type=disease&acc=D012128
D012130		Respiratory Hypersensitivity	Airway Hyper Responsiveness;;Airway Hyper-Responsiveness;;Hyper-Responsiveness, Airway;;Hypersensitivities, Respiratory;;Hypersensitivity, Respiratory;;Respiratory Hypersensitivities	A form of hypersensitivity affecting the respiratory tract. It includes ASTHMA and RHINITIS, ALLERGIC, SEASONAL.	Immune system disease;;Respiratory tract disease	http://ctdbase.org/detail.go?type=disease&acc=D012130
D012131		Respiratory Insufficiency	Depressions, Ventilatory;;Respiratory Depression;;Respiratory Failure;;Ventilatory Depression	Failure to adequately provide oxygen to cells of the body and to remove excess carbon dioxide from them. (Stedman, 25th ed)	Respiratory tract disease	http://ctdbase.org/detail.go?type=disease&acc=D012131
D012135		Respiratory Sounds	Breathing Sound;;Breathing Sounds;;Crackle;;Crackles;;Lung Sound;;Lung Sounds;;Pleural Rub;;Pleural Rubs;;Rale;;Rales;;Respiratory Sound;;Rhonchi;;Rhonchus;;Rub, Pleural;;Sound, Breathing;;Sound, Lung;;Sound, Respiratory;;Sounds, Breathing;;Sounds, Lung;;Stridor;;Stridors;;Wheezing;;Wheezings	Noises, normal and abnormal, heard on auscultation over any part of the RESPIRATORY TRACT.	Signs and symptoms	http://ctdbase.org/detail.go?type=disease&acc=D012135
D012140		Respiratory Tract Diseases	Disease, Respiratory Tract;;Diseases, Respiratory Tract;;Respiratory Tract Disease;;Tract Disease, Respiratory;;Tract Diseases, Respiratory		Respiratory tract disease	http://ctdbase.org/detail.go?type=disease&acc=D012140
D012141		Respiratory Tract Infections	Infection, Respiratory Tract;;Infections, Respiratory;;Infections, Respiratory Tract;;Infections, Upper Respiratory;;Infections, Upper Respiratory Tract;;Respiratory Infections;;Respiratory Infection, Upper;;Respiratory Tract Infection;;Upper Respiratory Infections;;Upper Respiratory Tract Infections	Invasion of the host RESPIRATORY SYSTEM by microorganisms, usually leading to pathological processes or diseases.	Bacterial infection or mycosis;;Respiratory tract disease	http://ctdbase.org/detail.go?type=disease&acc=D012141
D012164		Retinal Diseases	Disease, Retinal;;Diseases, Retinal;;Retinal Disease		Eye disease	http://ctdbase.org/detail.go?type=disease&acc=D012164
D012206		Rhabdomyolysis		Necrosis or disintegration of skeletal muscle often followed by myoglobinuria.	Musculoskeletal disease	http://ctdbase.org/detail.go?type=disease&acc=D012206
D012208		Rhabdomyosarcoma		A malignant solid tumor arising from mesenchymal tissues which normally differentiate to form striated muscle. It can occur in a wide variety of sites. It is divided into four distinct types: pleomorphic, predominantly in male adults; alveolar (RHABDOMYOSARCOMA, ALVEOLAR), mainly in adolescents and young adults; embryonal (RHABDOMYOSARCOMA, EMBRYONAL), predominantly in infants and children; and b…	Cancer	http://ctdbase.org/detail.go?type=disease&acc=D012208
D012220		Rhinitis	Catarrh, Nasal;;Catarrhs, Nasal;;Nasal Catarrh;;Nasal Catarrhs;;Rhinitides	Inflammation of the NASAL MUCOSA, the mucous membrane lining the NASAL CAVITIES.	Ear-nose-throat disease;;Respiratory tract disease	http://ctdbase.org/detail.go?type=disease&acc=D012220
D012509		Sarcoma	Epithelioid Sarcoma;;Epithelioid Sarcomas;;Sarcoma, Epithelioid;;Sarcomas;;Sarcomas, Epithelioid;;Sarcoma, Soft Tissue;;Sarcoma, Spindle Cell;;Sarcomas, Soft Tissue;;Sarcomas, Spindle Cell;;Soft Tissue Sarcoma;;Soft Tissue Sarcomas;;Spindle Cell Sarcoma;;Spindle Cell Sarcomas	A connective tissue neoplasm formed by proliferation of mesodermal cells; it is usually highly malignant.	Cancer	http://ctdbase.org/detail.go?type=disease&acc=D012509
D012512		Sarcoma, Ewing	ASKIN TUMOR, INCLUDED;;ES;;Ewing Sarcoma;;Ewing's Sarcoma;;Ewings Sarcoma;;Ewing's Tumor;;Ewings Tumor;;Ewing Tumor;;NEUROEPITHELIOMA, PERIPHERAL, INCLUDED;;PNE, INCLUDED;;Sarcoma, Ewings;;Sarcoma, Ewing's;;Tumor, Ewing;;Tumor, Ewing's	A malignant tumor of the bone which always arises in the medullary tissue, occurring more often in cylindrical bones. The tumor occurs usually before the age of 20, about twice as frequently in males as in females.	Cancer	http://ctdbase.org/detail.go?type=disease&acc=D012512
D012559		Schizophrenia	Dementia Praecox;;Disorder, Schizophrenic;;Disorders, Schizophrenic;;SCHIZOAFFECTIVE DISORDER, INCLUDED;;SCHIZOPHRENIA 1;;SCHIZOPHRENIA 11;;SCHIZOPHRENIA 12;;SCHIZOPHRENIA 13;;SCHIZOPHRENIA 14;;SCHIZOPHRENIA 2;;SCHIZOPHRENIA 3;;SCHIZOPHRENIA 4;;SCHIZOPHRENIA 5;;SCHIZOPHRENIA 6;;SCHIZOPHRENIA 7;;SCHIZOPHRENIA 8;;SCHIZOPHRENIA 9;;Schizophrenias;;SCHIZOPHRENIA SUSCEPTIBILITY LOCUS, CHROMOSOME 10q-RE…	A severe emotional disorder of psychotic depth characteristically marked by a retreat from reality with delusion formation, HALLUCINATIONS, emotional disharmony, and regressive behavior.	Mental disorder	http://ctdbase.org/detail.go?type=disease&acc=D012559
D012640		Seizures	Auditory Seizure;;Auditory Seizures;;Clonic Seizure;;Clonic Seizures;;Convulsion;;Convulsion, Non Epileptic;;Convulsion, Non-Epileptic;;Convulsions;;Convulsions, Non-Epileptic;;Convulsive Seizure;;Convulsive Seizures;;Focal Seizure;;Focal Seizures;;Generalized Seizure;;Generalized Seizures;;Gustatory Seizure;;Gustatory Seizures;;Jacksonian Seizure;;Motor Seizure;;Motor Seizures;;Non-Epileptic Con…	Clinical or subclinical disturbances of cortical function due to a sudden, abnormal, excessive, and disorganized discharge of brain cells. Clinical manifestations include abnormal motor, sensory and psychic phenomena. Recurrent seizures are usually referred to as EPILEPSY or 'seizure disorder.'	Nervous system disease;;Signs and symptoms	http://ctdbase.org/detail.go?type=disease&acc=D012640
D012678		Sensation Disorders	Sensation Disorder;;Senses Disorder, Special;;Senses Disorders, Special;;Sensory Disorder;;Sensory Disorders;;Special Senses Disorder;;Special Senses Disorders	Disorders of the special senses (i.e., VISION; HEARING; TASTE; and SMELL) or somatosensory system (i.e., afferent components of the PERIPHERAL NERVOUS SYSTEM).	Nervous system disease;;Signs and symptoms	http://ctdbase.org/detail.go?type=disease&acc=D012678
D018805		Sepsis	Blood Poisoning;;Blood Poisonings;;Poisoning, Blood;;Poisonings, Blood;;Pyaemia;;Pyaemias;;Pyemia;;Pyemias;;Pyohemia;;Pyohemias;;Sepsis, Severe;;Septicemia;;Septicemias;;Severe Sepsis	Systemic inflammatory response syndrome with a proven or suspected infectious etiology. When sepsis is associated with organ dysfunction distant from the site of infection, it is called severe sepsis. When sepsis is accompanied by HYPOTENSION despite adequate fluid infusion, it is called SEPTIC SHOCK.	Bacterial infection or mycosis;;Pathology (process)	http://ctdbase.org/detail.go?type=disease&acc=D018805
D020230		Serotonin Syndrome	Serotonin Syndromes;;Syndrome, Serotonin;;Syndromes, Serotonin	An adverse drug interaction characterized by altered mental status, autonomic dysfunction, and neuromuscular abnormalities. It is most frequently caused by use of both serotonin reuptake inhibitors and monoamine oxidase inhibitors, leading to excess serotonin availability in the CNS at the serotonin 1A receptor.		http://ctdbase.org/detail.go?type=disease&acc=D020230
D012735		Sexual Dysfunction, Physiological	Physiological Sexual Disorder;;Physiological Sexual Disorders;;Physiological Sexual Dysfunction;;Physiological Sexual Dysfunctions;;Sex Disorders;;Sexual Disorder, Physiological;;Sexual Disorders, Physiological;;Sexual Dysfunctions, Physiological	Physiological disturbances in normal sexual performance in either the male or the female.	Urogenital disease (female);;Urogenital disease (male)	http://ctdbase.org/detail.go?type=disease&acc=D012735
D020018		Sexual Dysfunctions, Psychological	Arousal Disorders, Sexual;;Aversion Disorders, Sexual;;Disorder, Psychosexual;;Disorders, Orgasmic;;Disorders, Psychosexual;;Disorders, Sexual Arousal;;Disorders, Sexual Aversion;;Dysfunction, Psychological Sexual;;Dysfunction, Psychosexual;;Dysfunctions, Psychological Sexual;;Dysfunctions, Psychosexual;;Frigidity;;Hypoactive Sexual Desire Disorder;;Orgasmic Disorder;;Orgasmic Disorders;;Psycholo…	Disturbances in sexual desire and the psychophysiologic changes that characterize the sexual response cycle and cause marked distress and interpersonal difficulty. (APA, DSM-IV, 1994)	Mental disorder	http://ctdbase.org/detail.go?type=disease&acc=D020018
D012769		Shock	Circulatory Collapse;;Circulatory Failure;;Collapse, Circulatory;;Failure, Circulatory;;Hypovolemic Shock;;Shock, Hypovolemic	A pathological condition manifested by failure to perfuse or oxygenate vital organs.	Pathology (process)	http://ctdbase.org/detail.go?type=disease&acc=D012769
D012770		Shock, Cardiogenic		Shock resulting from diminution of cardiac output in heart disease.	Cardiovascular disease;;Pathology (process)	http://ctdbase.org/detail.go?type=disease&acc=D012770
D012772		Shock, Septic	Endotoxic Shock;;Septic Shock;;Shock, Endotoxic;;Shock Syndromes, Toxic;;Shock Syndrome, Toxic;;Shock, Toxic;;Syndromes, Toxic Shock;;Syndrome, Toxic Shock;;Toxic Shock;;Toxic Shock Syndrome;;Toxic Shock Syndromes	Sepsis associated with HYPOTENSION or hypoperfusion despite adequate fluid resuscitation. Perfusion abnormalities may include, but are not limited to LACTIC ACIDOSIS; OLIGURIA; or acute alteration in mental status.	Bacterial infection or mycosis;;Pathology (process)	http://ctdbase.org/detail.go?type=disease&acc=D012772
D012798		Sialorrhea	Drooling;;Hypersalivation	Increased salivary flow.	Mouth disease	http://ctdbase.org/detail.go?type=disease&acc=D012798
D054138		Sinus Arrest, Cardiac	Cardiac Sinus Arrest;;Cardiac Sinus Arrests;;Cardiac Sinus Pause;;Cardiac Sinus Pauses;;Sinus Arrests, Cardiac;;Sinus Pause, Cardiac;;Sinus Pauses, Cardiac	The omission of atrial activation that is caused by transient cessation of impulse generation at the SINOATRIAL NODE. It is characterized by a prolonged pause without P wave in an ELECTROCARDIOGRAM. Sinus arrest has been associated with sleep apnea (REM SLEEP-RELATED SINUS ARREST).	Cardiovascular disease;;Pathology (process)	http://ctdbase.org/detail.go?type=disease&acc=D054138
D012851		Sinus Thrombosis, Intracranial	Cranial Sinus Thromboses;;Cranial Sinus Thrombosis;;Intracranial Sinus Thrombophlebitides;;Intracranial Sinus Thrombophlebitis;;Intracranial Sinus Thromboses;;Intracranial Sinus Thrombosis;;Petrous Sinus Thrombophlebitides;;Petrous Sinus Thrombophlebitis;;Petrous Sinus Thromboses;;Petrous Sinus Thrombosis;;Sinus Thrombophlebitides, Intracranial;;Sinus Thrombophlebitides, Petrous;;Sinus Thrombophl…	Formation or presence of a blood clot (THROMBUS) in the CRANIAL SINUSES, large endothelium-lined venous channels situated within the SKULL. Intracranial sinuses, also called cranial venous sinuses, include the superior sagittal, cavernous, lateral, petrous sinuses, and many others. Cranial sinus thrombosis can lead to severe HEADACHE; SEIZURE; and other neurological defects.	Cardiovascular disease;;Nervous system disease	http://ctdbase.org/detail.go?type=disease&acc=D012851
D012871		Skin Diseases	Dermatoses;;Dermatosis;;Disease, Skin;;Diseases, Skin;;Skin Disease		Skin disease	http://ctdbase.org/detail.go?type=disease&acc=D012871
D012878		Skin Neoplasms	Cancer of Skin;;Cancer of the Skin;;Cancer, Skin;;Cancers, Skin;;Neoplasm, Skin;;Neoplasms, Skin;;Skin Cancer;;Skin Cancers;;Skin Neoplasm	Tumors or cancer of the SKIN.	Cancer;;Skin disease	http://ctdbase.org/detail.go?type=disease&acc=D012878
D012883		Skin Ulcer	Skin Ulcers;;Ulcer, Skin;;Ulcers, Skin		Skin disease	http://ctdbase.org/detail.go?type=disease&acc=D012883
D007319		Sleep Initiation and Maintenance Disorders	Awakening, Early;;Chronic Insomnia;;DIMS (Disorders of Initiating and Maintaining Sleep);;Disorders of Initiating and Maintaining Sleep;;Dysfunction, Sleep Initiation;;Dysfunctions, Sleep Initiation;;Early Awakening;;Insomnia;;Insomnia, Chronic;;Insomnia Disorder;;Insomnia Disorders;;Insomnia, Nonorganic;;Insomnia, Primary;;Insomnia, Psychophysiological;;Insomnia, Rebound;;Insomnias;;Insomnia, Se…	Disorders characterized by impairment of the ability to initiate or maintain sleep. This may occur as a primary disorder or in association with another medical or psychiatric condition.	Mental disorder;;Nervous system disease	http://ctdbase.org/detail.go?type=disease&acc=D007319
D055752		Small Cell Lung Carcinoma	Carcinoma, Small Cell Lung;;Oat Cell Carcinoma of Lung;;Oat Cell Lung Cancer;;Small Cell Cancer Of The Lung;;Small Cell Lung Cancer	A form of highly malignant lung cancer that is composed of small ovoid cells (SMALL CELL CARCINOMA).	Cancer;;Respiratory tract disease	http://ctdbase.org/detail.go?type=disease&acc=D055752
D013035		Spasm	Ciliary Body Spasm;;Ciliary Body Spasms;;Generalized Spasm;;Generalized Spasms;;Muscle Spasm;;Muscle Spasms;;Muscular Spasm;;Muscular Spasms;;Spasm, Ciliary Body;;Spasm, Generalized;;Spasm, Muscle;;Spasm, Muscular;;Spasms;;Spasms, Ciliary Body;;Spasms, Generalized;;Spasms, Muscle;;Spasms, Muscular	An involuntary contraction of a muscle or group of muscles. Spasms may involve SKELETAL MUSCLE or SMOOTH MUSCLE.	Nervous system disease;;Signs and symptoms	http://ctdbase.org/detail.go?type=disease&acc=D013035
D013064		Speech Disorders	Aprosodia;;Aprosodias;;Aprosodic Speech;;Cluttering;;Clutterings;;Dysglossia;;Dysglossias;;Dyslalia;;Dyslalias;;Rhinolalia;;Rhinolalias;;Speech, Aprosodic;;Verbal Fluency Disorder;;Verbal Fluency Disorders	Acquired or developmental conditions marked by an impaired ability to comprehend or generate spoken forms of language.	Nervous system disease;;Signs and symptoms	http://ctdbase.org/detail.go?type=disease&acc=D013064
D013118		Spinal Cord Diseases	Myelopathies;;Myelopathy;;Spinal Cord Disease;;Spinal Cord Disorder;;Spinal Cord Disorders	Pathologic conditions which feature SPINAL CORD damage or dysfunction, including disorders involving the meninges and perimeningeal spaces surrounding the spinal cord. Traumatic injuries, vascular diseases, infections, and inflammatory/autoimmune processes may affect the spinal cord.	Nervous system disease	http://ctdbase.org/detail.go?type=disease&acc=D013118
D013119		Spinal Cord Injuries	Contusion, Spinal Cord;;Contusions, Spinal Cord;;Cord Contusion, Spinal;;Cord Contusions, Spinal;;Cord Injuries, Spinal;;Cord Injury, Spinal;;Cord Laceration, Spinal;;Cord Lacerations, Spinal;;Cord Transection, Spinal;;Cord Transections, Spinal;;Cord Trauma, Spinal;;Cord Traumas, Spinal;;Injuries, Spinal Cord;;Injury, Spinal Cord;;Laceration, Spinal Cord;;Lacerations, Spinal Cord;;Myelopathies, P…	Penetrating and non-penetrating injuries to the spinal cord resulting from traumatic external forces (e.g., WOUNDS, GUNSHOT; WHIPLASH INJURIES; etc.).	Nervous system disease;;Wounds and injuries	http://ctdbase.org/detail.go?type=disease&acc=D013119
D013158		Splenic Diseases	Disease, Splenic;;Diseases, Splenic;;Splenic Disease		Lymphatic disease	http://ctdbase.org/detail.go?type=disease&acc=D013158
D013163		Splenomegaly	Enlarged Spleen;;Spleen, Enlarged	Enlargement of the spleen.	Pathology (anatomical condition)	http://ctdbase.org/detail.go?type=disease&acc=D013163
D013226		Status Epilepticus	Absence Status;;Complex Partial Status Epilepticus;;Electrographic Status Epilepticus;;Generalized Convulsive Status Epilepticus;;Generalized Status Epilepticus;;Grand Mal Status Epilepticus;;Non Convulsive Status Epilepticus;;Non-Convulsive Status Epilepticus;;Petit Mal Status;;Simple Partial Status Epilepticus;;Status, Absence;;Status Epilepticus, Complex Partial;;Status Epilepticus, Electrogra…	A prolonged seizure or seizures repeated frequently enough to prevent recovery between episodes occurring over a period of 20-30 minutes. The most common subtype is generalized tonic-clonic status epilepticus, a potentially fatal condition associated with neuronal injury and respiratory and metabolic dysfunction. Nonconvulsive forms include petit mal status and complex partial status, which may m…	Nervous system disease	http://ctdbase.org/detail.go?type=disease&acc=D013226
D019956		Stereotypic Movement Disorder	Body Rocking;;Head Banging;;Movement Disorder, Stereotypic;;Stereotypic Movement Disorders	Motor behavior that is repetitive, often seemingly driven, and nonfunctional. This behavior markedly interferes with normal activities or results in severe bodily self-injury. The behavior is not due to the direct physiological effects of a substance or a general medical condition. (DSM-IV, 1994)	Mental disorder	http://ctdbase.org/detail.go?type=disease&acc=D019956
D013262		Stevens-Johnson Syndrome	Drug Induced Stevens Johnson Syndrome;;Drug-Induced Stevens Johnson Syndrome;;Drug-Induced Stevens-Johnson Syndrome;;Drug-Induced Stevens-Johnson Syndromes;;Epidermal Necrolyses, Toxic;;Epidermal Necrolysis, Toxic;;HYPERSENSITIVITY SYNDROME, CARBAMAZEPINE-INDUCED, SUSCEPTIBILITY TO, INCLUDED;;Lyell's Syndrome;;Lyell's Syndromes;;Lyell Syndrome;;Mycoplasma Induced Stevens Johnson Syndrome;;Mycopla…	Rare cutaneous eruption characterized by extensive KERATINOCYTE apoptosis resulting in skin detachment with mucosal involvement. It is often provoked by the use of drugs (e.g., antibiotics and anticonvulsants) or associated with PNEUMONIA, MYCOPLASMA. It is considered a continuum of Toxic Epidermal Necrolysis.	Immune system disease;;Mouth disease;;Skin disease	http://ctdbase.org/detail.go?type=disease&acc=D013262
D013272		Stomach Diseases	Disease, Gastric;;Diseases, Gastric;;Diseases, Stomach;;Disease, Stomach;;Gastric Disease;;Gastric Diseases;;Stomach Disease	Pathological processes involving the STOMACH.	Digestive system disease	http://ctdbase.org/detail.go?type=disease&acc=D013272
D013274		Stomach Neoplasms	Cancer, Gastric;;Cancer of Stomach;;Cancer of the Stomach;;Cancers, Gastric;;Cancers, Stomach;;Cancer, Stomach;;Gastric Cancer;;Gastric Cancer, Familial Diffuse;;GASTRIC CANCER, FAMILIAL DIFFUSE, AND CLEFT LIP WITH OR WITHOUT CLEFT PALATE, INCLUDED;;GASTRIC CANCER, FAMILIAL DIFFUSE BREAST CANCER, LOBULAR, INCLUDED;;GASTRIC CANCER, HEREDITARY DIFFUSE;;GASTRIC CANCER, INTESTINAL, INCLUDED;;Gastric …	Tumors or cancer of the STOMACH.	Cancer;;Digestive system disease	http://ctdbase.org/detail.go?type=disease&acc=D013274
D013276		Stomach Ulcer	Gastric Ulcer;;Gastric Ulcers;;Stomach Ulcers;;Ulcer, Gastric;;Ulcers, Gastric;;Ulcers, Stomach;;Ulcer, Stomach	Ulceration of the GASTRIC MUCOSA due to contact with GASTRIC JUICE. It is often associated with HELICOBACTER PYLORI infection or consumption of nonsteroidal anti-inflammatory drugs (NSAIDS).	Digestive system disease	http://ctdbase.org/detail.go?type=disease&acc=D013276
D013280		Stomatitis	Mucositides, Oral;;Mucositis, Oral;;Oral Mucositides;;Oral Mucositis;;Oromucositides;;Oromucositis;;Stomatitides	INFLAMMATION of the soft tissues of the MOUTH, such as MUCOSA; PALATE; GINGIVA; and LIP.	Mouth disease	http://ctdbase.org/detail.go?type=disease&acc=D013280
D013313		Stress Disorders, Post-Traumatic	Acute Post Traumatic Stress Disorder;;Acute Post-Traumatic Stress Disorder;;Chronic Post Traumatic Stress Disorder;;Chronic Post-Traumatic Stress Disorder;;Delayed Onset Post Traumatic Stress Disorder;;Delayed Onset Post-Traumatic Stress Disorder;;Neuroses, Posttraumatic;;Neuroses, Post Traumatic;;Neuroses, Post-Traumatic;;Posttraumatic Neuroses;;Post-Traumatic Neuroses;;Posttraumatic Stress Diso…	A class of traumatic stress disorders with symptoms that last more than one month. There are various forms of post-traumatic stress disorder, depending on the time of onset and the duration of these stress symptoms. In the acute form, the duration of the symptoms is between 1 to 3 months. In the chronic form, symptoms last more than 3 months. With delayed onset, symptoms develop more than 6 month…	Mental disorder	http://ctdbase.org/detail.go?type=disease&acc=D013313
D020521		Stroke	Acute Cerebrovascular Accident;;Acute Cerebrovascular Accidents;;Acute Stroke;;Acute Strokes;;Apoplexy;;Apoplexy, Cerebrovascular;;Brain Vascular Accident;;Brain Vascular Accidents;;Cerebral Stroke;;Cerebral Strokes;;Cerebrovascular Accident;;Cerebrovascular Accident, Acute;;Cerebrovascular Accidents;;Cerebrovascular Accidents, Acute;;Cerebrovascular Apoplexy;;Cerebrovascular Stroke;;Cerebrovascu…	A group of pathological conditions characterized by sudden, non-convulsive loss of neurological function due to BRAIN ISCHEMIA or INTRACRANIAL HEMORRHAGES. Stroke is classified by the type of tissue NECROSIS, such as the anatomic location, vasculature involved, etiology, age of the affected individual, and hemorrhagic vs. non-hemorrhagic nature. (From Adams et al., Principles of Neurology, 6th ed…	Cardiovascular disease;;Nervous system disease	http://ctdbase.org/detail.go?type=disease&acc=D020521
D053608		Stupor		A state of reduced sensibility and response to stimuli which is distinguished from COMA in that the person can be aroused by vigorous and repeated stimulation. The person is still conscious and can make voluntary movements. It can be induced by CENTRAL NERVOUS SYSTEM AGENTS. The word derives from Latin stupere and is related to stunned, stupid, dazed or LETHARGY.	Nervous system disease;;Signs and symptoms	http://ctdbase.org/detail.go?type=disease&acc=D053608
D013345		Subarachnoid Hemorrhage	Aneurysmal Subarachnoid Hemorrhage;;Aneurysmal Subarachnoid Hemorrhages;;Hemorrhage, Aneurysmal Subarachnoid;;Hemorrhage, Intracranial Subarachnoid;;Hemorrhage, Perinatal Subarachnoid;;Hemorrhages, Aneurysmal Subarachnoid;;Hemorrhages, Intracranial Subarachnoid;;Hemorrhages, Perinatal Subarachnoid;;Hemorrhage, Spontaneous Subarachnoid;;Hemorrhages, Spontaneous Subarachnoid;;Hemorrhages, Subarachn…	Bleeding into the intracranial or spinal SUBARACHNOID SPACE, most resulting from INTRACRANIAL ANEURYSM rupture. It can occur after traumatic injuries (SUBARACHNOID HEMORRHAGE, TRAUMATIC). Clinical features include HEADACHE; NAUSEA; VOMITING, nuchal rigidity, variable neurological deficits and reduced mental status.	Cardiovascular disease;;Nervous system disease;;Pathology (process)	http://ctdbase.org/detail.go?type=disease&acc=D013345
D019966		Substance-Related Disorders	Abuse, Drug;;Abuses, Substance;;Abuse, Substance;;Addiction, Drug;;Addiction, Substance;;Dependence, Drug;;Dependence, Substance;;Disorder, Drug Use;;Disorder, Substance Use;;Drug Abuse;;Drug Addiction;;Drug Dependence;;Drug Habituation;;Drug Use Disorder;;Drug Use Disorders;;Habituation, Drug;;Organic Mental Disorders, Substance Induced;;Organic Mental Disorders, Substance-Induced;;Substance Abu…	Disorders related to substance abuse.	Mental disorder;;Substance-related disorder	http://ctdbase.org/detail.go?type=disease&acc=D019966
D013375		Substance Withdrawal Syndrome	Drug Withdrawal Symptom;;Drug Withdrawal Symptoms;;Substance Withdrawal Syndromes;;Symptom, Drug Withdrawal;;Symptoms, Drug Withdrawal;;Symptoms, Withdrawal;;Symptom, Withdrawal;;Syndromes, Substance Withdrawal;;Syndrome, Substance Withdrawal;;Withdrawal Symptom;;Withdrawal Symptom, Drug;;Withdrawal Symptoms;;Withdrawal Symptoms, Drug;;Withdrawal Syndromes, Substance;;Withdrawal Syndrome, Substan…	Physiological and psychological symptoms associated with withdrawal from the use of a drug after prolonged administration or habituation. The concept includes withdrawal from smoking or drinking, as well as withdrawal from an administered drug.	Mental disorder;;Substance-related disorder	http://ctdbase.org/detail.go?type=disease&acc=D013375
D013575		Syncope	Attack, Drop;;Cardiogenic Syncope;;Cardiogenic Syncopes;;Carotid Sinus Syncope;;Carotid Sinus Syncopes;;Convulsive Syncope;;Convulsive Syncopes;;Deglutitional Syncope;;Deglutitional Syncopes;;Drop Attack;;Drop Attacks;;Effort Syncope;;Effort Syncopes;;Episode, Syncopal;;Fainting;;Hyperventilation Syncope;;Hyperventilation Syncopes;;Micturition Syncope;;Micturition Syncopes;;Postural Syncope;;Post…	A transient loss of consciousness and postural tone caused by diminished blood flow to the brain (i.e., BRAIN ISCHEMIA). Presyncope refers to the sensation of lightheadedness and loss of strength that precedes a syncopal event or accompanies an incomplete syncope. (From Adams et al., Principles of Neurology, 6th ed, pp367-9)	Nervous system disease;;Signs and symptoms	http://ctdbase.org/detail.go?type=disease&acc=D013575
D013610		Tachycardia	Tachyarrhythmia;;Tachyarrhythmias;;Tachycardias	Abnormally rapid heartbeat, usually with a HEART RATE above 100 beats per minute for adults. Tachycardia accompanied by disturbance in the cardiac depolarization (cardiac arrhythmia) is called tachyarrhythmia.	Cardiovascular disease;;Pathology (process)	http://ctdbase.org/detail.go?type=disease&acc=D013610
D013616		Tachycardia, Sinus	Sinus Tachycardia;;Sinus Tachycardias;;Tachycardias, Sinus	Simple rapid heartbeats caused by rapid discharge of impulses from the SINOATRIAL NODE, usually between 100 and 180 beats/min in adults. It is characterized by a gradual onset and termination. Sinus tachycardia is common in infants, young children, and adults during strenuous physical activities.	Cardiovascular disease;;Pathology (process)	http://ctdbase.org/detail.go?type=disease&acc=D013616
D013617		Tachycardia, Supraventricular	Supraventricular Tachycardia;;Supraventricular Tachycardias;;Tachycardias, Supraventricular	A generic expression for any tachycardia that originates above the BUNDLE OF HIS.	Cardiovascular disease;;Pathology (process)	http://ctdbase.org/detail.go?type=disease&acc=D013617
D017180		Tachycardia, Ventricular	Tachycardias, Ventricular;;Ventricular Tachycardia;;Ventricular Tachycardias	An abnormally rapid ventricular rhythm usually in excess of 150 beats per minute. It is generated within the ventricle below the BUNDLE OF HIS, either as autonomic impulse formation or reentrant impulse conduction. Depending on the etiology, onset of ventricular tachycardia can be paroxysmal (sudden) or nonparoxysmal, its wide QRS complexes can be uniform or polymorphic, and the ventricular beati…	Cardiovascular disease;;Pathology (process)	http://ctdbase.org/detail.go?type=disease&acc=D017180
D013651		Taste Disorders	Metallic Taste;;Metallic Tastes;;Primary Taste Disorder;;Primary Taste Disorders;;Secondary Taste Disorder;;Secondary Taste Disorders;;Taste Disorder;;Taste Disorder, Anterior Tongue;;Taste Disorder, Posterior Tongue;;Taste Disorder, Primary;;Taste Disorder, Primary, Bitter;;Taste Disorder, Primary, Salt;;Taste Disorder, Primary, Sweet;;Taste Disorder, Secondary;;Taste Disorder, Secondary, Bitter…	Conditions characterized by an alteration in gustatory function or perception. Taste disorders are frequently associated with OLFACTION DISORDERS. Additional potential etiologies include METABOLIC DISEASES; DRUG TOXICITY; and taste pathway disorders (e.g., TASTE BUD diseases; FACIAL NERVE DISEASES; GLOSSOPHARYNGEAL NERVE DISEASES; and BRAIN STEM diseases).	Nervous system disease;;Signs and symptoms	http://ctdbase.org/detail.go?type=disease&acc=D013651
D064793		Teratogenesis		The formation of CONGENITAL ABNORMALITIES.	Pathology (process)	http://ctdbase.org/detail.go?type=disease&acc=D064793
D013733		Testicular Diseases	Diseases, Testicular;;Disease, Testicular;;Testicular Disease	Pathological processes of the TESTIS.	Endocrine system disease;;Urogenital disease (male)	http://ctdbase.org/detail.go?type=disease&acc=D013733
D013736		Testicular Neoplasms	Cancer of Testis;;Cancer of the Testes;;Cancer of the Testis;;Cancers, Testicular;;Cancers, Testis;;Cancer, Testicular;;Cancer, Testis;;Neoplasms, Testicular;;Neoplasms, Testis;;Neoplasm, Testicular;;Neoplasm, Testis;;Rete Testis Tumor;;Rete Testis Tumors;;Testicular Cancer;;Testicular Cancers;;Testicular Neoplasm;;Testicular Tumors;;Testis Cancer;;Testis Cancers;;Testis Neoplasm;;Testis Neoplasm…	Tumors or cancer of the TESTIS. Germ cell tumors (GERMINOMA) of the testis constitute 95% of all testicular neoplasms.	Cancer;;Endocrine system disease;;Urogenital disease (male)	http://ctdbase.org/detail.go?type=disease&acc=D013736
D013921		Thrombocytopenia	Thrombocytopenias;;Thrombopenia;;Thrombopenias	A subnormal level of BLOOD PLATELETS.	Blood disease	http://ctdbase.org/detail.go?type=disease&acc=D013921
D013923		Thromboembolism		Obstruction of a blood vessel (embolism) by a blood clot (THROMBUS) in the blood stream.	Cardiovascular disease	http://ctdbase.org/detail.go?type=disease&acc=D013923
D013927		Thrombosis	Thromboses;;Thrombus	Formation and development of a thrombus or blood clot in the blood vessel.	Cardiovascular disease	http://ctdbase.org/detail.go?type=disease&acc=D013927
D013959		Thyroid Diseases	Diseases, Thyroid;;Disease, Thyroid;;Thyroid Disease	Pathological processes involving the THYROID GLAND.	Endocrine system disease	http://ctdbase.org/detail.go?type=disease&acc=D013959
D013964		Thyroid Neoplasms	Adenomas, Thyroid;;Adenoma, Thyroid;;Cancer of the Thyroid;;Cancer of Thyroid;;Cancers, Thyroid;;Cancer, Thyroid;;Carcinomas, Thyroid;;Carcinoma, Thyroid;;Neoplasms, Thyroid;;Neoplasm, Thyroid;;Thyroid Adenoma;;Thyroid Adenomas;;Thyroid Cancer;;Thyroid Cancers;;Thyroid Carcinoma;;Thyroid Carcinomas;;Thyroid Neoplasm	Tumors or cancer of the THYROID GLAND.	Cancer;;Endocrine system disease	http://ctdbase.org/detail.go?type=disease&acc=D013964
D013981		Tic Disorders	Childhood Tic Disorder;;Childhood Tic Disorders;;Chronic Motor or Vocal Tic Disorder;;Motor or Vocal Tic Disorder, Chronic;;Motor Tic Disorder;;Motor Tic Disorders;;Post Traumatic Tic Disorder;;Post-Traumatic Tic Disorder;;Post-Traumatic Tic Disorders;;Tic Disorder;;Tic Disorder, Childhood;;Tic Disorder, Chronic Motor or Vocal;;Tic Disorder, Motor;;Tic Disorder, Post Traumatic;;Tic Disorder, Post…	Disorders characterized by recurrent TICS that may interfere with speech and other activities. Tics are sudden, rapid, nonrhythmic, stereotyped motor movements or vocalizations which may be exacerbated by stress and are generally attenuated during absorbing activities. Tic disorders are distinguished from conditions which feature other types of abnormal movements that may accompany another anothe…	Mental disorder;;Nervous system disease	http://ctdbase.org/detail.go?type=disease&acc=D013981
D014012		Tinnitus	Clicking Tinnitus;;Induced Tinnitus, Noise;;Leudet's Tinnitus;;Leudet Tinnitus;;Noise Induced Tinnitus;;Objective Tinnitus;;Pulsatile Tinnitus;;Ringing Buzzing Tinnitus;;Ringing-Buzzing-Tinnitus;;Spontaneous Oto Acoustic Emission Tinnitus;;Spontaneous Oto-Acoustic Emission Tinnitus;;Subjective Tinnitus;;Tensor Palatini Induced Tinnitus;;Tensor Tympani Induced Tinnitus;;Tinnitus, Clicking;;Tinnitu…	A nonspecific symptom of hearing disorder characterized by the sensation of buzzing, ringing, clicking, pulsations, and other noises in the ear. Objective tinnitus refers to noises generated from within the ear or adjacent structures that can be heard by other individuals. The term subjective tinnitus is used when the sound is audible only to the affected individual. Tinnitus may occur as a manif…	Ear-nose-throat disease;;Nervous system disease;;Signs and symptoms	http://ctdbase.org/detail.go?type=disease&acc=D014012
D016171		Torsades de Pointes	de Pointes, Torsade;;de Pointes, Torsades;;Pointes, Torsade de;;Pointes, Torsades de;;Torsade de Pointes	A malignant form of polymorphic ventricular tachycardia that is characterized by HEART RATE between 200 and 250 beats per minute, and QRS complexes with changing amplitude and twisting of the points. The term also describes the syndrome of tachycardia with prolonged ventricular repolarization, long QT intervals exceeding 500 milliseconds or BRADYCARDIA. Torsades de pointes may be self-limited or …	Cardiovascular disease;;Pathology (process)	http://ctdbase.org/detail.go?type=disease&acc=D016171
D005879		Tourette Syndrome	Chronic Motor and Vocal Tic Disorder;;Combined Multiple Motor and Vocal Tic Disorder;;Combined Vocal and Multiple Motor Tic Disorder;;Gilles de la Tourette's Disease;;Gilles De La Tourette's Syndrome;;Gilles de la Tourette Syndrome;;GTS;;Multiple Motor and Vocal Tic Disorder, Combined;;Syndrome, Tourette;;Tic Disorder, Combined Vocal and Multiple Motor;;Tourette Disease;;Tourette Disorder;;TOURET…	A neuropsychological disorder related to alterations in DOPAMINE metabolism and neurotransmission involving frontal-subcortical neuronal circuits. Both multiple motor and one or more vocal tics need to be present with TICS occurring many times a day, nearly daily, over a period of more than one year. The onset is before age 18 and the disturbance is not due to direct physiological effects of a su…	Genetic disease (inborn);;Mental disorder;;Nervous system disease	http://ctdbase.org/detail.go?type=disease&acc=D005879
D014202		Tremor	Action Tremor;;Action Tremors;;Coarse Tremor;;Coarse Tremors;;Continuous Tremor;;Continuous Tremors;;Darkness Tremor;;Darkness Tremors;;Fine Tremor;;Fine Tremors;;Intention Tremor;;Intention Tremors;;Intermittent Tremor;;Intermittent Tremors;;Involuntary Quiver;;Involuntary Quivers;;Limb Tremor;;Limb Tremors;;Massive Tremor;;Massive Tremors;;Muscle Tremor;;Muscle Tremors;;Neonatal Tremor;;Neonata…	Cyclical movement of a body part that can represent either a physiologic process or a manifestation of disease. Intention or action tremor, a common manifestation of CEREBELLAR DISEASES, is aggravated by movement. In contrast, resting tremor is maximal when there is no attempt at voluntary movement, and occurs as a relatively frequent manifestation of PARKINSON DISEASE.	Nervous system disease;;Signs and symptoms	http://ctdbase.org/detail.go?type=disease&acc=D014202
D014456		Ulcer		A lesion on the surface of the skin or a mucous surface, produced by the sloughing of inflammatory necrotic tissue.	Pathology (process)	http://ctdbase.org/detail.go?type=disease&acc=D014456
D014474		Unconsciousness	Consciousness, Loss of;;Loss of Consciousness;;State, Unconscious;;Unconscious State;;Unconscious States	Loss of the ability to maintain awareness of self and environment combined with markedly reduced responsiveness to environmental stimuli. (From Adams et al., Principles of Neurology, 6th ed, pp344-5)	Nervous system disease;;Signs and symptoms	http://ctdbase.org/detail.go?type=disease&acc=D014474
D014511		Uremia		A clinical syndrome associated with the retention of renal waste products or uremic toxins in the blood. It is usually the result of RENAL INSUFFICIENCY. Most uremic toxins are end products of protein or nitrogen CATABOLISM, such as UREA or CREATININE. Severe uremia can lead to multiple organ dysfunctions with a constellation of symptoms.	Urogenital disease (female);;Urogenital disease (male)	http://ctdbase.org/detail.go?type=disease&acc=D014511
D001745		Urinary Bladder Diseases	Bladder Disease;;Bladder Diseases;;Urinary Bladder Disease	Pathological processes of the URINARY BLADDER.	Urogenital disease (female);;Urogenital disease (male)	http://ctdbase.org/detail.go?type=disease&acc=D001745
D014549		Urinary Incontinence		Involuntary loss of URINE, such as leaking of urine. It is a symptom of various underlying pathological processes. Major types of incontinence include URINARY URGE INCONTINENCE and URINARY STRESS INCONTINENCE.	Signs and symptoms;;Urogenital disease (female);;Urogenital disease (male)	http://ctdbase.org/detail.go?type=disease&acc=D014549
D016055		Urinary Retention		Inability to empty the URINARY BLADDER with voiding (URINATION).	Urogenital disease (female);;Urogenital disease (male)	http://ctdbase.org/detail.go?type=disease&acc=D016055
D014555		Urination Disorders	Disorders, Urination;;Disorder, Urination;;Urination Disorder	Abnormalities in the process of URINE voiding, including bladder control, frequency of URINATION, as well as the volume and composition of URINE.	Urogenital disease (female);;Urogenital disease (male)	http://ctdbase.org/detail.go?type=disease&acc=D014555
D014564		Urogenital Abnormalities	Abnormalities, Genitourinary;;Abnormalities, Urogenital;;Abnormality, Genitourinary;;Abnormality, Urogenital;;Genitourinary Abnormalities;;Genitourinary Abnormality;;Urogenital Abnormality	Congenital structural abnormalities of the UROGENITAL SYSTEM in either the male or the female.	Congenital abnormality;;Urogenital disease (female);;Urogenital disease (male)	http://ctdbase.org/detail.go?type=disease&acc=D014564
D014571		Urologic Neoplasms	Cancer of the Urinary Tract;;Cancer of Urinary Tract;;Cancers, Urinary Tract;;Cancers, Urologic;;Cancers, Urological;;Cancer, Urinary Tract;;Cancer, Urologic;;Cancer, Urological;;Neoplasms, Urinary Tract;;Neoplasms, Urologic;;Neoplasms, Urological;;Neoplasm, Urinary Tract;;Neoplasm, Urologic;;Neoplasm, Urological;;Tract Neoplasms, Urinary;;Tract Neoplasm, Urinary;;Urinary Tract Cancer;;Urinary Tr…	Tumors or cancer of the URINARY TRACT in either the male or the female.	Cancer;;Urogenital disease (female);;Urogenital disease (male)	http://ctdbase.org/detail.go?type=disease&acc=D014571
D014581		Urticaria	Hives;;Urticarias	A vascular reaction of the skin characterized by erythema and wheal formation due to localized increase of vascular permeability. The causative mechanism may be allergy, infection, or stress.	Immune system disease;;Skin disease	http://ctdbase.org/detail.go?type=disease&acc=D014581
D014591		Uterine Diseases	Disease, Endometrial;;Diseases, Endometrial;;Diseases, Uterine;;Disease, Uterine;;Endometrial Disease;;Endometrial Diseases;;Uterine Disease	Pathological processes involving any part of the UTERUS.	Urogenital disease (female)	http://ctdbase.org/detail.go?type=disease&acc=D014591
D014594		Uterine Neoplasms	Cancer of the Uterus;;Cancer of Uterus;;Cancers, Uterine;;Cancers, Uterus;;Cancer, Uterine;;Cancer, Uterus;;Neoplasms, Uterine;;Neoplasms, Uterus;;Neoplasm, Uterine;;Neoplasm, Uterus;;Uterine Cancer;;Uterine Cancers;;Uterine Neoplasm;;Uterus Cancer;;Uterus Cancers;;Uterus Neoplasm;;Uterus Neoplasms	Tumors or cancer of the UTERUS.	Cancer;;Urogenital disease (female)	http://ctdbase.org/detail.go?type=disease&acc=D014594
D014652		Vascular Diseases	Diseases, Vascular;;Disease, Vascular;;Vascular Disease	Pathological processes involving any of the BLOOD VESSELS in the cardiac or peripheral circulation. They include diseases of ARTERIES; VEINS; and rest of the vasculature system in the body.	Cardiovascular disease	http://ctdbase.org/detail.go?type=disease&acc=D014652
D054079		Vascular Malformations	Malformations, Vascular;;Malformation, Vascular;;Vascular Malformation	A spectrum of congenital, inherited, or acquired abnormalities in BLOOD VESSELS that can adversely affect the normal blood flow in ARTERIES or VEINS. Most are congenital defects such as abnormal communications between blood vessels (fistula), shunting of arterial blood directly into veins bypassing the CAPILLARIES (arteriovenous malformations), formation of large dilated blood blood-filled vessel…	Cardiovascular disease;;Congenital abnormality	http://ctdbase.org/detail.go?type=disease&acc=D054079
D014657		Vasculitis	Angiitides;;Angiitis;;Vasculitides	Inflammation of any one of the blood vessels, including the ARTERIES; VEINS; and rest of the vasculature system in the body.	Cardiovascular disease	http://ctdbase.org/detail.go?type=disease&acc=D014657
D018366		Vasculitis, Leukocytoclastic, Cutaneous	Allergic Cutaneous Angiitides;;Allergic Cutaneous Angiitis;;Allergic Cutaneous Vasculitides;;Allergic Cutaneous Vasculitis;;Allergic Vasculitides, Cutaneous;;Allergic Vasculitis, Cutaneous;;Angiitides, Allergic Cutaneous;;Angiitides, Cutaneous Leukocytoclastic;;Angiitides, Hypersensitivity;;Angiitis, Allergic Cutaneous;;Angiitis, Cutaneous Leukocytoclastic;;Angiitis, Hypersensitivity;;Cutaneous A…	Disorder characterized by a vasculitic syndrome associated with exposure to an antigen such as a drug, infectious agent, or other foreign or endogenous substance. Its pathophysiology includes immune complex deposition and a wide range of skin lesions. Hypersensitivity or allergy is present in some but not all cases.	Cardiovascular disease;;Immune system disease	http://ctdbase.org/detail.go?type=disease&acc=D018366
D020301		Vasospasm, Intracranial	Angiospasm, Cerebral;;Angiospasm, Intracranial;;Angiospasms, Cerebral;;Angiospasms, Intracranial;;Artery Spasm, Cerebral;;Artery Spasms, Cerebral;;Cerebral Angiospasm;;Cerebral Angiospasms;;Cerebral Artery Spasm;;Cerebral Artery Spasms;;Cerebral Vasospasm;;Cerebral Vasospasms;;Cerebrovascular Spasm;;Cerebrovascular Spasms;;Intracranial Angiospasm;;Intracranial Angiospasms;;Intracranial Vascular S…	Constriction of arteries in the SKULL due to sudden, sharp, and often persistent smooth muscle contraction in blood vessels. Intracranial vasospasm results in reduced vessel lumen caliber, restricted blood flow to the brain, and BRAIN ISCHEMIA that may lead to hypoxic-ischemic brain injury (HYPOXIA-ISCHEMIA, BRAIN).	Cardiovascular disease;;Nervous system disease	http://ctdbase.org/detail.go?type=disease&acc=D020301
D054556		Venous Thromboembolism		Obstruction of a vein or VEINS (embolism) by a blood clot (THROMBUS) in the blood stream.	Cardiovascular disease	http://ctdbase.org/detail.go?type=disease&acc=D054556
D020246		Venous Thrombosis	Deep Vein Thromboses;;Deep-Vein Thromboses;;Deep Vein Thrombosis;;Deep-Vein Thrombosis;;Deep Venous Thromboses;;Deep-Venous Thromboses;;Deep Venous Thrombosis;;Deep-Venous Thrombosis;;Phlebothromboses;;Phlebothrombosis;;Thromboses, Deep Vein;;Thromboses, Deep-Vein;;Thromboses, Deep Venous;;Thromboses, Deep-Venous;;Thromboses, Venous;;Thrombosis, Deep Vein;;Thrombosis, Deep-Vein;;Thrombosis, Deep …	The formation or presence of a blood clot (THROMBUS) within a vein.	Cardiovascular disease	http://ctdbase.org/detail.go?type=disease&acc=D020246
D018754		Ventricular Dysfunction	Dysfunctions, Ventricular;;Dysfunction, Ventricular;;Ventricular Dysfunctions	A condition in which HEART VENTRICLES exhibit impaired function.	Cardiovascular disease	http://ctdbase.org/detail.go?type=disease&acc=D018754
D018487		Ventricular Dysfunction, Left	Dysfunction, Left Ventricular;;Dysfunctions, Left Ventricular;;Left Ventricular Dysfunction;;Left Ventricular Dysfunctions;;Ventricular Dysfunctions, Left	A condition in which the LEFT VENTRICLE of the heart was functionally impaired. This condition usually leads to HEART FAILURE; MYOCARDIAL INFARCTION; and other cardiovascular complications. Diagnosis is made by measuring the diminished ejection fraction and a depressed level of motility of the left ventricular wall.	Cardiovascular disease	http://ctdbase.org/detail.go?type=disease&acc=D018487
D014693		Ventricular Fibrillation	Fibrillations, Ventricular;;Fibrillation, Ventricular;;Ventricular Fibrillations	A potentially lethal cardiac arrhythmia that is characterized by uncoordinated extremely rapid firing of electrical impulses (400-600/min) in HEART VENTRICLES. Such asynchronous ventricular quivering or fibrillation prevents any effective cardiac output and results in unconsciousness (SYNCOPE). It is one of the major electrocardiographic patterns seen with CARDIAC ARREST.	Cardiovascular disease;;Pathology (process)	http://ctdbase.org/detail.go?type=disease&acc=D014693
D018879		Ventricular Premature Complexes	Ectopic Beats, Ventricular;;Ectopic Beat, Ventricular;;Extrasystole, Ventricular;;Premature Ventricular Beat;;Premature Ventricular Beats;;Premature Ventricular Complex;;Premature Ventricular Contraction;;Premature Ventricular Contractions;;Ventricular Beat, Premature;;Ventricular Beats, Premature;;Ventricular Complex, Premature;;Ventricular Contraction, Premature;;Ventricular Contractions, Prema…	A type of cardiac arrhythmia with premature contractions of the HEART VENTRICLES. It is characterized by the premature QRS complex on ECG that is of abnormal shape and great duration (generally >129 msec). It is the most common form of all cardiac arrhythmias. Premature ventricular complexes have no clinical significance except in concurrence with heart diseases.	Cardiovascular disease;;Pathology (process)	http://ctdbase.org/detail.go?type=disease&acc=D018879
D020257		Ventricular Remodeling	Cardiac Remodelings, Ventricular;;Cardiac Remodeling, Ventricular;;Left Ventricle Remodeling;;Left Ventricle Remodelings;;Left Ventricular Remodeling;;Left Ventricular Remodelings;;Myocardial Remodelings, Ventricular;;Myocardial Remodeling, Ventricular;;Remodeling, Left Ventricle;;Remodeling, Left Ventricular;;Remodelings, Left Ventricle;;Remodelings, Left Ventricular;;Remodelings, Ventricle;;Rem…	The geometric and structural changes that the HEART VENTRICLES undergo, usually following MYOCARDIAL INFARCTION. It comprises expansion of the infarct and dilatation of the healthy ventricle segments. While most prevalent in the left ventricle, it can also occur in the right ventricle.	Pathology (anatomical condition)	http://ctdbase.org/detail.go?type=disease&acc=D020257
D014717		Vertigo	Brainstem Vertigo;;Brain Stem Vertigo;;Brainstem Vertigos;;Brain Stem Vertigos;;Central Nervous System Origin Vertigo;;Central Origin Vertigo;;Central Origin Vertigos;;CNS Origin Vertigo;;CNS Origin Vertigos;;Constant Vertigo;;Constant Vertigos;;Essential Vertigo;;Essential Vertigos;;Intermittant Vertigo;;Intermittant Vertigos;;Origin Vertigo, Central;;Origin Vertigo, CNS;;Origin Vertigos, Centra…	An illusion of movement, either of the external world revolving around the individual or of the individual revolving in space. Vertigo may be associated with disorders of the inner ear (EAR, INNER); VESTIBULAR NERVE; BRAINSTEM; or CEREBRAL CORTEX. Lesions in the TEMPORAL LOBE and PARIETAL LOBE may be associated with FOCAL SEIZURES that may feature vertigo as an ictal manifestation. (From Adams et…	Ear-nose-throat disease;;Nervous system disease;;Signs and symptoms	http://ctdbase.org/detail.go?type=disease&acc=D014717
D014786		Vision Disorders	Blindness, Day;;Day Blindness;;Disabilities, Vision;;Disability, Vision;;Disorders, Visual;;Disorder, Visual;;Hemeralopia;;Hemeralopias;;Impairments, Visual;;Impairment, Visual;;Macropsia;;Macropsias;;Metamorphopsia;;Metamorphopsias;;Micropsia;;Micropsias;;Vision Disabilities;;Vision Disability;;Vision Disorder;;Visual Disorder;;Visual Disorders;;Visual Impairment;;Visual Impairments	Visual impairments limiting one or more of the basic functions of the eye: visual acuity, dark adaptation, color vision, or peripheral vision. These may result from EYE DISEASES; OPTIC NERVE DISEASES; VISUAL PATHWAY diseases; OCCIPITAL LOBE diseases; OCULAR MOTILITY DISORDERS; and other conditions (From Newell, Ophthalmology: Principles and Concepts, 7th ed, p132).	Eye disease;;Nervous system disease;;Signs and symptoms	http://ctdbase.org/detail.go?type=disease&acc=D014786
D014839		Vomiting		The forcible expulsion of the contents of the STOMACH through the MOUTH.	Signs and symptoms	http://ctdbase.org/detail.go?type=disease&acc=D014839
D009396		Wilms Tumor	Bilateral Wilms Tumor;;Nephroblastoma;;Nephroblastomas;;Tumor, Bilateral Wilms;;Tumor, Wilms;;Tumor, Wilms';;Wilm's Tumor;;Wilms' Tumor;;Wilms Tumor 1;;Wilms Tumor, Bilateral;;Wilm Tumor;;WT1	A malignant kidney tumor, caused by the uncontrolled multiplication of renal stem (blastemal), stromal (STROMAL CELLS), and epithelial (EPITHELIAL CELLS) elements. However, not all three are present in every case. Several genes or chromosomal areas have been associated with Wilms tumor which is usually found in childhood as a firm lump in a child's side or ABDOMEN.	Cancer;;Genetic disease (inborn);;Urogenital disease (female);;Urogenital disease (male)	http://ctdbase.org/detail.go?type=disease&acc=D009396
D014987		Xerostomia	Asialia;;Asialias;;Dryness, Mouth;;Hyposalivation;;Hyposalivations;;Mouth Dryness;;Xerostomias	Decreased salivary flow.	Mouth disease	http://ctdbase.org/detail.go?type=disease&acc=D014987
