# Supplementary material for: INSIdE NANO: a systems biology framework to contextualize the mechanism-of-action of engineered nanomaterials
Source: Sci Rep. 2019 Jan 17;9:179. doi: 10.1038/s41598-018-37411-y (PMC6336851; doi:10.1038/s41598-018-37411-y)
Supplement: Supplementary file 3 — Supplementary Dataset 2 [file 41598_2018_37411_MOESM3_ESM.xls]

## Sheet: Title
INSIdE NANO: a systems biology framework to contextualize the mechanism-of-action of engineered nanomaterials
Angela Serraa,b,c, Ivica Letunicd, Vittorio Fortinob,c,e,f, Richard D. Handyg, Bengt Fadeelh, Roberto Tagliaferria, and Dario Grecob,c,e
a NeuRoNe Lab, DISA-MIS, University of Salerno, Italy
b Faculty of Medicine and Life Sciences, University of Tampere, Finland
c Institute of Biosciences and Medical Technologies, University of Tampere, Finland
d BioByte Solutions GmbH, Germany
e Institute of Biotechnology, University of Helsinki, Finland
f Biomedicine Institute, University of Eastern Finland, Kuopio, Finland
g School of Biological and Marine Sciences, University of Plymouth, United Kingdom
h Institute of Environmental Medicine, Karolinska Institutet, Stockholm, Sweden

## Sheet: chemicalInformations
	Name	EquivalentTerms	Structure	RefLink
C034008	11-deoxyprostaglandin E1	11-deoxy-PGE1;;11-deoxyprostaglandin E1, (13E,15R)-isomer;;11-deoxyprostaglandin E1, (13E,15R)-(+)-isomer;;11-deoxyprostaglandin E1, (13E,15S)-(+)-isomer;;11-deoxyprostaglandin E1, (13E)-isomer;;11-deoxyprostaglandin E1, (+)-isomer;;doproston;;doprostone	http://ctdbase.org//cas-images/8/37786-00-8.v14426.png	http://ctdbase.org/detail.go?type=chem&acc=C034008
C041868	1,1-ethanediol		http://ctdbase.org//cas-images/1/4433-56-1.v14426.png	http://ctdbase.org/detail.go?type=chem&acc=C041868
C547593	1-(1H-indol-3-yl)-3-(3H-indol-3-ylidene)propan-2-one			http://ctdbase.org/detail.go?type=chem&acc=C547593
C447943	11-keto-boswellic acid			http://ctdbase.org/detail.go?type=chem&acc=C447943
C500162	1,2,3,4,5,6-hexabromocyclohexane			http://ctdbase.org/detail.go?type=chem&acc=C500162
C084924	1,2,3,4-tetrahydro-1-(phenylmethyl)isoquinoline	1,2,3,4-tetrahydro-1-(phenylmethyl)isoquinoline hydrochloride;;1,2,3,4-tetrahydro-1-(phenylmethyl)isoquinoline, (+)-isomer;;1,2,3,4-tetrahydro-1-(phenylmethyl)isoquinoline, (R)-isomer;;1,2,3,4-tetrahydro-1-(phenylmethyl)isoquinoline, (S)-isomer;;1-benzyl-1,2,3,4-tetrahydroisoquinoline;;S49 isoquinoline	http://ctdbase.org//cas-images/4/19716-56-4.v14426.png	http://ctdbase.org/detail.go?type=chem&acc=C084924
C539551	1,2,4,5-benzenetetraamine	1,2,4,5-benzenetetraamine tetrahydrochloride;;1,2,4,5-benzenetetramine;;1,2,4,5-tetraaminobenzene;;inhibitor 14 benzenetetraamine;;Y15 benzenetetraamine compound		http://ctdbase.org/detail.go?type=chem&acc=C539551
C018673	1,2,4,5-tetrachlorobenzene		http://ctdbase.org//cas-images/3/95-94-3.v14426.png	http://ctdbase.org/detail.go?type=chem&acc=C018673
C101879	(1,2,5,6-tetrahydropyridin-4-yl)methylphosphinic acid			http://ctdbase.org/detail.go?type=chem&acc=C101879
C478160	(1,2-bis(1,2-benzisoselenazolone-3(2H)-ketone))ethane	BBSKE cpd;;ethaselen		http://ctdbase.org/detail.go?type=chem&acc=C478160
C530954	1,2-bis(methylsulfonyl)-1-(2-chloroethyl)hydrazine			http://ctdbase.org/detail.go?type=chem&acc=C530954
C029705	12-deoxyphorbolphenylacetate-20-acetate	12-deoxyphorbol 13-phenylacetate 20-acetate;;12-DOPPAA	http://ctdbase.org//cas-images/5/54662-30-5.v14426.png	http://ctdbase.org/detail.go?type=chem&acc=C029705
C044295	1,2-dioctanoylglycerol	1,2-dicapryloylglycerol;;1,2-dioctanoylglycerol, (S)-isomer;;1,2-dioctanoyl-rac-glycerol;;1,2-dioctanoyl-sn-glycerol;;diC8;;dicaprylglyceride;;sn-1,2-dioctanoylglycerol	http://ctdbase.org//cas-images/0/1069-87-0.v14426.png	http://ctdbase.org/detail.go?type=chem&acc=C044295
C030345	1,2-dipalmitoylphosphatidylglycerol	1,2-dipalmitoyl-sn-glycero-3-phosphoglycerol;;dipalmitoylphosphatidylglycerol;;DPPG	http://ctdbase.org//cas-images/3/4537-77-3.v14426.png	http://ctdbase.org/detail.go?type=chem&acc=C030345
D019377	12-Hydroxy-5,8,10,14-eicosatetraenoic Acid	12-HETE;;12-R-HETE;;12-S-HETE;;12 S Hydroxyeicosatetraenoic Acid;;12-S-Hydroxyeicosatetraenoic Acid;;Acid, 12-S-Hydroxyeicosatetraenoic	http://ctdbase.org//cas-images/3/59985-28-3.v14426.png	http://ctdbase.org/detail.go?type=chem&acc=D019377
C552420	1-(3',4',5'-trimethoxyphenyl)-3-(3'',4''-dimethoxy-2'-hydroxyphenyl)propane			http://ctdbase.org/detail.go?type=chem&acc=C552420
C522246	1-(3',4'-dichloro-2-fluoro(1,1'-biphenyl)-4-yl)cyclopropanecarboxylic acid	CHF5074;;CHF 5074;;CHF-5074		http://ctdbase.org/detail.go?type=chem&acc=C522246
C419153	1,3,5-tris(4-hydroxyphenyl)-4-propyl-1H-pyrazole	1,3,5-trisHOPhPP;;4,4',4''-(4-propyl-(1H)-pyrazole-1,3,5-triyl)trisphenol;;PPT cpd;;PPT trisphenol compound;;propyl-(1H)-pyrazole-1,3,5-triyltrisphenol;;propyl pyrazole triol;;propylpyrazole triol		http://ctdbase.org/detail.go?type=chem&acc=C419153
C028491	1,3-butylene glycol	1,3-butanediol;;1,3-butylene glycol, (14)C-labeled;;1,3-butylene glycol, (DL)-isomer;;1,3-butylene glycol, (R)-isomer;;1,3-butylene glycol, (S)-isomer;;butylene glycol	http://ctdbase.org//cas-images/0/107-88-0.v14426.png	http://ctdbase.org/detail.go?type=chem&acc=C028491
C042146	1,3-dichlorobenzene		http://ctdbase.org//cas-images/1/541-73-1.v14426.png	http://ctdbase.org/detail.go?type=chem&acc=C042146
C038983	1,3-dimethylthiourea	1,3-dimethyl-2-thiourea;;dimethylthiourea;;DMTU	http://ctdbase.org//cas-images/7/61805-96-7.v14426.png	http://ctdbase.org/detail.go?type=chem&acc=C038983
C038649	13-hydroperoxy-9,11-octadecadienoic acid	13-HPOD;;13-HPODE;;13-hydroperoxy-9,11-octadecadienoic acid, (Z,E)-isomer	http://ctdbase.org//cas-images/8/23017-93-8.v14426.png	http://ctdbase.org/detail.go?type=chem&acc=C038649
C024348	13-hydroxy-9,11-octadecadienoic acid	13-HODD;;13-HODE;;13-hydroxy-9,11-octadecadienoic acid, (E,E)-isomer;;13-hydroxy-9,11-octadecadienoic acid, (E,Z)-isomer;;13-hydroxy-9,11-octadecadienoic acid, (R)-(E,Z)-isomer;;13-hydroxy-9,11-octadecadienoic acid, (S)-(E,Z)-isomer;;13-hydroxy-9,11-octadecadienoic acid, (Z,E)-isomer;;13-hydroxyoctadecadienoic acid;;13-LOX	http://ctdbase.org//cas-images/6/5204-88-6.v14426.png	http://ctdbase.org/detail.go?type=chem&acc=C024348
C517215	13-hydroxyellipticine			http://ctdbase.org/detail.go?type=chem&acc=C517215
C064441	13-oxo-9,11-octadecadienoic acid	13-keto-9,11,-octadecadienoic acid;;13-KODDA;;13-oxooctadecadienoic acid;;13-OXO-ODE	http://ctdbase.org//cas-images/8/31385-09-8.v14426.png	http://ctdbase.org/detail.go?type=chem&acc=C064441
C452425	1-(4-(2-(diphenylmethoxy)ethyl)piperazinyl)-3-phenylpropan-2-ol			http://ctdbase.org/detail.go?type=chem&acc=C452425
C553294	1-(4-(4-propionylpiperazin-1-yl)-3-(trifluoromethyl)phenyl)-9-(quinolin-3-yl)benzo(h)(1,6)naphthyridin-2(1H)-one			http://ctdbase.org/detail.go?type=chem&acc=C553294
C517943	1-(4-(6-bromobenzo(1,3)dioxol-5-yl)-3a,4,5,9b-tetrahydro-3H-cyclopenta(c)quinolin-8-yl)ethanone			http://ctdbase.org/detail.go?type=chem&acc=C517943
C436944	1,4,7-tris(carboxymethyl)-1,4,7,10-tetraazacyclododecane	1,4,7-tris(carboxymethyl)-10-(tetradecyl)-1,4,7,10-tetraazadodecane;;DO3A1Pr		http://ctdbase.org/detail.go?type=chem&acc=C436944
C495626	14-deoxy-11,12-didehydroandrographolide			http://ctdbase.org/detail.go?type=chem&acc=C495626
C547349	14-O-methyloxymorphone			http://ctdbase.org/detail.go?type=chem&acc=C547349
C074153	1,4-phenylenebis(methylene)selenocyanate	1,4-phenylene bis(methylene)selenocyanate;;1,4-XSC	http://ctdbase.org//cas-images/9/85539-83-9.v14426.png	http://ctdbase.org/detail.go?type=chem&acc=C074153
C456029	1-(5-chloro-1-((2,4-dimethoxyphenyl)sulfonyl)-3-(2-methoxyphenyl)-2-oxo-2,3-dihydro-1H-indol-3-yl)-4-hydroxy-N,N-dimethyl-2-pyrrolidinecarboxamide	SSR149415;;SSR 149415;;SSR-149415		http://ctdbase.org/detail.go?type=chem&acc=C456029
C097240	15-deoxy-delta(12,14)-prostaglandin J2	15-deoxy-12,14-prostaglandin J2;;15-deoxy-delta(12,14)PGJ2;;15-deoxy-delta-12,14-prostaglandin J2		http://ctdbase.org/detail.go?type=chem&acc=C097240
C028289	1,5-dihydroxynaphthalene		http://ctdbase.org//cas-images/7/83-56-7.v14426.png	http://ctdbase.org/detail.go?type=chem&acc=C028289
C528813	15-hydroxy-11,12-epoxyeicosatrienoic acid			http://ctdbase.org/detail.go?type=chem&acc=C528813
D019796	15-Hydroxy-11 alpha,9 alpha-(epoxymethano)prosta-5,13-dienoic Acid	11 alpha,9 alpha Epoxymethano PGH2;;11 alpha,9 alpha-Epoxymethano PGH2;;(15S)-Hydroxy-11 alpha, 9 alpha-(epoxymethano)prosta-5Z, 13E-dienoic Acid;;(15S)hydroxy-9alpha,11alpha-(epoxymethano)prosta-5,13-dienoic acid;;9,11-Dideoxy-11 alpha,9-alpha-epoxymethano-PGF2 alpha;;9,11-Dideoxy-11 alpha,9 alpha-epoxymethanoprostaglandin F2 alpha;;9,11 epoxymethano PGH2;;9,11-epoxymethano-PGH2;;U44619;;U 44619…	http://ctdbase.org//cas-images/0/76898-47-0.v14426.png	http://ctdbase.org/detail.go?type=chem&acc=D019796
C025984	15-hydroxy-5,8,11,13-eicosatetraenoic acid	15-HETE;;15-hydroxy-5,8,11,13-eicosatetraenoic acid, (S-(E,Z,Z,Z))-isomer	http://ctdbase.org//cas-images/8/73945-47-8.v14426.png	http://ctdbase.org/detail.go?type=chem&acc=C025984
C011008	15-ketoprostaglandin E	15-keto-PGE;;15-keto PGE1;;15-ketoprostaglandin E1;;15-ketoprostaglandin E, (11alpha,13E)-(+)-isomer;;15-ketoprostaglandin E, (5Z,11alpha)-isomer, 2H-labeled	http://ctdbase.org//cas-images/9/22973-19-9.v14426.png	http://ctdbase.org/detail.go?type=chem&acc=C011008
C532725	15R-methyl prostaglandin D2			http://ctdbase.org/detail.go?type=chem&acc=C532725
D015064	16,16-Dimethylprostaglandin E2	16,16 Dimethyl PGE2;;16,16-Dimethyl-PGE2;;16,16 Dimethylprostaglandin E2;;E2, 16,16-Dimethylprostaglandin	http://ctdbase.org//cas-images/3/39746-25-3.v14426.png	http://ctdbase.org/detail.go?type=chem&acc=D015064
C024871	16 alpha-iodoestradiol	(125I)-16alpha-iodo-17beta-estradiol;;16 alpha-iodo-3,17 beta-estradiol;;16 alpha-iodoestradiol, 16-(125)I-labeled;;16 alpha-iodoestradiol, (16beta,17beta)-isomer;;16-iodoestradiol	http://ctdbase.org//cas-images/1/71765-94-1.v14426.png	http://ctdbase.org/detail.go?type=chem&acc=C024871
C007297	1,6-diaminohexane	1,6-diaminohexamethylene;;1,6-diaminohexane dihydrochloride;;1,6-diaminohexane dihydrochloride, 1-(11)C-labeled;;1,6-diaminohexane dihydrofluoride;;1,6-diaminohexane monohydrochloride;;1,6-hexamethylenediamine;;1,6-hexane diamine;;1,6-hexanediamine methanesulfonate;;1,6-hexylenediamine;;hexamethyldiamine;;hexamethylenediamine;;HMDA cpd	http://ctdbase.org//cas-images/4/124-09-4.v14426.png	http://ctdbase.org/detail.go?type=chem&acc=C007297
C039464	1,6-dichlorosucrose			http://ctdbase.org/detail.go?type=chem&acc=C039464
C072581	16-hydroxycleroda-3,13(14)-dien-15,16-olide		http://ctdbase.org//cas-images/4/92593-91-4.v14426.png	http://ctdbase.org/detail.go?type=chem&acc=C072581
C486136	16-O-demethylaconitine			http://ctdbase.org/detail.go?type=chem&acc=C486136
C560081	17-(4'-ethynyldimethylbenzylamine)-17-testosterone			http://ctdbase.org/detail.go?type=chem&acc=C560081
C033689	18-hydroxycortisol		http://ctdbase.org//cas-images/8/81705-06-8.v14426.png	http://ctdbase.org/detail.go?type=chem&acc=C033689
C521160	1-acetonaphthone			http://ctdbase.org/detail.go?type=chem&acc=C521160
C539020	1alpha,20-dihydroxyvitamin D3			http://ctdbase.org/detail.go?type=chem&acc=C539020
C023850	1 alpha,24-dihydroxyvitamin D3	1,24-dihydroxycholecalciferol;;1,24-dihydroxyvitamin D3;;1 alpha,24-dihydroxycholecalciferol;;1 alpha,24-dihydroxyvitamin D3, (1alpha,3beta,5Z,7E,24R)-isomer;;1 alpha,24-dihydroxyvitamin D3, (1alpha,3beta,5Z,7E,24S)-isomer;;Curatoderm;;PRI-2191;;Tacalcitol	http://ctdbase.org//cas-images/2/60965-80-2.v14426.png	http://ctdbase.org/detail.go?type=chem&acc=C023850
C095756	1-aminoindan-1,5-dicarboxylic acid	1-AI-1,5-DCA;;AIDA compound;;(RS)-aminoindan-1,5-dicarboxylic Acid		http://ctdbase.org/detail.go?type=chem&acc=C095756
C004482	1-aminopyrene		http://ctdbase.org//cas-images/3/1606-67-3.v14426.png	http://ctdbase.org/detail.go?type=chem&acc=C004482
C063895	1-butyrylglycerol		http://ctdbase.org//cas-images/4/26999-06-4.v14426.png	http://ctdbase.org/detail.go?type=chem&acc=C063895
C055238	1-chloro-4-(2,2-dichloro-1-(4-chlorophenyl)ethenyl)-3-(methylsulfonyl)benzene	3-MeSO(2)-DDE;;3-methylsulfonyl-DDE;;MeSO2-DDE	http://ctdbase.org//cas-images/1/62938-14-1.v14426.png	http://ctdbase.org/detail.go?type=chem&acc=C055238
C095284	1H-(1,2,4)oxadiazolo(4,3-a)quinoxalin-1-one	1H-ODQ;;ODQ-1H		http://ctdbase.org/detail.go?type=chem&acc=C095284
C033729	1H,1H,2H,2H-perfluorodecanol		http://ctdbase.org//cas-images/7/678-39-7.v14426.png	http://ctdbase.org/detail.go?type=chem&acc=C033729
C012376	1'-hydroxysafrole		http://ctdbase.org//cas-images/7/5208-87-7.v14426.png	http://ctdbase.org/detail.go?type=chem&acc=C012376
D015632	1-Methyl-4-phenyl-1,2,3,6-tetrahydropyridine	MPTP;;N-Methyl-4-phenyl-1,2,3,6-tetrahydropyridine	http://ctdbase.org//cas-images/5/28289-54-5.v14426.png	http://ctdbase.org/detail.go?type=chem&acc=D015632
D015655	1-Methyl-4-phenylpyridinium	1 Methyl 4 phenylpyridine;;1-Methyl-4-phenylpyridine;;1 Methyl 4 phenylpyridinium;;1 Methyl 4 phenylpyridinium Chloride;;1-Methyl-4-phenylpyridinium Chloride;;1 Methyl 4 phenylpyridinium Ion;;1-Methyl-4-phenylpyridinium Ion;;Cyperquat;;N Methyl 4 phenylpyridine;;N-Methyl-4-phenylpyridine;;N-Methyl-4-phenylpyridinium	http://ctdbase.org//cas-images/4/48134-75-4.v14426.png	http://ctdbase.org/detail.go?type=chem&acc=D015655
C053036	1-methylfluorene		http://ctdbase.org//cas-images/6/1730-37-6.v14426.png	http://ctdbase.org/detail.go?type=chem&acc=C053036
C499293	(1'S, 2S)-4-amino-N-(1'-carbamoyl-2'-phenylethyl)-2-(4''-methyl-1''-naphthalenesulfonylamino)butanamide			http://ctdbase.org/detail.go?type=chem&acc=C499293
C102088	1-sulfooxymethylpyrene	1-sulfooxymethylpyrene, sodium salt;;1-sulphooxymethylpyrene	http://ctdbase.org//cas-images/0/130965-73-0.v14426.png	http://ctdbase.org/detail.go?type=chem&acc=C102088
D004092	20-alpha-Dihydroprogesterone	20 alpha Dihydroprogesterone;;20 alpha-Dihydroprogesterone;;20 alpha Hydroxy 4 Pregnen 3 One;;20 alpha-Hydroxy-4-Pregnen-3-One;;20-alpha-hydroxy- Pregn-4-en-3-one;;20alpha Hydroxypregn 4 Ene 3 One;;20alpha-Hydroxypregn-4-Ene-3-One;;20 alpha Hydroxyprogesterone;;20 alpha-Hydroxyprogesterone;;20-alpha-Hydroxyprogesterone;;Dihydroprogesterone;;Pregn 4 en 3 one, 20 alpha hydroxy;;Pregn-4-en-3-one, 20…	http://ctdbase.org//cas-images/2/145-14-2.v14426.png	http://ctdbase.org/detail.go?type=chem&acc=D004092
C548651	2-(1'H-indolo-3'-carbonyl)thiazole-4-carboxylic acid methyl ester			http://ctdbase.org/detail.go?type=chem&acc=C548651
C530171	2,2,2,-trichloro-1-(3,4-dichlorophenyl)-ethylacetate			http://ctdbase.org/detail.go?type=chem&acc=C530171
C005849	2,2,2-trichloroethanol		http://ctdbase.org//cas-images/8/115-20-8.v14426.png	http://ctdbase.org/detail.go?type=chem&acc=C005849
C541131	2,2',3,3',4,4',5-heptachlorobiphenyl	PCB170;;PCB 170;;PCB-170		http://ctdbase.org/detail.go?type=chem&acc=C541131
C094859	2,2',3,3',4,6'-hexachlorobiphenyl	PCB 132;;PCB-132	http://ctdbase.org//cas-images/1/38380-05-1.v14426.png	http://ctdbase.org/detail.go?type=chem&acc=C094859
C029790	2,2',3',4,4',5-hexachlorobiphenyl	2,3,4,2',4',5'-hexachlorobiphenyl;;PCB 138	http://ctdbase.org//cas-images/2/35065-28-2.v14426.png	http://ctdbase.org/detail.go?type=chem&acc=C029790
C500336	2,2',4,4',5-pentachlorobiphenyl			http://ctdbase.org/detail.go?type=chem&acc=C500336
C035476	2,2',4,4'-tetrahydroxybenzophenone	2,2',4,4'-hydroxybenophenone;;benzophenone-2	http://ctdbase.org//cas-images/5/131-55-5.v14426.png	http://ctdbase.org/detail.go?type=chem&acc=C035476
C572625	2,2',4,5'-tetrabromodiphenyl ether			http://ctdbase.org/detail.go?type=chem&acc=C572625
C476036	2-(2-(4-chlorophenyl)ethoxy)adenosine			http://ctdbase.org/detail.go?type=chem&acc=C476036
C501339	2-(2,6-diisopropylphenyl)-5-hydroxy-1H-isoindole-1,3-dione			http://ctdbase.org/detail.go?type=chem&acc=C501339
C497827	2,2-bis(3-chloro-4-hydroxyphenyl)propane	3,3'-diClBPA;;Cl2BPA-3,3'		http://ctdbase.org/detail.go?type=chem&acc=C497827
C120227	2-(2-chloro-4-iodophenylamino)-N-cyclopropylmethoxy-3,4-difluorobenzamide	CI 1040;;CI-1040;;PD184352;;PD 184352;;PD-184352		http://ctdbase.org/detail.go?type=chem&acc=C120227
C067411	2,2-dichloro-1,1,1-trifluoroethane	1,1-dichloro-2,2,2-trifluoroethane;;2,2-DCTFE;;FC-123;;Freon 123;;Freon-123;;HCFC 123;;HCFC-123	http://ctdbase.org//cas-images/2/306-83-2.v14426.png	http://ctdbase.org/detail.go?type=chem&acc=C067411
C473110	2,2-dimethylsuccinic acid		http://ctdbase.org//cas-images/3/597-43-3.v14426.png	http://ctdbase.org/detail.go?type=chem&acc=C473110
C539997	2-(2-furanyl)-7-(2-(4-(4-(2-methoxyethoxy)phenyl)-1-piperazinyl)ethyl)-7H-pyrazolo(4,3-e)(1,2,4)triazolo(1,5-c)pyrimidine-5-amine	preladenant;;SCH420814;;SCH 420814;;SCH-420814		http://ctdbase.org/detail.go?type=chem&acc=C539997
C520647	2-((3-((4-((5-(2-((3-fluorophenyl)amino)-2-oxoethyl)-1H-pyrazol-3-yl)amino)quinazolin-7-yl)oxy)propyl)(ethyl)amino)ethyl dihydrogen phosphate	AZD1152;;AZD 1152;;AZD-1152;;barasertib		http://ctdbase.org/detail.go?type=chem&acc=C520647
C034559	2,3,4,5,3',4',5'-heptachlorobiphenyl		http://ctdbase.org//cas-images/9/39635-31-9.v14426.png	http://ctdbase.org/detail.go?type=chem&acc=C034559
C038890	2,3,4,7,8-pentachlorodibenzofuran		http://ctdbase.org//cas-images/4/57117-31-4.v14426.png	http://ctdbase.org/detail.go?type=chem&acc=C038890
C529054	2-(3-(4-ethoxybenzyl)-4-chlorophenyl)-6-hydroxymethyltetrahydro-2H-pyran-3,4,5-triol	(2S,3R,4R,5S,6R)-2-(4-chloro-3-(4-ethoxybenzyl)phenyl)-6- (hydroxymethyl)tetrahydro-2H-pyran-3,4,5-triol;;BMS512148;;BMS 512148;;BMS-512148;;dapagliflozin;;forxiga		http://ctdbase.org/detail.go?type=chem&acc=C529054
C044578	2,3,5,6-tetrachlorohydroquinone	1,4-TCHQ;;tetrachloro-1,4-hydroquinone	http://ctdbase.org//cas-images/6/87-87-6.v14426.png	http://ctdbase.org/detail.go?type=chem&acc=C044578
C017199	2',3'-dialdehyde ATP	adenosine 5'-triphosphate 2',3',-dialdehyde;;ATP dialdehyde;;dial-ATP;;oATP (oxidized adenosine triphosphate);;oxidized ATP;;oxo-ATP	http://ctdbase.org//cas-images/1/54970-91-1.v14426.png	http://ctdbase.org/detail.go?type=chem&acc=C017199
C030375	2,3-dichlorobiphenyl		http://ctdbase.org//cas-images/7/16605-91-7.v14426.png	http://ctdbase.org/detail.go?type=chem&acc=C030375
C053499	2,3-dihydroxynaphthalene		http://ctdbase.org//cas-images/4/92-44-4.v14426.png	http://ctdbase.org/detail.go?type=chem&acc=C053499
C474576	2-(3-mercaptopropyl)pentanedioic acid	2-MPPA cpd;;GPI 5693		http://ctdbase.org/detail.go?type=chem&acc=C474576
C009534	2,4,5-trichlorophenol	2,4,5-trichlorophenolate;;2,4,5-trichlorophenol, copper salt;;2,4,5-trichlorophenol, potassium salt;;2,4,5-trichlorophenol, sodium salt	http://ctdbase.org//cas-images/4/95-95-4.v14426.png	http://ctdbase.org/detail.go?type=chem&acc=C009534
C071044	2,4,6-trichlorophenylhydrazine	2,4,6-trichlorophenylhydrazine monohydrochloride;;2,4,6-trichlorophenylhydrazine sulfate (1:1) salt	http://ctdbase.org//cas-images/4/5329-12-4.v14426.png	http://ctdbase.org/detail.go?type=chem&acc=C071044
C104564	2-(4-acetoxyphenyl)-2-chloro-N-methylethylamine	2-(4-acetoxyphenyl)-2-chloro-N-methyl-ethylammonium chloride;;2-(4-acetoxyphenyl)-2-chloro-N-methylethylammonium chloride;;2-(acetoxyphenyl)-2-chloro-N-methylethylammonium chloride;;2-APCM-ethylammonium chloride;;APCl-MEA chloride		http://ctdbase.org/detail.go?type=chem&acc=C104564
C048213	2-(4-chlorophenoxy)propionic acid	2-(4-chlorophenoxy)propanoic acid;;2-(4-chlorophenoxy)propionic acid, (+)-isomer;;2-(4-chlorophenoxy)propionic acid, potassium salt;;2-(4-chlorophenoxy)propionic acid, (R)-isomer;;2-(4-chlorophenoxy)propionic acid, (S)-isomer;;2-(p-chlorophenoxy)propionic acid;;2-p-CPP	http://ctdbase.org//cas-images/9/3307-39-9.v14426.png	http://ctdbase.org/detail.go?type=chem&acc=C048213
C558746	2-(4-chlorophenyl)-5-(4-methoxybenzylidene)-5H-thiazol-4-one			http://ctdbase.org/detail.go?type=chem&acc=C558746
C020169	2,4-dinitroimidazole-1-ethanol	KA 161;;KA-161	http://ctdbase.org//cas-images/8/69542-89-8.v14426.png	http://ctdbase.org/detail.go?type=chem&acc=C020169
C056559	2,4-di-tert-butylphenol	2,4-bis(tert-butyl)phenol;;2,4-di-t-butylphenol;;2,4-DTBP	http://ctdbase.org//cas-images/4/96-76-4.v14426.png	http://ctdbase.org/detail.go?type=chem&acc=C056559
C044563	24-hydroxycholesterol	24S-hydroxycholesterol;;cerebrosterol;;cholest-5-ene-3,24-diol	http://ctdbase.org//cas-images/7/474-73-7.v14426.png	http://ctdbase.org/detail.go?type=chem&acc=C044563
C439584	2-(4-hydroxyphenyl)-3-methyl-1-(4-(2-piperidin-1-yl-ethoxy)-benzyl)-1H-indol-5-ol	2-(4-hydroxyphenyl)-3-methyl-1-(4-(2-piperidin-1-yl-ethoxy)-benzyl)-1H-indol-5-ol hydrochloride;;ERA923;;ERA-923		http://ctdbase.org/detail.go?type=chem&acc=C439584
C081331	24-norursodeoxycholic acid		http://ctdbase.org//cas-images/2/99697-24-2.v14426.png	http://ctdbase.org/detail.go?type=chem&acc=C081331
C544133	2-5,6,7,8,4'-pentamethoxyflavanone			http://ctdbase.org/detail.go?type=chem&acc=C544133
C021008	2',5'-dideoxyadenosine		http://ctdbase.org//cas-images/6/6698-26-6.v14426.png	http://ctdbase.org/detail.go?type=chem&acc=C021008
C107497	2',5'-dihydroxychalcone			http://ctdbase.org/detail.go?type=chem&acc=C107497
C073715	2,5-dimethyl-3,6-diaziridinyl-1,4-benzoquinone		http://ctdbase.org//cas-images/2/18735-47-2.v14426.png	http://ctdbase.org/detail.go?type=chem&acc=C073715
C557882	25-methoxyldammarane-3,12,20-triol			http://ctdbase.org/detail.go?type=chem&acc=C557882
C040488	26,26,26,27,27,27-hexafluoro-1,25-dihydroxyvitamin D3	1,25-dihydroxy-26,27-hexafluorocholecalciferol;;26,27-F6-1,25-dihydroxyvitamin D3;;26,27-F6-1,25(OH)2-Vit D3;;calcitriol hexafluoride;;F6-1,25(OH)2D3;;F(6)-1,25(OH)2 vitamin D3;;falecalcitriol;;hexafluorocalcitriol;;ST 630;;ST-630	http://ctdbase.org//cas-images/2/83805-11-2.v14426.png	http://ctdbase.org/detail.go?type=chem&acc=C040488
D015086	2,6-Dichloroindophenol	2,6 Dichlorobenzenoneindophenol Dye;;2,6-Dichlorobenzenoneindophenol Dye;;2,6 Dichloroindophenol;;2,6-Dichloroindophenol, Sodium;;2,6 Dichlorophenolindophenol;;2,6-Dichlorophenolindophenol;;Dichloroindophenol, 2,6;;Dichlorophenolindophenol;;Dichlorophenol Indophenol;;Dye, 2,6-Dichlorobenzenoneindophenol;;Indophenol, Dichlorophenol;;Reagent, Tillmans;;Reagent, Tillmans';;Sodium 2,6 Dichloroindophe…	http://ctdbase.org//cas-images/9/956-48-9.v14426.png	http://ctdbase.org/detail.go?type=chem&acc=D015086
C010915	2,6-di-tert-butyl-4-hydroxymethylphenol	4-HMDBP;;4-hydroxymethyl-2,6-di-tert-butylphenol;;BHTBzOH	http://ctdbase.org//cas-images/6/88-26-6.v14426.png	http://ctdbase.org/detail.go?type=chem&acc=C010915
C043829	2',7'-bis(carboxyethyl)-5(6)-carboxyfluorescein		http://ctdbase.org//cas-images/4/85138-49-4.v14426.png	http://ctdbase.org/detail.go?type=chem&acc=C043829
C006551	2-amino-2-methyl-1-propanol	2-amino-2-methyl-1-propanol hydrochloride;;2-amino-2-methyl-1-propanol mesylate;;2-amino-2-methyl-1-propanol nitrate salt;;2-amino-2-methyl-1-propanol tosylate;;2-amino-2-methylpropanol;;aminomethyl propanol	http://ctdbase.org//cas-images/5/124-68-5.v14426.png	http://ctdbase.org/detail.go?type=chem&acc=C006551
C111046	2-amino-3-(5-tert-butyl-3-(phosphonomethoxy)-4-isoxazolyl)propionic acid			http://ctdbase.org/detail.go?type=chem&acc=C111046
C083253	2-amino-4-methylthio-3-butenoic acid	L-2-amino-4-methylthio-cis-but-3-enoic acid;;L-(cis)AMTB;;L-(trans)AMTB	http://ctdbase.org//cas-images/2/143800-82-2.v14426.png	http://ctdbase.org/detail.go?type=chem&acc=C083253
D015074	2-Aminoadipic Acid	2 Aminoadipic Acid;;2 Aminohexanedioic Acid;;2-Aminohexanedioic Acid;;Acid, 2 Aminoadipic;;Acid, 2-Aminoadipic;;Acid, 2-Aminohexanedioic;;Acid, alpha-Aminoadipic;;alpha Aminoadipic Acid;;alpha-Aminoadipic Acid;;Aminoadipic Acid, 2	http://ctdbase.org//cas-images/5/542-32-5.v14426.png	http://ctdbase.org/detail.go?type=chem&acc=D015074
C504876	2-aminoethoxydiphenylborane			http://ctdbase.org/detail.go?type=chem&acc=C504876
C094503	2-arachidonylglycerol	2-arachidonoylglycerol;;2-arachidonoyl-glycerol;;2-arachidonyl-glycerol	http://ctdbase.org//cas-images/6/53847-30-6.v14426.png	http://ctdbase.org/detail.go?type=chem&acc=C094503
C025225	2-benzoquinone	1,2-benzoquinone;;o-benzoquinone	http://ctdbase.org//cas-images/1/583-63-1.v14426.png	http://ctdbase.org/detail.go?type=chem&acc=C025225
C484327	2'-benzoyloxycinnamaldehyde			http://ctdbase.org/detail.go?type=chem&acc=C484327
C521501	2-bromo-12,13-dihydro-5-indolo(2,3-a)pyrrolo(3,4-c)carbazole-5,7(6H)-dione			http://ctdbase.org/detail.go?type=chem&acc=C521501
C103736	2-bromopropane		http://ctdbase.org//cas-images/3/75-26-3.v14426.png	http://ctdbase.org/detail.go?type=chem&acc=C103736
C012796	2-butenal	2-butenal, (E)-isomer;;Crotonal;;crotonaldehyde	http://ctdbase.org//cas-images/3/4170-30-3.v14426.png	http://ctdbase.org/detail.go?type=chem&acc=C012796
C070279	2'-cyano-2'-deoxyarabinofuranosylcytosine	2'-cyano-2'deoxy-1-beta-D-arabinofuranosylcytosine;;CNDAC	http://ctdbase.org//cas-images/8/134665-72-8.v14426.png	http://ctdbase.org/detail.go?type=chem&acc=C070279
C530803	2-cyano-3,12-dioxooleana-1,9(11)-dien-28-oic acid methyl amide			http://ctdbase.org/detail.go?type=chem&acc=C530803
C004726	2-dichlorobenzene	1,2-dichlorobenzene;;o-dichlorobenzene	http://ctdbase.org//cas-images/1/95-50-1.v14426.png	http://ctdbase.org/detail.go?type=chem&acc=C004726
C406233	2-ethyl-5-methoxy-N,N-dimethyltryptamine			http://ctdbase.org/detail.go?type=chem&acc=C406233
C034017	2-ethylhexanol	2-ethyl-1-hexanol;;2-ethylhexanol, titanium (4) salt	http://ctdbase.org//cas-images/7/104-76-7.v14426.png	http://ctdbase.org/detail.go?type=chem&acc=C034017
C010724	2-ethylidene-1,5-dimethyl-3,3-diphenylpyrrolidine	1,5-dimethyl-3,3-diphenyl-2-ethylidenepyrrolidine;;2-Et-1,5-diMe-3,3-DPP;;2-ethylidene-1,5-dimethyl-3,3-diphenylpyrrolidine, (E)-isomer;;2-ethylidene-1,5-dimethyl-3,3-diphenylpyrrolidine, (+)-isomer;;2-ethylidene-1,5-dimethyl-3,3-diphenylpyrrolidine, perchlorate;;2-ethylidene-1,5-dimethyl-3,3-diphenylpyrrolidine, perchlorate, (+)-isomer;;2-ethylidene-1,5-dimethyl-3,3-diphenylpyrrolidine, (Z)-isom…	http://ctdbase.org//cas-images/5/30223-73-5.v14426.png	http://ctdbase.org/detail.go?type=chem&acc=C010724
C495777	2-ethylphenol			http://ctdbase.org/detail.go?type=chem&acc=C495777
C000589290	2-hydroxy-1-(2-((9-(4-methylcyclohexyl)-9H-pyrido(4',3'-4,5)pyrrolo(2,3-d)pyrimidin-2-yl)amino)-7,8-dihydro-1,6-naphthyridin-6(5H)-yl)ethanone			http://ctdbase.org/detail.go?type=chem&acc=C000589290
C120275	2-hydroxy-1-naphthylaldehyde isonicotinoyl hydrazone	2-H-1-NI-hydrazone;;311 cpd		http://ctdbase.org/detail.go?type=chem&acc=C120275
C561157	2'-hydroxy-2,3',4,5'-tetrabromodipheyl ether			http://ctdbase.org/detail.go?type=chem&acc=C561157
C032012	2-hydroxyamino-3-methylimidazolo(4,5-f)quinoline	2-hydroxyamino-3-methylimidazo(4,5-f)quinoline;;N-hydroxy-IQ	http://ctdbase.org//cas-images/9/77314-23-9.v14426.png	http://ctdbase.org/detail.go?type=chem&acc=C032012
C031319	2-hydroxyethyl disulfide	bis-(2-hydroxyethyl)-disulfide;;bis(2-hydroxyethyl) disulfide;;HEDS compound	http://ctdbase.org//cas-images/1/1892-29-1.v14426.png	http://ctdbase.org/detail.go?type=chem&acc=C031319
C008039	2-hydroxyisobutyric acid	2-hydroxyisobutyrate;;2-hydroxyisobutyric acid, lead salt;;alpha-hydroxyisobutyric acid;;lead 2-hydroxyisobutyric acid	http://ctdbase.org//cas-images/6/594-61-6.v14426.png	http://ctdbase.org/detail.go?type=chem&acc=C008039
C122183	2-hydroxymenthofuran			http://ctdbase.org/detail.go?type=chem&acc=C122183
C120943	2-hydroxymethyl-4,8-dihydrobenzo(1,2-b-5,4-b')dithiophene-48-dione	2-hydroxymethyl-DDD;;NSC 656240		http://ctdbase.org/detail.go?type=chem&acc=C120943
C002585	2-hydroxyphytanic acid		http://ctdbase.org//cas-images/7/14721-68-7.v14426.png	http://ctdbase.org/detail.go?type=chem&acc=C002585
C053839	2-hydroxypropyl-beta-cyclodextrin	2 hydroxypropyl-beta-cyclodextrin;;(2-hydroxypropyl)-gamma-cyclodextrin;;beta-hydroxypropylcyclodextrin;;HPbetaCD;;HP-beta-CD;;hydroxypropyl-beta-cyclodextrin;;trappsol		http://ctdbase.org/detail.go?type=chem&acc=C053839
C044556	2-iodomelatonin		http://ctdbase.org//cas-images/5/93515-00-5.v14426.png	http://ctdbase.org/detail.go?type=chem&acc=C044556
C014632	2-keto-4-methylthiobutyric acid	2-keto-4-methylthiobutanoic acid;;2-keto-4-methylthiobutyrate;;2-keto-4-methylthiobutyric acid, calcium salt;;2-keto-4-methylthiobutyric acid, monosodium salt;;2-keto-4-thiomethylbutyrate;;2-ketothiomethylbutyric acid;;2-oxo-4-thiomethylbutyric acid;;4-methylmercapto-2-oxobutyrate;;4-methylthio-2-ketobutyric acid;;4-methylthio-2-oxobutanoate;;4-methylthio-2-oxobutanoic acid;;4-methylthio-2-oxobut…	http://ctdbase.org//cas-images/6/583-92-6.v14426.png	http://ctdbase.org/detail.go?type=chem&acc=C014632
C082155	2-methoxynaphthalene		http://ctdbase.org//cas-images/9/93-04-9.v14426.png	http://ctdbase.org/detail.go?type=chem&acc=C082155
C430966	2-methyl-4-chlorophenol			http://ctdbase.org/detail.go?type=chem&acc=C430966
C443759	2-methylarachidonyl-2'-fluoroethylamide	2-methyl-arachidonyl-2'-fluoro-ethylamide;;Met-F-AEA		http://ctdbase.org/detail.go?type=chem&acc=C443759
C009907	2-methylcyclopentadienyl manganese tricarbonyl	2-MCPMnTC;;MMT	http://ctdbase.org//cas-images/3/12108-13-3.v14426.png	http://ctdbase.org/detail.go?type=chem&acc=C009907
C030769	2-methylharmine		http://ctdbase.org//cas-images/2/6519-18-2.v14426.png	http://ctdbase.org/detail.go?type=chem&acc=C030769
C109834	2-methylphenanthrene		http://ctdbase.org//cas-images/2/2531-84-2.v14426.png	http://ctdbase.org/detail.go?type=chem&acc=C109834
C506291	2-n-butyl-9-methyl-8-(1,2,3)triazol-2-yl-9H-purin-6-ylamine	ST1535;;ST 1535;;ST-1535		http://ctdbase.org/detail.go?type=chem&acc=C506291
C005328	2-nitroanisole	o-nitroanisole;;o-nitrophenyl methyl ether;;ortho-nitroanisole	http://ctdbase.org//cas-images/6/91-23-6.v14426.png	http://ctdbase.org/detail.go?type=chem&acc=C005328
C016617	2-nitropropane		http://ctdbase.org//cas-images/9/79-46-9.v14426.png	http://ctdbase.org/detail.go?type=chem&acc=C016617
C041369	2-(N-phenethyl-N-propyl)amino-5-hydroxytetralin	2-(N-phenethyl-N-propyl)amino-5-hydroxytetralin hydrochloride;;2-(N-propyl-N-phenethylamino)-5-hydroxytetralin;;N 0434;;N-0434;;N 434	http://ctdbase.org//cas-images/0/87857-27-0.v14426.png	http://ctdbase.org/detail.go?type=chem&acc=C041369
C540904	2-oxo-clopidogrel			http://ctdbase.org/detail.go?type=chem&acc=C540904
C476441	2-oxoselenazolidine-4-carboxylic acid			http://ctdbase.org/detail.go?type=chem&acc=C476441
C502971	2-phenyl-4-(3-pyridin-2-yl-1H-pyrazol-4-yl)pyridine	GW6604;;GW 6604;;GW-6604		http://ctdbase.org/detail.go?type=chem&acc=C502971
C545747	2-phenylacetylenesulfonamide	pifithrin mu;;pifithrin-mu		http://ctdbase.org/detail.go?type=chem&acc=C545747
C026708	2-phenylaminoadenosine	CV 1808;;CV-1808	http://ctdbase.org//cas-images/9/53296-10-9.v14426.png	http://ctdbase.org/detail.go?type=chem&acc=C026708
C108892	2-phenylcyclopropanecarboxylic acid	(1R)-menthyl (1S,2S)-()-2-phenylcyclopropanecarboxylate;;2-PhCPCOOH;;2-phenylcyclopropanecarboxylic acid, (1R-trans)-isomer;;2-phenylcyclopropanecarboxylic acid, (cis)-isomer	http://ctdbase.org//cas-images/2/939-90-2.v14426.png	http://ctdbase.org/detail.go?type=chem&acc=C108892
C402107	2-(phosphonomethyl)pentanedioic acid			http://ctdbase.org/detail.go?type=chem&acc=C402107
C552929	2-(pro-1-ynyl)-5-(5,6-dihydroxypenta-1,3-diynyl)thiophene			http://ctdbase.org/detail.go?type=chem&acc=C552929
C488464	2-propenyl thiosulfate	2PTS sodium;;sodium 2-propenyl thiosulfate		http://ctdbase.org/detail.go?type=chem&acc=C488464
C500323	3-(1,1-dimethyl-heptyl)-1-9-dihydroxy-benzo(c)chromen-6-one	AM1714;;AM 1714;;AM-1714		http://ctdbase.org/detail.go?type=chem&acc=C500323
C065046	3-(1,2,5,6-tetrahydropyrid-4-yl)pyrrolo(3,2-b)pyrid-5-one	CP 93129;;CP-93,129	http://ctdbase.org//cas-images/0/127792-75-0.v14426.png	http://ctdbase.org/detail.go?type=chem&acc=C065046
C050147	3-(2,2,2-trimethylhydrazine)propionate	3-(2,2,2-trimethylhydrazinium)propionate;;3-TMHP;;meldonium;;MET-88;;mildronat;;mildronate;;mindronate;;N-trimethylhydrazine-3-propionate;;Q-4224-IOS;;Quaterin;;trimethylhydraziniumpropionate;;Vasonat	http://ctdbase.org//cas-images/5/76144-81-5.v14426.png	http://ctdbase.org/detail.go?type=chem&acc=C050147
C088936	3-(2,4-dimethoxybenzylidene)anabaseine	DMXBA;;GTS 21;;GTS-21	http://ctdbase.org//cas-images/1/156223-05-1.v14426.png	http://ctdbase.org/detail.go?type=chem&acc=C088936
C498148	3-(2-cyano-3-(trifluoromethyl)phenoxy)phenyl-4,4,4-trifluoro-1-butanesulfonate			http://ctdbase.org/detail.go?type=chem&acc=C498148
C080755	3-(2-methoxybenzylamino)-2-phenylpiperidine	CP 100263;;CP 100,263;;CP-100263;;CP-100,263;;CP 99994;;CP 99,994;;CP-99994;;CP-99,994	http://ctdbase.org//cas-images/0/136982-36-0.v14426.png	http://ctdbase.org/detail.go?type=chem&acc=C080755
C514772	3,3',4,4',5,5'-hexahydroxystilbene			http://ctdbase.org/detail.go?type=chem&acc=C514772
C029906	3,3'-dichlorobiphenyl	3,3'-dichloro-1,1'-biphenyl;;PCB-11 cpd	http://ctdbase.org//cas-images/1/2050-67-1.v14426.png	http://ctdbase.org/detail.go?type=chem&acc=C029906
C104750	3-(4-(4-chlorophenyl-4-hydroxypiperidino)methyl)indole	L 741626;;L 741,626;;L-741626;;L-741,626	http://ctdbase.org//cas-images/0/81226-60-0.v14426.png	http://ctdbase.org/detail.go?type=chem&acc=C104750
C099630	3-((4-(4-chlorophenyl)piperazin-1-yl)methyl)-1H-pyrrolo(2,3-b)pyridine	CPMPP-3;;L745870;;L 745870;;L 745,870;;L-745870;;L-745,870;;L745,870		http://ctdbase.org/detail.go?type=chem&acc=C099630
C023035	3,4,5,3',4'-pentachlorobiphenyl	3,3',4,4',5-pentachlorobiphenyl;;3,4,3',4',5-pentachlorobiphenyl;;PCB 126;;PCB-126	http://ctdbase.org//cas-images/8/57465-28-8.v14426.png	http://ctdbase.org/detail.go?type=chem&acc=C023035
C482492	3,4,5,4'-tetramethoxystilbene			http://ctdbase.org/detail.go?type=chem&acc=C482492
C423629	3,4,5,6-tetrachlorocatechol		http://ctdbase.org//cas-images/6/1198-55-6.v14426.png	http://ctdbase.org/detail.go?type=chem&acc=C423629
C061213	3',4',7-trihydroxyisoflavone		http://ctdbase.org//cas-images/2/485-63-2.v14426.png	http://ctdbase.org/detail.go?type=chem&acc=C061213
D019900	3,4-Dichloro-N-methyl-N-(2-(1-pyrrolidinyl)-cyclohexyl)-benzeneacetamide, (trans)-Isomer	3,4-Dichloro-N-methyl-N-(2-(1-pyrrolidinyl)cyclohexyl)-benzeneacetamide, (1R-cis)-Isomer;;3,4-Dichloro-N-methyl-N-(2-(1-pyrrolidinyl)cyclohexyl)-benzeneacetamide, (1S-cis)-Isomer;;3,4-Dichloro-N-methyl-N-(2-(1-pyrrolidinyl)cyclohexyl)-benzeneacetamide Mesylate, (trans)-(+)-Isomer;;3,4-Dichloro-N-methyl-N-(2-(1-pyrrolidinyl)cyclohexyl)-benzeneacetamide Mesylate, (trans)-()-Isomer;;3,4-Dichloro-N-m…	http://ctdbase.org//cas-images/4/67198-13-4.v14426.png	http://ctdbase.org/detail.go?type=chem&acc=D019900
C007430	3,4-dihydroxyphenylacetaldehyde		http://ctdbase.org//cas-images/1/5707-55-1.v14426.png	http://ctdbase.org/detail.go?type=chem&acc=C007430
C116666	3-(4-hydroxy-2-methoxybenzylidene)anabaseine			http://ctdbase.org/detail.go?type=chem&acc=C116666
C061843	3,5-dichlorobenzidine		http://ctdbase.org//cas-images/4/63390-11-4.v14426.png	http://ctdbase.org/detail.go?type=chem&acc=C061843
C079215	3,5-dihydroxyphenylglycine	3,5-DHPG;;DHPG-3,5	http://ctdbase.org//cas-images/5/146255-66-5.v14426.png	http://ctdbase.org/detail.go?type=chem&acc=C079215
C065776	3,5-dimethyl-2-(3-pyridyl)thiazolidin-4-one	3,5-dimethyl-2-(3-pyridyl)thiazolidin-4-one, ()-cis isomer;;SM 10661;;SM-10661;;SM-12502	http://ctdbase.org//cas-images/2/130841-70-2.v14426.png	http://ctdbase.org/detail.go?type=chem&acc=C065776
C091547	3,7-dimethoxyflavone			http://ctdbase.org/detail.go?type=chem&acc=C091547
C576701	3-acetyl-5-methyltetronic acid			http://ctdbase.org/detail.go?type=chem&acc=C576701
C054121	3-chloro-4-(dichloromethyl)-5-hydroxy-2(5H)-furanone	3-DCHFO;;mutagen X;;mx mutagen	http://ctdbase.org//cas-images/0/77439-76-0.v14426.png	http://ctdbase.org/detail.go?type=chem&acc=C054121
C108904	3-(difluoromethyl)-1-(4-methoxyphenyl)-5-(4-(methylsulfinyl)phenyl)pyrazole	3(difluoromethyl)-1-(4-methoxyphenyl)-5-(4-(methylsulfinyl)phenyl)pyrazole;;DIFPAS-pyrazole;;FR140423;;FR 140423	http://ctdbase.org//cas-images/4/151506-44-4.v14426.png	http://ctdbase.org/detail.go?type=chem&acc=C108904
C503868	3'-dimethylaminoflavone			http://ctdbase.org/detail.go?type=chem&acc=C503868
C038085	3'-hydroxyhexobarbital	3'-hydroxyhexobarbital, (R*,R*-(+))-isomer;;3'-hydroxyhexobarbital, (R-(R*,R*))-isomer;;3'-hydroxyhexobarbital, (R-(R*,S*))-isomer;;3'-hydroxyhexobarbital, (R*,S*)-(+)-isomer;;3'-hydroxyhexobarbital, (S-(R*,R*))-isomer;;3'-hydroxyhexobarbital, (S-(R*,S*))-isomer;;3'-hydroxyhexobarbitone	http://ctdbase.org//cas-images/2/427-29-2.v14426.png	http://ctdbase.org/detail.go?type=chem&acc=C038085
C487948	3-iodothyronamine			http://ctdbase.org/detail.go?type=chem&acc=C487948
C088383	3-methyl-5-(1-methyl-2-pyrrolidinyl)isoxazole	ABT 418;;ABT-418	http://ctdbase.org//cas-images/7/147402-53-7.v14426.png	http://ctdbase.org/detail.go?type=chem&acc=C088383
C031080	3-methyladenosine		http://ctdbase.org//cas-images/0/72055-62-0.v14426.png	http://ctdbase.org/detail.go?type=chem&acc=C031080
C033643	3-nitrofluoranthene		http://ctdbase.org//cas-images/7/892-21-7.v14426.png	http://ctdbase.org/detail.go?type=chem&acc=C033643
C517623	3-((O-6-deoxymannopyranosyl-1-2-O-(xylopyranosyl-1-3)arabinopyranosyl)oxy)-21-glucopyranosyloxy-20-hydroxydammar-24-en-19-al			http://ctdbase.org/detail.go?type=chem&acc=C517623
D019325	3-O-Methylglucose	3 O Methyl D Glucose;;3-O-Methyl-D-Glucose;;3 O Methylglucose	http://ctdbase.org//cas-images/5/146-72-5.v14426.png	http://ctdbase.org/detail.go?type=chem&acc=D019325
C529173	3-O-tert-butoxycarbonylspectaline	2-methyl-6-(13-oxotetradecyl) piperidin-3-yl carbonate;;LASSBio-822		http://ctdbase.org/detail.go?type=chem&acc=C529173
C559860	3-(phenylsulfonyl)-4-(2-(4-(2-(3,7,11-trimethyldodeca-2,6,10-trienylthio)benzoyl)piperazin-1-yl)ethoxy)-1,2,5-oxadiazole-2-oxide			http://ctdbase.org/detail.go?type=chem&acc=C559860
C478479	((3Z)-N-(3-chlorophenyl)-3-((3,5-dimethyl-4-((4-methylpiperazin-1-yl)carbonyl)-1H-pyrrol-2-yl)methylene)-N-methyl-2-oxo-2,3-dihydro-1H-indole-5-sulfonamide)	SU11274;;SU 11274		http://ctdbase.org/detail.go?type=chem&acc=C478479
C032278	4,17 beta-dihydroxy-4-androstene-3-one	4-androstene-7alpha-17beta-diol-3-one;;4-OHT;;7alpha-hydroxytestosterone	http://ctdbase.org//cas-images/5/2141-17-5.v14426.png	http://ctdbase.org/detail.go?type=chem&acc=C032278
C496751	4-(1H-imidazol-1-yl)retinoic acid	VN 14-1;;VN-14-1RA		http://ctdbase.org/detail.go?type=chem&acc=C496751
C581540	4-(2-(3,5-dimethoxyphenyl)vinyl)pyridine			http://ctdbase.org/detail.go?type=chem&acc=C581540
C038864	4-(2-(5,6,7,8-tetrahydro-5,5,8,8-tetramethyl-2-naphthalenyl)-1-propenyl)benzoic acid	AGN 191183;;AGN-191183;;arotinoid Ro-137410;;Ro 13-7410;;TTNPB	http://ctdbase.org//cas-images/6/71441-28-6.v14426.png	http://ctdbase.org/detail.go?type=chem&acc=C038864
C556295	4-(2-phenyl-5,7-bis(trifluoromethyl)pyrazolo(1,5-a)pyrimidin-3-yl)phenol			http://ctdbase.org/detail.go?type=chem&acc=C556295
C550724	4-(3-(4-(1-methyl-1H-pyrazol-5-yl)phenylthio)phenyl)-tetrahydro-2H-pyran-4-carboxamide	PF4191834;;PF 4191834;;PF-4191834		http://ctdbase.org/detail.go?type=chem&acc=C550724
C111258	4-(3-(4-(4-fluoro-phenyl)-3,6-dihydro-2H-pyridin-1-yl)-2-hydroxy-propoxy)-benzamide			http://ctdbase.org/detail.go?type=chem&acc=C111258
C412895	4-((3-(5,6-dihydro-4H-(2,3')bipyridinyl-3-ylidene)propenyl)phenyl)dimethylamine			http://ctdbase.org/detail.go?type=chem&acc=C412895
C568517	4-(4-((2',3',4',6'-tetra-O-acetylglucopyranosyl)thiomethyl)-5-iodo-1-H-1,2,3-triazol-1-yl)benzenesulfonamide			http://ctdbase.org/detail.go?type=chem&acc=C568517
C493177	4-(4-(2,3-dihydrobenzo(1,4)dioxin-6-yl)-5-pyridin-2-yl-1H-imidazol-2-yl)benzamide	D 4476;;D-4476;;D4476 cpd		http://ctdbase.org/detail.go?type=chem&acc=C493177
C525025	4-(4-(4-chloro-phenyl)thiazol-2-ylamino)phenol	2-(p-hydroxyanilino)-4-(p-chlorophenyl)thiazole;;4-(4-(4-chlorophenyl)thiazol-2-ylamino)phenol		http://ctdbase.org/detail.go?type=chem&acc=C525025
C517487	4-(4-bromophenyl)-2,3-dihydro-N,3-bis(3,4,5-trimethoxyphenyl)-2-oxoidmi-dazole-1-carboxamide			http://ctdbase.org/detail.go?type=chem&acc=C517487
C438583	4-((4-bromophenyl)-(ethoxyimino)methyl)-1'-((2,4-dimethyl-3-pyridinyl)carbonyl)-4'-methyl-1,4'-bipiperidine N-oxide	SCH351125;;SCH 351125;;SCH-351125;;SCH-C cpd;;Schering C		http://ctdbase.org/detail.go?type=chem&acc=C438583
C027439	4,4'-dihydroxybiphenyl	4,4'-biphenol;;44'BP cpd;;4,4'-dihydroxybiphenyl, (ar,ar'-diol)-isomer;;4,4'-dihydroxybiphenyl dipotassium salt;;4,4'-dihydroxybiphenyl disodium salt;;4,4'-dihydroxybiphenyl ion (1);;4,4'-dihydroxybiphenyl monosodium salt	http://ctdbase.org//cas-images/6/92-88-6.v14426.png	http://ctdbase.org/detail.go?type=chem&acc=C027439
C568518	4-(4-((glucopyranosyl)thiomethyl)-5-iodo-1-H-1,2,3-triazol-1-yl)benzenesulfonamide			http://ctdbase.org/detail.go?type=chem&acc=C568518
C119130	4-(5-(4-chlorophenyl)-3-(trifluoromethyl)-1H-pyrazol-1-yl)benzenesulfonamide	SC236;;SC 236;;SC-236;;SC58236;;SC 58236;;SC-58236		http://ctdbase.org/detail.go?type=chem&acc=C119130
C522498	(4-(5-(4-fluorophenyl)-2-methylsulfanyl-3H-imidazol-4-yl)pyridin-2-yl)-(1-phenylethyl)amine	ML3403;;ML 3403;;ML-3403		http://ctdbase.org/detail.go?type=chem&acc=C522498
C459179	4-(5-benzo(1,3)dioxol-5-yl-4-pyridin-2-yl-1H-imidazol-2-yl)benzamide	SB431542;;SB 431542;;SB-431542		http://ctdbase.org/detail.go?type=chem&acc=C459179
C099977	4,5-dimethoxy-2-nitrobenzyl-8-bromo-cAMP	4,5-dimethoxy-2-nitrobenzyl-8-bromo-cAMP, (R)-isomer;;caged 8-Br-cAMP	http://ctdbase.org//cas-images/9/177592-87-9.v14426.png	http://ctdbase.org/detail.go?type=chem&acc=C099977
C568862	4-(6-bromo-1,3-benzodioxol-5-yl)-3a,4,5,9b-3H-cyclopenta(c)quinoline	G-15 compound;;G15 compound		http://ctdbase.org/detail.go?type=chem&acc=C568862
C039544	4,6-diamino-5-N-formamidopyrimidine	4,6-diamino-5-formamidopyrimidine;;FAPy;;FapyAde	http://ctdbase.org//cas-images/1/5122-36-1.v14426.png	http://ctdbase.org/detail.go?type=chem&acc=C039544
C523393	4-(6-hydroxy-2-naphthyl)-1,3-benzenediol	4-(6-hydroxy-2-naphthyl)-1,3-bezendiol;;HS1793;;HS 1793;;HS-1793		http://ctdbase.org/detail.go?type=chem&acc=C523393
C088464	4-(alpha-(4-allyl-2,5-dimethyl-1-piperazinyl)-3-methoxybenzyl)-N,N-diethylbenzamide	SNC80;;SNC 80;;SNC-80	http://ctdbase.org//cas-images/1/156727-74-1.v14426.png	http://ctdbase.org/detail.go?type=chem&acc=C088464
C026729	4-aminophenol	4-aminophenol, 18O-labeled;;4-aminophenol, 3H-labeled;;4-aminophenol conjugate monoacid;;4-aminophenol hydrochloride;;4-aminophenol, ion(1);;4-aminophenol monopotassium salt;;4-aminophenol monosodium salt;;4-aminophenol sulfate;;4-aminophenol sulfate (2:1);;4-hydroxyaniline;;p-aminophenol;;p-aminophenol phosphate;;para-aminophenol	http://ctdbase.org//cas-images/8/123-30-8.v14426.png	http://ctdbase.org/detail.go?type=chem&acc=C026729
D015761	4-Aminopyridine	4 Aminopyridine;;4 Aminopyridine Sustained Release;;4-Aminopyridine Sustained Release;;Fampridine SR;;Fampridine-SR;;Pymadine;;Sustained Release, 4-Aminopyridine;;VMI103;;VMI 103;;VMI-103	http://ctdbase.org//cas-images/5/504-24-5.v14426.png	http://ctdbase.org/detail.go?type=chem&acc=D015761
C024896	4-anisaldehyde	4-anisaldehyde, 1,2,3,4,5,6-(14)C6-labeled;;4-anisaldehyde, 18O-labeled;;4-anisaldehyde, formyl-(14)C-labeled;;4-methoxybenzaldehyde;;anisaldehyde;;p-anisaldehyde;;para-anisaldehyde;;p-methoxybenzaldehyde	http://ctdbase.org//cas-images/5/123-11-5.v14426.png	http://ctdbase.org/detail.go?type=chem&acc=C024896
C013813	4-anisidine	4-anisidine hydrochloride;;4-anisidine monoacid conjugate;;4-methoxyaniline;;p-anisidine;;para-anisidine	http://ctdbase.org//cas-images/9/104-94-9.v14426.png	http://ctdbase.org/detail.go?type=chem&acc=C013813
C569291	4-(benzo(b)thiophen-2-yl)-3-bromo-5-hydroxydihydrofuran-2(3H)-one	CAY10526;;CAY 10526;;CAY-10526		http://ctdbase.org/detail.go?type=chem&acc=C569291
C023366	4-bromohomoibotenic acid	2-amino-3-(3-hydroxy-4-bromoisoxazol-5-yl)propanoic acid;;4-bromohomoibotenic acid, 1-hydrate, (S)-isomer;;4-bromohomoibotenic acid, (RS)-isomer;;4-bromohomoibotenic acid, (S)-isomer;;alpha-amino-4-bromo-3-hydroxy-5-isoxazolepropionic;;Br-HIBC;;BrHIbo;;bromohomoibotenate	http://ctdbase.org//cas-images/2/121313-14-2.v14426.png	http://ctdbase.org/detail.go?type=chem&acc=C023366
C033525	4-carboxybenzaladehyde		http://ctdbase.org//cas-images/9/619-66-9.v14426.png	http://ctdbase.org/detail.go?type=chem&acc=C033525
C400084	4-chlorobenzyltetrahydroberberine	CPU 86017;;p-chlorobenzyltetrahydroberberine;;raisanberine		http://ctdbase.org/detail.go?type=chem&acc=C400084
C547957	4-chloro-N-(2-((5-trifluoromethyl-2-pyridyl)sulfonyl)ethyl)benzamide	GSK3787;;GSK 3787;;GSK-3787		http://ctdbase.org/detail.go?type=chem&acc=C547957
C525872	4'-cyanobiphenyl-4-sulfonic acid (6-aminopyridin-2-yl)amide	PF915275;;PF 915275;;PF-915275		http://ctdbase.org/detail.go?type=chem&acc=C525872
C507255	4-cyclohexyloxy-2-(1-(4-(4-methoxy-benzenesulfonyl)piperazin-1-yl)ethyl)quinazoline	CFcor-325;;VRT-325		http://ctdbase.org/detail.go?type=chem&acc=C507255
C007210	4-cymene	p-cimene;;p-cymene;;p-cymol	http://ctdbase.org//cas-images/6/99-87-6.v14426.png	http://ctdbase.org/detail.go?type=chem&acc=C007210
C082137	4-diethoxyphosphorylmethyl-N-(4-bromo-2-cyanophenyl)benzamide	Ibrolipim;;NO 1886;;NO-1886	http://ctdbase.org//cas-images/2/133208-93-2.v14426.png	http://ctdbase.org/detail.go?type=chem&acc=C082137
C018523	4-dimethylaminocinnamaldehyde	4-DACA;;4-(dimethylamino)cinnamaldehyde;;p-dimethylaminocinnamaldehyde;;trans-4-(N,N-dimethylamino)cinnamaldehyde	http://ctdbase.org//cas-images/5/6203-18-5.v14426.png	http://ctdbase.org/detail.go?type=chem&acc=C018523
C069037	4(G)-alpha-glucopyranosyl-rutin	alpha-glucosylrutin;;alpha G-rutin;;alphaG-rutin;;Glu-rutin	http://ctdbase.org//cas-images/3/130603-71-3.v14426.png	http://ctdbase.org/detail.go?type=chem&acc=C069037
C091766	4-hydroxy-2-nonenoic acid			http://ctdbase.org/detail.go?type=chem&acc=C091766
C046538	4-hydroxy-2-octenal	4-hydroxy-2,3-trans-octenal;;4-hydroxyoctenal;;(E)-isomer of 4-hydroxy-2-octenal	http://ctdbase.org//cas-images/9/17449-15-9.v14426.png	http://ctdbase.org/detail.go?type=chem&acc=C046538
C111420	4-hydroxybutyric acid		http://ctdbase.org//cas-images/1/591-81-1.v14426.png	http://ctdbase.org/detail.go?type=chem&acc=C111420
C014606	4-hydroxypyrazole		http://ctdbase.org//cas-images/5/4843-98-5.v14426.png	http://ctdbase.org/detail.go?type=chem&acc=C014606
C091207	4-hydroxyvalproate	4-hydroxy-valproate;;4-hydroxyvalproate, (R*,R*)-isomer;;4-hydroxyvalproate, (R*,S*)-isomer;;4-hydroxyvalproic acid;;4-OH-VPA	http://ctdbase.org//cas-images/8/60113-82-8.v14426.png	http://ctdbase.org/detail.go?type=chem&acc=C091207
D008455	(4-(m-Chlorophenylcarbamoyloxy)-2-butynyl)trimethylammonium Chloride	343, McNeil A;;A 343, McNeil;;McNA343;;McN A343;;McN A 343;;McN A-343;;McN-A343;;McN-A-343;;McNeil A 343	http://ctdbase.org//cas-images/8/55-45-8.v14426.png	http://ctdbase.org/detail.go?type=chem&acc=D008455
C013112	4-methoxy-2-naphthylamine		http://ctdbase.org//cas-images/6/2764-95-6.v14426.png	http://ctdbase.org/detail.go?type=chem&acc=C013112
C005359	4-methylumbelliferyl phosphate		http://ctdbase.org//cas-images/5/3368-04-5.v14426.png	http://ctdbase.org/detail.go?type=chem&acc=C005359
C008636	4-nitro-3-cresol	3-methyl-4-nitrophenol;;4-nitro-3-cresol, sodium salt;;p-nitro-m-cresol		http://ctdbase.org/detail.go?type=chem&acc=C008636
C008629	4-nitrobenzoic acid	4-nitrobenzoic acid, silver salt;;4-nitrobenzoic acid, sodium salt;;para-nitrobenzoic acid;;p-nitrobenzoic acid	http://ctdbase.org//cas-images/7/62-23-7.v14426.png	http://ctdbase.org/detail.go?type=chem&acc=C008629
C027562	4-nitrobenzyl chloride		http://ctdbase.org//cas-images/1/100-14-1.v14426.png	http://ctdbase.org/detail.go?type=chem&acc=C027562
C501474	4-OH-2',3,3',4',5'-pentachlorobiphenyl			http://ctdbase.org/detail.go?type=chem&acc=C501474
C009785	4-pentenoic acid	4-pentenoate;;4-pentenoic acid, potassium salt;;4-pentenoic acid, sodium salt;;pent-4-enoate	http://ctdbase.org//cas-images/0/591-80-0.v14426.png	http://ctdbase.org/detail.go?type=chem&acc=C009785
C019046	4-phenylphenol	4-hydroxybiphenyl;;4-hydroxydiphenyl;;p-phenylphenol	http://ctdbase.org//cas-images/3/92-69-3.v14426.png	http://ctdbase.org/detail.go?type=chem&acc=C019046
C557786	4-tert-butylcyclohexanol			http://ctdbase.org/detail.go?type=chem&acc=C557786
C120504	4-tert-octylcatechol			http://ctdbase.org/detail.go?type=chem&acc=C120504
C029370	4-toluidine	4-aminotoluene;;4-toluidine dihydrofluoride;;4-toluidine hydrobromide;;4-toluidine hydrochloride;;4-toluidine ion(1);;4-toluidine, monolithium salt;;4-toluidine nitrate;;4-toluidine perchlorate;;4-toluidine, sodium salt;;4-toluidine tosylate;;para-toluidine;;p-toluidine	http://ctdbase.org//cas-images/0/106-49-0.v14426.png	http://ctdbase.org/detail.go?type=chem&acc=C029370
C025637	4-tolyl isocyanate	para-tolyl isocyanate;;tolyl mono-isocyanate	http://ctdbase.org//cas-images/2/622-58-2.v14426.png	http://ctdbase.org/detail.go?type=chem&acc=C025637
C029351	4-vinylpyridine	4-ethenylpyridine;;4-vinylpyridine hydrobromide;;4-vinylpyridine hydrochloride;;4-vinylpyridine ion (1-);;4-vinylpyridine nitrate;;4-vinylpyridine perchlorate;;4-vinylpyridine sulfate (1:1);;HI of 4-vinylpyridine	http://ctdbase.org//cas-images/6/100-43-6.v14426.png	http://ctdbase.org/detail.go?type=chem&acc=C029351
C031286	4-xylene	paraxylene;;para-xylene;;p-xylene;;p-xylol	http://ctdbase.org//cas-images/3/106-42-3.v14426.png	http://ctdbase.org/detail.go?type=chem&acc=C031286
C468646	5,12-naphthacenequinone			http://ctdbase.org/detail.go?type=chem&acc=C468646
C480541	5-((2,6-dichlorobenzyl)sulfonyl)-3-((3,5-dimethyl-4-((2-(pyrrolidin-1-ylmethyl)pyrrolidin-1-yl)carbonyl)-1H-pyrrol-2-yl)methylene)-1,3-dihydro-2H-indol-2-one	PHA665752;;PHA 665752;;PHA-665752		http://ctdbase.org/detail.go?type=chem&acc=C480541
C471831	5-(4-(2-(2-ethyl-4-methyl-6-oxo-1,6-dihydro-1-pyrimidinyl)ethoxy)phenylmethyl)thiazolidine-2,4-dione			http://ctdbase.org/detail.go?type=chem&acc=C471831
C521334	5-(4-dimethylaminobenzoyl)-aminovaleric acid hydroxamate			http://ctdbase.org/detail.go?type=chem&acc=C521334
C524699	5-(5-amino-3-(4-fluorophenyl)pyrazin-2-yl)-1-isopropylprydine-2(1H)-one	ASP5854;;ASP 5854;;ASP-5854		http://ctdbase.org/detail.go?type=chem&acc=C524699
D043582	5-alpha-Dihydroprogesterone	3,20 Allopregnanedione;;3,20-Allopregnanedione;;3,20-Allopregnanedione, (5alpha)-Isomer;;3,20-Allopregnanedione, (5beta,13alpha,17alpha)-Isomer;;5alpha DHP;;5alpha-DHP;;5 alpha Dihydroprogesterone;;5 alpha-Dihydroprogesterone;;5 alpha Pregnane 3,20 dione;;5 alpha-Pregnane-3,20-dione;;5-alpha-Pregnane-3,20-dione;;5alpha Pregnane 3,20 dione;;5alpha-Pregnane-3,20-dione;;5 alpha Pregnanedione;;5-alph…	http://ctdbase.org//cas-images/4/566-65-4.v14426.png	http://ctdbase.org/detail.go?type=chem&acc=D043582
C106219	5-androstene-16-fluoro-17-one	5-androstene-16alpha-fluoro-17-one;;DHEA analog 8354;;fluasterone;;HE2500	http://ctdbase.org//cas-images/9/156680-74-9.v14426.png	http://ctdbase.org/detail.go?type=chem&acc=C106219
C108492	5-androstene-3,7,17-triol	5-androstene-3 beta,7 beta,17 beta-triol;;beta-AET		http://ctdbase.org/detail.go?type=chem&acc=C108492
C483198	5-butyl-7-chloro-6-hydroxybenzo(c)quinolizinium	5-butyl-7-chloro-6-hydroxybenzo(c)quinolizinium chloride;;MPB104;;MPB 104;;MPB-104		http://ctdbase.org/detail.go?type=chem&acc=C483198
C010889	5-chlorouracil		http://ctdbase.org//cas-images/1/1820-81-1.v14426.png	http://ctdbase.org/detail.go?type=chem&acc=C010889
C058691	5-hexyloxy-3',4'-dihydroxy-6,7-dimethoxyflavone 4'-phosphate		http://ctdbase.org//cas-images/4/111372-46-4.v14426.png	http://ctdbase.org/detail.go?type=chem&acc=C058691
C041405	5-hydroxythienilic acid	5-hydroxyticrynafen;;5-hydroxytienilic acid	http://ctdbase.org//cas-images/0/90966-18-0.v14426.png	http://ctdbase.org/detail.go?type=chem&acc=C041405
C558286	6,6'-bis(2,3-dimethoxybenzoyl)-alpha,alpha-trehalose			http://ctdbase.org/detail.go?type=chem&acc=C558286
D015120	6-Aminonicotinamide		http://ctdbase.org//cas-images/5/329-89-5.v14426.png	http://ctdbase.org/detail.go?type=chem&acc=D015120
C103474	6-cyano-4-(N-ethylsulfonyl-N-methylamino)-3-hydroxy-2,2-dimethylchromane	293B cpd;;6-cyano-4-(N-ethylsulfonyl-N-methylamino)-3-hydroxy-2,2-dimethylchromane, (trans-(-))-isomer;;6-cyano-4-(N-ethylsulfonyl-N-methylamino)-3-hydroxy-2,2-dimethylchromane, (trans-())-isomer;;chromanol 293B	http://ctdbase.org//cas-images/3/163163-23-3.v14426.png	http://ctdbase.org/detail.go?type=chem&acc=C103474
C010643	6-hydroxy-2,5,7,8-tetramethylchroman-2-carboxylic acid	Trolox;;Trolox C	http://ctdbase.org//cas-images/5/56305-04-5.v14426.png	http://ctdbase.org/detail.go?type=chem&acc=C010643
C039289	6-hydroxychlorzoxazone		http://ctdbase.org//cas-images/4/1750-45-4.v14426.png	http://ctdbase.org/detail.go?type=chem&acc=C039289
C012365	6-hydroxymelatonin		http://ctdbase.org//cas-images/5/2208-41-5.v14426.png	http://ctdbase.org/detail.go?type=chem&acc=C012365
C054923	6-methyl-1,3,8-trichlorodibenzofuran		http://ctdbase.org//cas-images/4/115039-00-4.v14426.png	http://ctdbase.org/detail.go?type=chem&acc=C054923
C034699	6-nitrobenzo(a)pyrene		http://ctdbase.org//cas-images/7/63041-90-7.v14426.png	http://ctdbase.org/detail.go?type=chem&acc=C034699
C580599	6-OH-BDE-47			http://ctdbase.org/detail.go?type=chem&acc=C580599
C082206	7-(3-(2-(cyclopropylmethyl)-3-methoxy-4-((methylamino)carbonyl)phenoxy)propoxy)-3,4-dihydro-8-propyl-2H-1-benzopyran-2-propanoic acid	SC 51146;;SC-51146;;SC 53228;;SC-53228	http://ctdbase.org//cas-images/1/141059-52-1.v14426.png	http://ctdbase.org/detail.go?type=chem&acc=C082206
C558735	7-(3,4-difluorophenoxy)-4-(1H-imidazol-1-ylmethyl)-2H-chromen-2-one			http://ctdbase.org/detail.go?type=chem&acc=C558735
C117298	7,8-benzoquinoline			http://ctdbase.org/detail.go?type=chem&acc=C117298
C107882	7,8-dihydromethysticin			http://ctdbase.org/detail.go?type=chem&acc=C107882
C000976	7,8-dihydroneopterin		http://ctdbase.org//cas-images/0/1218-98-0.v14426.png	http://ctdbase.org/detail.go?type=chem&acc=C000976
C092006	7-Ala-angiotensin (1-7)	A 778;;A-778;;A 779;;A-779;;A779 peptide;;angiotensin (1-7), Ala(7)-;;angiotensin (1-7), alanyl(7)-;;Asp-Arg-Val-Tyr-Ile-His-Ala;;aspartyl--arginyl-valyl-tyrosyl-isoleucyl-histidyl-alanine		http://ctdbase.org/detail.go?type=chem&acc=C092006
C570534	7-chloro-3-(1-hydroxy-2-propyl)amino-4H-1,2,4-benzothiadiazine 1,1-dioxide			http://ctdbase.org/detail.go?type=chem&acc=C570534
C407360	7-chloro-3-imino-5-methyl-2-azabicyclo(4.1.0)heptane	ONO 1714;;ONO-1714		http://ctdbase.org/detail.go?type=chem&acc=C407360
C046094	7-chlorobenz(a)anthracene		http://ctdbase.org//cas-images/4/20268-52-4.v14426.png	http://ctdbase.org/detail.go?type=chem&acc=C046094
C077579	7-(deoxyguanosin-N(2)-yl)aristolactam I		http://ctdbase.org//cas-images/9/127191-85-9.v14426.png	http://ctdbase.org/detail.go?type=chem&acc=C077579
C534316	7-hydroxy-7-methyl-3-methylene-1-octene	2-methyl-6-methyleneoct-7-en-2-ol;;3-methylene-7-methyl-1-octen-7-ol;;7-methyl-3-methylene-1-octen-7-ol;;myrcenol		http://ctdbase.org/detail.go?type=chem&acc=C534316
C502777	8,9-dichloro-2,3,4,4a-tetrahydro-1H-pyrazino(1,2-a)quinoxalin-5(6H)-one			http://ctdbase.org/detail.go?type=chem&acc=C502777
C552860	8-bromo-7-methoxychrysin			http://ctdbase.org/detail.go?type=chem&acc=C552860
C056147	8-hydroxyquinoline glucuronide	8-HQG;;8-hydroxyquinoline-beta-D-glucuronide;;8-hydroxyquinolyl glucoronide;;8-hydroxy-quinolyl-glucuronide;;8-OHQ-GlcA	http://ctdbase.org//cas-images/5/14683-61-5.v14426.png	http://ctdbase.org/detail.go?type=chem&acc=C056147
C006014	8-(N,N-diethylamino)octyl-3,4,5-trimethoxybenzoate	3,4,5-trimethoxybenzoic acid, 8-(diethylamino)octyl ester;;8-(N,N-diethylamino)octyl-3,4,5-trimethoxybenzoate hydrochloride;;TMB-8	http://ctdbase.org//cas-images/5/57818-92-5.v14426.png	http://ctdbase.org/detail.go?type=chem&acc=C006014
C078206	8-oxodeoxyguanosine triphosphate	8-oxo-7,8-dihydro-2'-deoxyguanosine 5'-triphosphate;;8-oxodGTP;;8-oxo-dGTP	http://ctdbase.org//cas-images/1/139307-94-1.v14426.png	http://ctdbase.org/detail.go?type=chem&acc=C078206
D015127	9,10-Dimethyl-1,2-benzanthracene	7,12 Dimethylbenzanthracene;;7,12-Dimethylbenzanthracene;;DMBA	http://ctdbase.org//cas-images/6/57-97-6.v14426.png	http://ctdbase.org/detail.go?type=chem&acc=D015127
C046938	9,11-linoleic acid	9,11-isolinoleic acid;;9,11-linoleic acid, (E,E)-isomer;;9,11-linoleic acid, (E,Z)-isomer;;9,11-linoleic acid, potassium salt;;9,11-linoleic acid, (Z,E)-isomer;;9,11-linoleic acid, (Z,Z)-isomer;;9,11-octadecadienoate;;9,11-octadecadienoic acid;;9-cis-11-trans-octadecadienoic acid;;(9Z,11E)-9,11-octadecadienoic acid;;c9t11 CLA;;cis-9-trans-11-octadecadienoic acid;;octadeca-9,11-dienoic acid;;rumen…	http://ctdbase.org//cas-images/8/1839-11-8.v14426.png	http://ctdbase.org/detail.go?type=chem&acc=C046938
C063380	9-((2-phosphonylmethoxy)ethyl)guanine		http://ctdbase.org//cas-images/3/114088-58-3.v14426.png	http://ctdbase.org/detail.go?type=chem&acc=C063380
C540165	9-(8-azabicyclo(3.2.1)oct-3-ylidene)-9H-xanthene-3-carboxylic acid diethylamide	JNJ20788560;;JNJ 20788560;;JNJ-20788560		http://ctdbase.org/detail.go?type=chem&acc=C540165
C022202	9-anilinoacridine		http://ctdbase.org//cas-images/5/3340-22-5.v14426.png	http://ctdbase.org/detail.go?type=chem&acc=C022202
C010030	9-anthroic acid	9-ACA;;9-AC cpd;;9-anthracene carboxylic acid;;9-anthracenecarboxylic acid;;9-anthroic acid, sodium salt;;9-anthroic acid, sodium salt, 11C-labeled;;anthracene-9-carboxylic acid	http://ctdbase.org//cas-images/6/723-62-6.v14426.png	http://ctdbase.org/detail.go?type=chem&acc=C010030
C031390	9-cis-retinal		http://ctdbase.org//cas-images/2/514-85-2.v14426.png	http://ctdbase.org/detail.go?type=chem&acc=C031390
C008009	9-hydroxyellipticine	9-hydroxyellipticine monohydrochloride;;9-hydroxyellipticine, radical ion (1)	http://ctdbase.org//cas-images/2/51131-85-2.v14426.png	http://ctdbase.org/detail.go?type=chem&acc=C008009
C494380	9-methoxy-2-methylellipticinium acetate			http://ctdbase.org/detail.go?type=chem&acc=C494380
C025724	9-methoxycamptothecin		http://ctdbase.org//cas-images/0/19685-10-0.v14426.png	http://ctdbase.org/detail.go?type=chem&acc=C025724
C065380	A 68930	1-(aminomethyl)-3,4-dihydro-5,6-dihydroxy-3-phenyl-1H-2-benzopyran;;5,6-dihydroxy-3-phenyl-1-aminomethylisochroman;;A68930;;A-68930;;A70108;;A 70108;;A-70108;;A70360;;A 70360;;A-70360	http://ctdbase.org//cas-images/1/130465-45-1.v14426.png	http://ctdbase.org/detail.go?type=chem&acc=C065380
C072876	A 771726	2-cyano-3-hydroxy-N-(4-(trifluoromethyl)phenyl)-2-butenamide;;2-hydroxyethylidene-cyanoacetic acid-4-trifluoromethyl anilide;;A771726;;A-771726;;A77 1726;;RS 61980	http://ctdbase.org//cas-images/5/108605-62-5.v14426.png	http://ctdbase.org/detail.go?type=chem&acc=C072876
C048324	abamectin	avermectin B1;;L 676;;L-676;;L-676,863;;MK 936;;MK-936;;vertimec 18EC	http://ctdbase.org//cas-images/2/71751-41-2.v14426.png	http://ctdbase.org/detail.go?type=chem&acc=C048324
C044587	aceanthrylene		http://ctdbase.org//cas-images/9/202-03-9.v14426.png	http://ctdbase.org/detail.go?type=chem&acc=C044587
D000085	Acetates	Acetic Acid Esters;;Acetic Acids;;Acids, Acetic;;Esters, Acetic Acid		http://ctdbase.org/detail.go?type=chem&acc=D000085
D000093	Acetoin	3H-2B butanone;;3-hydroxy-2-butanone;;Acetylmethylcarbinol	http://ctdbase.org//cas-images/0/513-86-0.v14426.png	http://ctdbase.org/detail.go?type=chem&acc=D000093
C049529	acetyl acetonate	acetylacetonate;;acetyl acetonate, chromium (III) salt;;acetyl acetonate, copper () salt;;acetyl acetonate, manganese (III) salt;;acetyl acetonate, manganese (II) salt;;acetyl acetonate, potassium salt;;acetyl acetonate, sodium salt;;chromium(III) acetylacetonate;;copper acetylacetonate;;copper(II) acetylacetonate;;Cu(II) acetyl acetonate;;cupric acetylacetonate;;manganese acetylacetonate;;Nd(III…	http://ctdbase.org//cas-images/1/17272-66-1.v14426.png	http://ctdbase.org/detail.go?type=chem&acc=C049529
C430230	acetyl-aspartyl-glutamyl-valyl-aspartic acid p-nitroanilide			http://ctdbase.org/detail.go?type=chem&acc=C430230
C033116	acetyl methyl tetramethyl tetralin	7-acetyl-1,1,3,4,4,6-hexamethyl-1,2,3,4-tetrahydronaphthalene;;AHTN musk fragrance;;fixolide;;Tonalid;;Tonalide	http://ctdbase.org//cas-images/7/21145-77-7.v14426.png	http://ctdbase.org/detail.go?type=chem&acc=C033116
C074400	aciculatin		http://ctdbase.org//cas-images/6/134044-97-6.v14426.png	http://ctdbase.org/detail.go?type=chem&acc=C074400
C036804	acifran	2-methyl-2-phenyl-3(2H)furanone-5-carboxylic acid;;AY 25712;;AY-25712;;AY-25,712		http://ctdbase.org/detail.go?type=chem&acc=C036804
D017255	Acitretin	13-cis-Acitretin;;Acitretin Andreu Brand;;Acitretin Roche Brand;;Acitretin, (Z,E,E,E)-Isomer;;Andreu Brand of Acitretin;;Etretin;;Hoffmann La Roche Brand of Acitretin;;Hoffmann-La Roche Brand of Acitretin;;Isoacitretin;;Isoetretin;;Neotigason;;Ro101670;;Ro 101670;;Ro 10-1670;;Ro-10-1670;;Ro137652;;Ro 137652;;Ro 13-7652;;Ro-13-7652;;Roche Brand of Acitretin;;Soriatane	http://ctdbase.org//cas-images/9/55079-83-9.v14426.png	http://ctdbase.org/detail.go?type=chem&acc=D017255
D015250	Aclarubicin	Aclacin;;Aclacinomycin A;;Aclaplastin;;Lundbeck Brand of Aclarubicin Hydrochloride;;MA144A1;;MA 144A1;;MA-144A1;;Medac Brand of Aclarubicin Hydrochloride;;NSC208734;;NSC 208734;;NSC-208734	http://ctdbase.org//cas-images/0/57576-44-0.v14426.png	http://ctdbase.org/detail.go?type=chem&acc=D015250
C079422	acylfulvene			http://ctdbase.org/detail.go?type=chem&acc=C079422
D000225	Adenine	4, Vitamin B;;B 4, Vitamin;;Vitamin B 4	http://ctdbase.org//cas-images/5/73-24-5.v14426.png	http://ctdbase.org/detail.go?type=chem&acc=D000225
C008436	adenosine 5'-methylenediphosphate	adenosine-5 alpha, beta-methylene diphosphonate;;adenosine-alpha,beta-methylene diphosphate;;alpha,beta-methylene-adenosinediphosphate;;alpha,beta-methylene ADP;;AOPCP	http://ctdbase.org//cas-images/7/3768-14-7.v14426.png	http://ctdbase.org/detail.go?type=chem&acc=C008436
C022571	adenosine 5'-O-(3-thiotriphosphate)	adenosine 5'-(3-thio)triphosphate;;adenosine-5'-(3-thiotriphosphate);;adenosine 5'-(gamma-S)triphosphate;;adenosine 5'-O-(gamma-thiotriphosphate);;adenosine 5'-O-thiotriphosphate;;adenosine 5'-thiotriphosphate;;ATPgammaS;;ATP gamma-S;;(gamma-S)ATP;;gamma-thio-ATP	http://ctdbase.org//cas-images/3/35094-46-3.v14426.png	http://ctdbase.org/detail.go?type=chem&acc=C022571
D000244	Adenosine Diphosphate	5'-Pyrophosphate, Adenosine;;Adenosine 5' Pyrophosphate;;Adenosine 5'-Pyrophosphate;;Adenosine Pyrophosphate;;ADP;;ADP, Magnesium;;Diphosphate, Adenosine;;Magnesium ADP;;MgADP;;Pyrophosphate, Adenosine	http://ctdbase.org//cas-images/0/58-64-0.v14426.png	http://ctdbase.org/detail.go?type=chem&acc=D000244
D000249	Adenosine Monophosphate	2' Adenosine Monophosphate;;2'-Adenosine Monophosphate;;2' Adenylic Acid;;2'-Adenylic Acid;;2'-AMP;;5' Adenylic Acid;;5'-Adenylic Acid;;5'-Phosphate, Adenosine;;Acid, 2'-Adenylic;;Acid, 5'-Adenylic;;Adenosine 2' Phosphate;;Adenosine 2'-Phosphate;;Adenosine 3' Phosphate;;Adenosine 3'-Phosphate;;Adenosine 5' Phosphate;;Adenosine 5'-Phosphate;;Adenosine Phosphate Dipotassium;;Adenosine Phosphate Dis…	http://ctdbase.org//cas-images/8/61-19-8.v14426.png	http://ctdbase.org/detail.go?type=chem&acc=D000249
C083343	adenylyl(3'-5')cytidine-3'-phosphate		http://ctdbase.org//cas-images/6/2348-33-6.v14426.png	http://ctdbase.org/detail.go?type=chem&acc=C083343
C084829	adiphenine	Difacil;;Diphacyl;;Spasmolytin;;Trasentine	http://ctdbase.org//cas-images/9/64-95-9.v14426.png	http://ctdbase.org/detail.go?type=chem&acc=C084829
C034201	adolapin	adolapin I;;adolapin II		http://ctdbase.org/detail.go?type=chem&acc=C034201
C550911	ado-trastuzumab emtansine	huN901-DM1;;Kadcyla;;T-DM1 cpd;;trastuzumab-DM1;;trastuzumab-DM1 conjugate;;trastuzumab emtansine		http://ctdbase.org/detail.go?type=chem&acc=C550911
D000324	Adrenocorticotropic Hormone	1-39 ACTH;;ACTH;;ACTH (1-39);;Adrenocorticotrophic Hormone;;Adrenocorticotropin;;Corticotrophin;;Corticotrophin (1-39);;Corticotropin;;Corticotropin (1-39);;Hormone, Adrenocorticotrophic;;Hormone, Adrenocorticotropic		http://ctdbase.org/detail.go?type=chem&acc=D000324
C006418	adrenocorticotropin zinc	ACTH-Z;;ACTH zinc;;Cortrosyn Depot;;synacthen depot;;synacthen retard;;tetracosactrin depot;;zinc corticotropin;;Zn beta(1-24)ACTH	http://ctdbase.org//cas-images/7/53468-06-7.v14426.png	http://ctdbase.org/detail.go?type=chem&acc=C006418
C011657	adrenosterone	11-ketoandrostenedione;;4-androstene-3,11,17-trione;;adrenosterone, 3H-labeled	http://ctdbase.org//cas-images/6/382-45-6.v14426.png	http://ctdbase.org/detail.go?type=chem&acc=C011657
C498209	AEG 35156	AEG35156;;GEM 640		http://ctdbase.org/detail.go?type=chem&acc=C498209
C472668	AEOL 10150	AEOL10150;;AEOL-10150;;manganese(III) meso-tetrakis(di-N-ethylimidazole)porphyrin;;manganese(III)meso-tetrakis(N,N'-diethyl-1,3-imidazolium-2-yl)porphyrin		http://ctdbase.org/detail.go?type=chem&acc=C472668
C065959	AFDX 384	5,11-dihydro-11-(((2-(2-((dipropylamino)methyl)-1-piperidinyl)ethyl)amino)carbonyl)-6H-pyrido(2,3-b)(1,4)-benzodiazepin-6-one methanesulfonate;;AF-DX 384	http://ctdbase.org//cas-images/0/118290-27-0.v14426.png	http://ctdbase.org/detail.go?type=chem&acc=C065959
C016601	afimoxifene	4-hydroxytamoxifen;;4-hydroxy-tamoxifen;;4'-hydroxytamoxifen;;4-hydroxytamoxifen, (E)-isomer;;4-hydroxytamoxifen, (Z)-isomer;;4-monohydroxytamoxifen;;4OH-tamoxifen;;4-OHT hydrotamoxifen;;ICI 79280;;para-hydroxytamoxifen;;tamoxifen metabolite B	http://ctdbase.org//cas-images/8/68392-35-8.v14426.png	http://ctdbase.org/detail.go?type=chem&acc=C016601
C072611	aflatoxin B1-DNA adduct			http://ctdbase.org/detail.go?type=chem&acc=C072611
D000348	Aflatoxins			http://ctdbase.org/detail.go?type=chem&acc=D000348
C512484	AG-012986			http://ctdbase.org/detail.go?type=chem&acc=C512484
C081020	AG-879	2-propenethioamide, 3-(3,5-bis(1,1-dimethylethyl)-4- hydroxyphenyl)-2-cyano-, (E)-;;AG879;;AG 879		http://ctdbase.org/detail.go?type=chem&acc=C081020
C110795	agathic acid		http://ctdbase.org//cas-images/8/640-28-8.v14426.png	http://ctdbase.org/detail.go?type=chem&acc=C110795
C581156	AGI-5198			http://ctdbase.org/detail.go?type=chem&acc=C581156
C031442	Agkistrodon venoms	A. contortrix laticinctus disintegrin;;Agkistrodon contortrix mokasen venom;;contortrix venom		http://ctdbase.org/detail.go?type=chem&acc=C031442
D000376	Agmatine	1 Amino 4 guanidinobutane;;1-Amino-4-guanidinobutane;;4-(Aminobutyl)guanidine	http://ctdbase.org//cas-images/5/306-60-5.v14426.png	http://ctdbase.org/detail.go?type=chem&acc=D000376
D016573	Agrochemicals	Agrichemicals;;Agricultural Chemicals;;Chemicals, Agricultural		http://ctdbase.org/detail.go?type=chem&acc=D016573
D000393	Air Pollutants	Air Environmental Pollutants;;Air Pollutants, Environmental;;Environmental Air Pollutants;;Environmental Pollutants, Air;;Pollutants, Air;;Pollutants, Air Environmental;;Pollutants, Environmental Air		http://ctdbase.org/detail.go?type=chem&acc=D000393
C048980	ajoene		http://ctdbase.org//cas-images/3/92285-01-3.v14426.png	http://ctdbase.org/detail.go?type=chem&acc=C048980
C000188	alachlor	2-chloro-N-(2,6-diethylphenyl)-N-(methoxymethyl)acetamide;;Lasso;;metachlor	http://ctdbase.org//cas-images/8/15972-60-8.v14426.png	http://ctdbase.org/detail.go?type=chem&acc=C000188
D000408	Alamethicin			http://ctdbase.org/detail.go?type=chem&acc=D000408
D000438	Alcohols			http://ctdbase.org/detail.go?type=chem&acc=D000438
D019386	Alendronate	4 Amino 1 Hydroxybutylidene 1,1 Biphosphonate;;4-Amino-1-Hydroxybutylidene 1,1-Biphosphonate;;Alendronate Monosodium Salt, Trihydrate;;Alendronate Sodium;;Aminohydroxybutane Bisphosphonate;;Bisphosphonate, Aminohydroxybutane;;Fosamax;;MK217;;MK 217;;MK-217;;Sodium, Alendronate	http://ctdbase.org//cas-images/1/66376-36-1.v14426.png	http://ctdbase.org/detail.go?type=chem&acc=D019386
C446481	aliskiren	2(S),4(S),5(S),7(S)-N-(2-carbamoyl-2-methylpropyl)-5-amino-4-hydroxy-2,7-diisopropyl-8-(4-methoxy-3-(3-methoxypropoxy)phenyl)octanamid hemifumarate;;CGP060536B;;CGP 060536B;;CGP-060536B;;rasilez;;SPP100;;Tekturna		http://ctdbase.org/detail.go?type=chem&acc=C446481
C035010	alizarin 1-methyl ether		http://ctdbase.org//cas-images/5/6170-06-5.v14426.png	http://ctdbase.org/detail.go?type=chem&acc=C035010
C099681	allergovit			http://ctdbase.org/detail.go?type=chem&acc=C099681
D000493	Allopurinol	Allohexal;;Allohexan;;Alloprin;;Allopurin;;Allopurinol Alphapharm Brand;;Allopurinol Amrad Brand;;Allopurinol APS Brand;;Allopurinol Ashbourne Brand;;Allopurinol Azupharma Brand;;Allopurinol BASF Brand;;Allopurinol Bicther Brand;;Allopurinol Boots Brand;;Allopurinol Clonmel Brand;;Allopurinol Dorsch Brand;;Allopurinol Douglas Brand;;Allopurinol gepepharm Brand;;Allopurinol Hennig Brand;;Allopurin…	http://ctdbase.org//cas-images/0/315-30-0.v14426.png	http://ctdbase.org/detail.go?type=chem&acc=D000493
D000499	Allylamine	3 Aminopropylene;;3-Aminopropylene	http://ctdbase.org//cas-images/9/107-11-9.v14426.png	http://ctdbase.org/detail.go?type=chem&acc=D000499
D000498	Allyl Compounds			http://ctdbase.org/detail.go?type=chem&acc=D000498
C015660	allyl cyanide	3-butenenitrile;;allylnitrile	http://ctdbase.org//cas-images/1/109-75-1.v14426.png	http://ctdbase.org/detail.go?type=chem&acc=C015660
D000500	Allylestrenol	Allylestrenol Organon Brand;;Allyloestrenol;;Gestanin;;Gestanon;;Organon Brand of Allylestrenol;;Turinal	http://ctdbase.org//cas-images/0/432-60-0.v14426.png	http://ctdbase.org/detail.go?type=chem&acc=D000500
D000502	Allylisopropylacetamide	2 Isopropyl 4 Pentenamide;;2-Isopropyl-4-Pentenamide	http://ctdbase.org//cas-images/5/299-78-5.v14426.png	http://ctdbase.org/detail.go?type=chem&acc=D000502
C004471	allyl isothiocyanate		http://ctdbase.org//cas-images/7/57-06-7.v14426.png	http://ctdbase.org/detail.go?type=chem&acc=C004471
C054528	allyl methyl disulfide		http://ctdbase.org//cas-images/0/2179-58-0.v14426.png	http://ctdbase.org/detail.go?type=chem&acc=C054528
C077207	allyl methyl sulfide	3-methylthio-1-propene;;allylmethylsulfide;;methyl propenyl sulfide	http://ctdbase.org//cas-images/8/10152-76-8.v14426.png	http://ctdbase.org/detail.go?type=chem&acc=C077207
C062701	aloperine		http://ctdbase.org//cas-images/9/56293-29-9.v14426.png	http://ctdbase.org/detail.go?type=chem&acc=C062701
C109682	alpha-benzoylamino-1,4-naphthoquinone	PPM 18;;PPM-18		http://ctdbase.org/detail.go?type=chem&acc=C109682
C523965	alpha,beta-methyleneadenosine 5'-diphosphate	alpha,beta-methyleneadenosine-5'-diphosphate;;APCP cpd		http://ctdbase.org/detail.go?type=chem&acc=C523965
D000517	alpha-Chlorohydrin	3 Chloro 1,2 propanediol;;3-Chloro-1,2-propanediol;;3 Chloropropanediol;;3-Chloropropanediol;;3-MCPD;;3 Monochloropropane 1,2 diol;;3-Monochloropropane-1,2-diol;;alpha Chlorhydrin;;alpha-Chlorhydrin;;alpha Chlorohydrin;;alpha-Monochlorohydrin, Glycerol;;Glycerol alpha Monochlorohydrin;;Glycerol alpha-Monochlorohydrin;;U5897;;U 5897;;U-5897	http://ctdbase.org//cas-images/2/96-24-2.v14426.png	http://ctdbase.org/detail.go?type=chem&acc=D000517
C087686	alpha-conotoxin ImI	alpha-CTx-ImI;;glycyl-cysteinyl-cysteinyl-seryl-asparginyl-prolyl-arginyl-cysteinyl-alanyl-tryptophyl-arginyl-cysteinamide;;Gly-Cys-Cys-Ser-Asp-Pro-Arg-Cys-Ala-Trp-Arg-Cys-NH2	http://ctdbase.org//cas-images/5/156467-85-5.v14426.png	http://ctdbase.org/detail.go?type=chem&acc=C087686
C007175	alpha-cyano-4-hydroxycinnamate	2-cyano-4-hydroxycinnamate;;4-hydroxy-alpha-cyanocinnamate;;alpha-cyano-4-hydroxycinnamic acid	http://ctdbase.org//cas-images/8/28166-41-8.v14426.png	http://ctdbase.org/detail.go?type=chem&acc=C007175
C054284	alpha-fluoromethylhistamine		http://ctdbase.org//cas-images/8/69672-40-8.v14426.png	http://ctdbase.org/detail.go?type=chem&acc=C054284
C019417	alpha-hydroxyglutarate	2-hydroxyglutarate;;2-hydroxyglutaric acid;;alpha-hydroxyglutarate, disodium salt;;alpha-hydroxyglutarate, (D)-isomer;;alpha-hydroxyglutarate, (DL)-isomer;;alpha-hydroxyglutarate, (L)-isomer;;D-2-hydroxyglutarate	http://ctdbase.org//cas-images/8/2889-31-8.v14426.png	http://ctdbase.org/detail.go?type=chem&acc=C019417
C079694	alpha-methyl-4-carboxyphenylglycine	2-methyl-4-carboxyphenylglycine;;alpha-MCPG;;alpha-methyl-CPGly;;LY367385;;LY-367385	http://ctdbase.org//cas-images/6/146669-29-6.v14426.png	http://ctdbase.org/detail.go?type=chem&acc=C079694
C011512	alpha-naphthoflavone		http://ctdbase.org//cas-images/1/604-59-1.v14426.png	http://ctdbase.org/detail.go?type=chem&acc=C011512
C005277	alpha-naphthyl thiourea	1-naphthylthiourea;;alpha-naphthylthiourea;;ANTU;;Dirax	http://ctdbase.org//cas-images/4/86-88-4.v14426.png	http://ctdbase.org/detail.go?type=chem&acc=C005277
C066169	alpha-phenyl-1-(2-phenylethyl)-4-piperidinemethanol	MDL 11939;;MDL-11,939	http://ctdbase.org//cas-images/6/107703-78-6.v14426.png	http://ctdbase.org/detail.go?type=chem&acc=C066169
C064176	alpha-viniferin		http://ctdbase.org//cas-images/7/62218-13-7.v14426.png	http://ctdbase.org/detail.go?type=chem&acc=C064176
C000154	alpinumisoflavone		http://ctdbase.org//cas-images/5/34086-50-5.v14426.png	http://ctdbase.org/detail.go?type=chem&acc=C000154
D000525	Alprazolam	Alphapharm Brand of Alprazolam;;Alprazolam Alphapharm Brand;;Alprazolam Apotex Brand;;Alprazolam Kenral Brand;;Alprazolam Novopharm Brand;;Alprazolam Nu-Pharm Brand;;Alprazolam Orion Brand;;Alprazolam Pfizer Brand;;Alprazolam Temmler Brand;;Alprazolan;;Alprox;;ApoAlpraz;;Apo Alpraz;;Apo-Alpraz;;Apotex Brand of Alprazolam;;Arzneimittelwerk Dresden Brand of Alprazolam;;Cassadan;;D65MT;;D-65MT;;Espa…	http://ctdbase.org//cas-images/7/28981-97-7.v14426.png	http://ctdbase.org/detail.go?type=chem&acc=D000525
D000534	Alum Compounds			http://ctdbase.org/detail.go?type=chem&acc=D000534
D000538	Aluminum Silicates			http://ctdbase.org/detail.go?type=chem&acc=D000538
C041524	aluminum sulfate	alum;;aluminum hydrogen sulfate;;aluminum potassium sulfate;;potassium aluminum sulfate	http://ctdbase.org//cas-images/3/10043-01-3.v14426.png	http://ctdbase.org/detail.go?type=chem&acc=C041524
C077990	alvocidib	(-)cis-5,7-dihydroxy-2-(2-chlorophenyl)-8-(4-(3-hydroxy-1-methyl)piperidinyl)-4H-1-benzopyran-4-one;;flavopiridol;;HMR 1275;;L 868275;;L-868275;;L86-8275		http://ctdbase.org/detail.go?type=chem&acc=C077990
C102609	amarogentin		http://ctdbase.org//cas-images/8/21018-84-8.v14426.png	http://ctdbase.org/detail.go?type=chem&acc=C102609
C514068	amifuraline			http://ctdbase.org/detail.go?type=chem&acc=C514068
C413760	aminoflavone	5-amino-2-(4-amino-3-fluorophenyl)-6,8-difluoro-7-methyl-4H-1-benzopyran-4-one;;NSC 686288;;NSC-686288		http://ctdbase.org/detail.go?type=chem&acc=C413760
D000621	Aminoisobutyric Acids			http://ctdbase.org/detail.go?type=chem&acc=D000621
D000622	Aminolevulinic Acid	5 Aminolaevulinate;;5-Aminolaevulinate;;5 Aminolevulinate;;5-Aminolevulinate;;Acid, Aminolevulinic;;Acid, Delta-Aminolevulinic;;Acid Hydrochloride, Aminolevulinic;;Aminolevulinic Acid Hydrochloride;;Bertek Brand of Aminolevulinic Acid Hydrochloride;;Delta Aminolevulinic Acid;;Delta-Aminolevulinic Acid;;Hydrochloride, Aminolevulinic Acid;;Levulan	http://ctdbase.org//cas-images/5/106-60-5.v14426.png	http://ctdbase.org/detail.go?type=chem&acc=D000622
C470047	aminomethylphosphonic acid			http://ctdbase.org/detail.go?type=chem&acc=C470047
D000629	Aminopropionitrile	BAPN;;beta Aminopropionitrile;;beta-Aminopropionitrile	http://ctdbase.org//cas-images/8/151-18-8.v14426.png	http://ctdbase.org/detail.go?type=chem&acc=D000629
D010131	Aminosalicylic Acid	4 Aminosalicylic Acid;;4-Aminosalicylic Acid;;Acid, Aminosalicylic;;Alumino 4 Aminosalicylic Acid;;Alumino-4-Aminosalicylic Acid;;p Aminosalicylic Acid;;p-Aminosalicylic Acid;;p-Aminosalicylic Acid, Aluminum (2:1) Salt;;p-Aminosalicylic Acid, Calcium (2:1) Salt;;p Aminosalicylic Acid Monolithium Salt;;p-Aminosalicylic Acid Monolithium Salt;;p Aminosalicylic Acid Monopotassium Salt;;p-Aminosalicyl…	http://ctdbase.org//cas-images/6/65-49-6.v14426.png	http://ctdbase.org/detail.go?type=chem&acc=D010131
D000636	Aminosalicylic Acids			http://ctdbase.org/detail.go?type=chem&acc=D000636
C049860	amiridine	amiridin;;axamon;;ipidacrine;;neuromidin;;NIK247;;NIK 247	http://ctdbase.org//cas-images/9/62732-44-9.v14426.png	http://ctdbase.org/detail.go?type=chem&acc=C049860
D017311	Amlodipine	Almirall Brand of Amlodipine Besilate;;Amlodipine Besylate;;Amlodipine, (+)-Isomer;;Amlodipine, (+)-Isomer, Maleate (1:1);;Amlodipine Maleate;;Amlodipine Maleate (1:1);;Amlodipine, (R)-Isomer;;Amlodipine, (S)-Isomer, Maleate (1:1);;Amlodis;;Amlor;;Astudal;;Eczacibasi Brand of Amlodipine besilate;;Istin;;Mack Brand of Amlodipine Besilate;;Norvasc;;Pfizer Brand of Amlodipine Besilate	http://ctdbase.org//cas-images/9/88150-42-9.v14426.png	http://ctdbase.org/detail.go?type=chem&acc=D017311
C068117	ammodytoxin A			http://ctdbase.org/detail.go?type=chem&acc=C068117
D000643	Ammonium Chloride	Ammoniac, Sal;;Chloride, Ammonium;;Sal Ammoniac	http://ctdbase.org//cas-images/9/12125-02-9.v14426.png	http://ctdbase.org/detail.go?type=chem&acc=D000643
C038178	ammonium ferrous sulfate	ammonium ferrous sulfate (2:2:1);;ammonium ferrous sulfate, H2SO4-NH4-Fe(2) (3:2:2);;ammonium ferrous sulfate, hexahydrate;;ferrous ammonium sulfate	http://ctdbase.org//cas-images/2/19864-63-2.v14426.png	http://ctdbase.org/detail.go?type=chem&acc=C038178
D000662	Amphetamines			http://ctdbase.org/detail.go?type=chem&acc=D000662
D000677	Amsacrine	AMSA;;Amsacrina;;AMSA PD;;AMSA P D;;AMSA P-D;;Amsidine;;Amsidyl;;Cain Acridine;;Cain's Acridine;;Cains Acridine;;m-AMSA;;meta AMSA;;meta-AMSA;;NSC141549;;NSC 141549;;NSC-141549;;NSC156303;;NSC 156303;;NSC-156303;;NSC249992;;NSC 249992;;NSC-249992;;SN11841;;SN 11841;;SN-11841		http://ctdbase.org/detail.go?type=chem&acc=D000677
D000701	Analgesics, Opioid	Agonist-Antagonists, Opioid Mixed;;Agonists, Full Opioid;;Agonists, Opioid Full;;Agonists, Opioid Partial;;Agonists, Partial Opioid;;Full Agonists, Opioid;;Full Opioid Agonists;;Mixed Agonist-Antagonists, Opioid;;Opioid Agonists, Full;;Opioid Agonists, Partial;;Opioid Analgesics;;Opioid Full Agonists;;Opioid Mixed Agonist Antagonists;;Opioid Mixed Agonist-Antagonists;;Opioid Partial Agonists;;Opi…		http://ctdbase.org/detail.go?type=chem&acc=D000701
C078814	anandamide	5,8,11,14-eicosatetraenamide, N-(2-hydroxyethyl)-;;5,8,11,14-eicosatetraenoylethanolamide;;anandamide (20.4,n-6);;arachidonoylethanolamide;;arachidonoyl ethanolamide;;arachidonylethanolamide;;N-(2-hydroxyethyl)arachidonamide;;N-arachidonoyl-2-hydroxyethylamide;;n-arachidonoylethanolamide	http://ctdbase.org//cas-images/8/94421-68-8.v14426.png	http://ctdbase.org/detail.go?type=chem&acc=C078814
C040717	androstane-3,17-diol dipropionate	5alpha-androstane-3alpha,17beta-diol dipropionate;;androstane-3,17-diol dipropionate, (3beta,5alpha,17beta)-isomer	http://ctdbase.org//cas-images/5/4350-14-5.v14426.png	http://ctdbase.org/detail.go?type=chem&acc=C040717
D000732	Androstanols			http://ctdbase.org/detail.go?type=chem&acc=D000732
D015114	Androstenediol	5 Androstene 3,17 diol;;5-Androstene-3,17-diol;;5 Androstene 3beta 17beta Diol;;5-Androstene-3beta-17beta-Diol;;Androst 5 ene 3,17 diol;;Androst-5-ene-3,17-diol;;Androst 5 ene 3 beta,17 beta Diol;;Androst-5-ene-3 beta,17 beta-Diol;;Bisexovister;;delta 5 Androstene 3 beta,17 beta Diol;;delta 5-Androstene-3 beta,17 beta-Diol;;Delta 5 Androstenediol;;Delta 5-Androstenediol;;Hermaphrodiol;;Parke Davi…	http://ctdbase.org//cas-images/5/521-17-5.v14426.png	http://ctdbase.org/detail.go?type=chem&acc=D015114
D000736	Androstenes			http://ctdbase.org/detail.go?type=chem&acc=D000736
C028304	anemonin		http://ctdbase.org//cas-images/1/508-44-1.v14426.png	http://ctdbase.org/detail.go?type=chem&acc=C028304
D019162	Anesthetics, Combined			http://ctdbase.org/detail.go?type=chem&acc=D019162
C006578	anethole	1-(4-methoxyphenyl)propene;;1-methoxy-4-(1-propenyl)benzene;;anethole, (E)-isomer;;anethole, (Z)-isomer;;p-propenylanisole;;trans-anethole	http://ctdbase.org//cas-images/1/104-46-1.v14426.png	http://ctdbase.org/detail.go?type=chem&acc=C006578
C044613	angelicae sinensis extract			http://ctdbase.org/detail.go?type=chem&acc=C044613
C012877	angiotensin II, des-Asp(1)-des-Arg(2)-Ile(5)-	1-de-Asp-2-de-Arg-5-Ile-angiotensin II;;(A)II(3-8);;angiotensin II (3-8);;angiotensin II, des-aspartyl(1)-des-arginyl(2)-isoleucine(5)-;;angiotensin IV;;Nle-AngIV	http://ctdbase.org//cas-images/5/23025-68-5.v14426.png	http://ctdbase.org/detail.go?type=chem&acc=C012877
D000816	Aniline Mustard	Lymphochin;;Lymphocin;;Lymphoquin;;Mustard, Aniline;;N,N-bis-(2-chloroethyl)aniline;;N,N-bis(2-chloroethyl)aniline;;N,N-Di(2-Chloroethyl)aniline	http://ctdbase.org//cas-images/5/553-27-5.v14426.png	http://ctdbase.org/detail.go?type=chem&acc=D000816
D000838	Anions			http://ctdbase.org/detail.go?type=chem&acc=D000838
C036466	aniracetam	1-(4-methoxybenzoyl)-2-pyrrolidinone;;1-anisoyl-2-pyrrolidinone;;Ro 13-5057;;Ro-13-5057		http://ctdbase.org/detail.go?type=chem&acc=C036466
C060998	anisole	anisol;;methoxybenzene;;methyl phenyl ether;;phenyl methyl ether	http://ctdbase.org//cas-images/3/100-66-3.v14426.png	http://ctdbase.org/detail.go?type=chem&acc=C060998
C499916	ankaflavin			http://ctdbase.org/detail.go?type=chem&acc=C499916
C034020	anthracene		http://ctdbase.org//cas-images/7/120-12-7.v14426.png	http://ctdbase.org/detail.go?type=chem&acc=C034020
D000875	Anthralin	1,8,9-Anthracenetriol;;1,8-Dihydroxy-9(10H)-anthracenone;;1,8 Dihydroxy 9 anthrone;;1,8-Dihydroxy-9-anthrone;;Anthraforte;;Anthranol;;Bioglan Brand of Anthralin;;Cahill May Roberts Brand of Anthralin;;Cignolin;;Cygnoline;;Dermal Brand of Anthralin;;Dihydroxyanthranol;;Dithranol;;Dithrocream;;Ditranol FNA;;FNA Brand of Anthralin;;Hamilton Brand of Anthralin;;Lasan;;Micanol;;Psoradrate;;PsoricrÃ¨me…	http://ctdbase.org//cas-images/8/480-22-8.v14426.png	http://ctdbase.org/detail.go?type=chem&acc=D000875
D000880	Anthraquinones	Anthracenediones;;Anthranoids;;Anthraquinone Compounds;;Anthraquinone Derivatives;;Compounds, Anthraquinone;;Derivatives, Anthraquinone		http://ctdbase.org/detail.go?type=chem&acc=D000880
D018927	Anti-Asthmatic Agents	Agents, Antiasthmatic;;Agents, Anti-Asthmatic;;Antiasthmatic Agents;;Anti Asthmatic Agents;;Antiasthmatic Drugs;;Anti Asthmatic Drugs;;Anti-Asthmatic Drugs;;Antiasthmatics;;Anti Asthmatics;;Anti-Asthmatics;;Drugs, Antiasthmatic;;Drugs, Anti-Asthmatic		http://ctdbase.org/detail.go?type=chem&acc=D018927
D000941	Antigens			http://ctdbase.org/detail.go?type=chem&acc=D000941
D019380	Anti-HIV Agents	Agents, Anti-AIDS;;Agents, Anti-HIV;;AIDS Drugs;;Anti AIDS Agents;;Anti-AIDS Agents;;Anti AIDS Drugs;;Anti-AIDS Drugs;;Anti HIV Agents;;Anti HIV Drugs;;Anti-HIV Drugs;;Drugs, AIDS;;Drugs, Anti-AIDS;;Drugs, Anti-HIV		http://ctdbase.org/detail.go?type=chem&acc=D019380
D023181	Antimicrobial Cationic Peptides	Amphipathic Cationic Antimicrobial Peptides;;Antimicrobial Peptides, Cationic;;Cationic Antimicrobial Peptides;;Cationic Peptides, Antimicrobial;;Cationic Proteins, Microbicidal;;Microbicidal Cationic Proteins;;Peptides, Antimicrobial Cationic;;Peptides, Cationic Antimicrobial;;Proteins, Microbicidal Cationic		http://ctdbase.org/detail.go?type=chem&acc=D023181
C061374	antimonite		http://ctdbase.org//cas-images/1/39349-74-1.v14426.png	http://ctdbase.org/detail.go?type=chem&acc=C061374
D000967	Antimony Sodium Gluconate	Antimony Gluconate Sodium;;Antimony Gluconic Acid;;Antimony Sodium Gluconates;;GlaxoSmithKline Brand of Sodium Stibogluconate;;Myostibin;;Pentostam;;Sodium Gluconates, Antimony;;Sodium Stibogluconate;;Sodium, Stibogluconate;;Solustibosan;;Stibatin;;Stibogluconate Sodium;;Stibogluconate, Sodium;;Triostam		http://ctdbase.org/detail.go?type=chem&acc=D000967
D018906	Antineoplastic Agents, Alkylating	Alkylating Agents, Antineoplastic;;Alkylating Antineoplastic Agents;;Alkylating Antineoplastic Drugs;;Alkylating Antineoplastics;;Alkylating Drugs, Antineoplastic;;Antineoplastic Alkylating Agents;;Antineoplastic Alkylating Drugs;;Antineoplastic Drugs, Alkylating;;Antineoplastics, Alkylating;;Drugs, Antineoplastic Alkylating		http://ctdbase.org/detail.go?type=chem&acc=D018906
D014150	Antipsychotic Agents	Agents, Antipsychotic;;Agents, Major Tranquilizing;;Agents, Major Tranquillizing;;Agents, Neuroleptic;;Antipsychotic Drugs;;Antipsychotic Effect;;Antipsychotic Effects;;Antipsychotics;;Drugs, Antipsychotic;;Drugs, Neuroleptic;;Effect, Antipsychotic;;Effects, Antipsychotic;;Major Tranquilizers;;Major Tranquilizing Agents;;Major Tranquillizing Agents;;Neuroleptic Agents;;Neuroleptic Drugs;;Neurolep…		http://ctdbase.org/detail.go?type=chem&acc=D014150
D000983	Antipyrine	Anodynin;;Phenazone;;Pyramidone	http://ctdbase.org//cas-images/0/60-80-0.v14426.png	http://ctdbase.org/detail.go?type=chem&acc=D000983
C473343	antofine			http://ctdbase.org/detail.go?type=chem&acc=C473343
C475726	APETx1, Anthopleura elegantissima			http://ctdbase.org/detail.go?type=chem&acc=C475726
C501880	APETx2 protein, Anthopleura elegantissima			http://ctdbase.org/detail.go?type=chem&acc=C501880
D047310	Apigenin		http://ctdbase.org//cas-images/5/520-36-5.v14426.png	http://ctdbase.org/detail.go?type=chem&acc=D047310
C526219	apple polyphenol extract			http://ctdbase.org/detail.go?type=chem&acc=C526219
C014999	arabitol	arabitol, (D)-isomer;;arabitol, (L)-isomer;;D-arabinitol;;D-arabitol;;L-arabinitol	http://ctdbase.org//cas-images/9/2152-56-9.v14426.png	http://ctdbase.org/detail.go?type=chem&acc=C014999
D001095	Arachidonic Acids	Acids, Arachidonic;;Acids, Eicosatetraenoic;;Eicosatetraenoic Acids		http://ctdbase.org/detail.go?type=chem&acc=D001095
C081565	arachidonyltrifluoromethane	AACOCF3;;arachidonic acid trifluoromethyl ketone;;arachidonyl trifluoromethyl ketone	http://ctdbase.org//cas-images/1/149301-79-1.v14426.png	http://ctdbase.org/detail.go?type=chem&acc=C081565
C005752	araldite	araldite CY 175 of araldite;;araldite CY 179 of araldite;;araldite CY 223;;araldite D of araldite;;araldite HT 907 of araldite;;hexahydrophthalic anhydride		http://ctdbase.org/detail.go?type=chem&acc=C005752
C059427	aranidipine	methyl 2-oxopropyl 1,4-dihydro-2,6-dimethyl-4-(2-nitrophenyl)-3,5-pyridinedicarboxylic acid;;MPC 1304;;MPC-1304	http://ctdbase.org//cas-images/7/86780-90-7.v14426.png	http://ctdbase.org/detail.go?type=chem&acc=C059427
C032994	AR-C239	2-(2-(4-(2-methoxyphenyl)piperazin-1-yl)ethyl)-4,4-dimethyl-(2H,4H)-isoquinoline-1,3-dione;;2-(2-(4-(o-methoxyphenyl)piperazine-1-yl)ethyl)-4,4-dimethyl-1,3(2H,4H)isoquinolinedione;;AR C239;;AR-C 239;;ARC 239;;ARC-239	http://ctdbase.org//cas-images/2/67339-62-2.v14426.png	http://ctdbase.org/detail.go?type=chem&acc=C032994
C519728	archazolid B			http://ctdbase.org/detail.go?type=chem&acc=C519728
C000228	aristolochic acid I	8-methoxy-6-nitrophenanthro(3,4-d)-1,3-dioxole-5-carboxylic acid;;aristolochic acid;;aristolochic acid A;;aristolochic acid I, sodium salt;;Tardolyt	http://ctdbase.org//cas-images/7/313-67-7.v14426.png	http://ctdbase.org/detail.go?type=chem&acc=C000228
C470200	arodyn	acetyl-phenylalanyl-phenylalanyl-phenylalanyl-arginyl-leucyl-arginyl-arginyl-alanyl-arginyl-prolyl-lysinamide;;Ac-Phe-Phe-Phe-Arg-Leu-Arg-Arg-Ala-Arg-Pro-Lys-NH2;;aromatic dynorphin;;Dyn A-(1-11)NH2, acetyl-Phe(1,2,3,)-Arg(4)-Ala(8)-		http://ctdbase.org/detail.go?type=chem&acc=C470200
C024523	arotinolol	2-(3'-tert-butylamino-2'-hydroxypropylthio)-4-(5'-carbamoyl-2'-thienyl)thiazole hydrochloride;;arotinolol hydrochloride;;arotinolol, (+)-isomer;;S 596;;S-596	http://ctdbase.org//cas-images/7/52560-77-7.v14426.png	http://ctdbase.org/detail.go?type=chem&acc=C024523
C544550	ARRY 520			http://ctdbase.org/detail.go?type=chem&acc=C544550
C042120	arsenic pentoxide		http://ctdbase.org//cas-images/2/1303-28-2.v14426.png	http://ctdbase.org/detail.go?type=chem&acc=C042120
C050510	arsenic trichloride		http://ctdbase.org//cas-images/1/7784-34-1.v14426.png	http://ctdbase.org/detail.go?type=chem&acc=C050510
C006632	arsenic trioxide	arsenic(III) oxide;;arsenous anhydride;;diarsenic trioxide;;naonobin;;Trisenox;;Trixenox	http://ctdbase.org//cas-images/3/1327-53-3.v14426.png	http://ctdbase.org/detail.go?type=chem&acc=C006632
C121153	arvanil			http://ctdbase.org/detail.go?type=chem&acc=C121153
D017639	Asbestos, Amosite	Amosite;;Amosite Asbestos;;Cummingtonite Grunerite;;Cummingtonite-Grunerite		http://ctdbase.org/detail.go?type=chem&acc=D017639
D001205	Ascorbic Acid	Acid, Ascorbic;;Acid, L-Ascorbic;;Ascorbate, Ferrous;;Ascorbate, Magnesium;;Ascorbate, Sodium;;Ascorbic Acid, Monosodium Salt;;di-L-Ascorbate, Magnesium;;Ferrous Ascorbate;;Hybrin;;L Ascorbic Acid;;L-Ascorbic Acid;;Magnesium Ascorbate;;Magnesium Ascorbicum;;Magnesium di L Ascorbate;;Magnesium di-L-Ascorbate;;Magnorbin;;Sodium Ascorbate;;Vitamin C	http://ctdbase.org//cas-images/7/50-81-7.v14426.png	http://ctdbase.org/detail.go?type=chem&acc=D001205
C017032	asiatic acid		http://ctdbase.org//cas-images/6/464-92-6.v14426.png	http://ctdbase.org/detail.go?type=chem&acc=C017032
C108637	aspartyl-glutamyl-valyl-aspartal	Asp-Glu-Val-Asp-al;;DEVD-CHO		http://ctdbase.org/detail.go?type=chem&acc=C108637
C005948	astaxanthine	astaxanthin;;E-astaxanthin	http://ctdbase.org//cas-images/7/472-61-7.v14426.png	http://ctdbase.org/detail.go?type=chem&acc=C005948
C082414	astin B			http://ctdbase.org/detail.go?type=chem&acc=C082414
C052064	astragaloside A	3beta,6alpha,16beta,20R,24S; astragaloside IV of astragaloside A;;astragaloside-A;;astragaloside IV;;astramembrannin I;;cyclosiversioside F	http://ctdbase.org//cas-images/3/83207-58-3.v14426.png	http://ctdbase.org/detail.go?type=chem&acc=C052064
C104416	astressin		http://ctdbase.org//cas-images/5/170809-51-5.v14426.png	http://ctdbase.org/detail.go?type=chem&acc=C104416
C050701	atipamezole	antipamezole;;MPV 1248;;MPV-1248		http://ctdbase.org/detail.go?type=chem&acc=C050701
C431129	ATL 146e	4-(3-(6-amino-9-(5-ethylcarbamoyl-3,4-dihydroxytetrahydrofuran-2-yl)-9H-purin-2-yl)prop-2-ynyl)cyclohexanecarboxylic acid methyl ester;;ATL146e;;ATL-146e;;DWH 146e;;DWH-146e		http://ctdbase.org/detail.go?type=chem&acc=C431129
C058278	atpenin A5		http://ctdbase.org//cas-images/9/119509-24-9.v14426.png	http://ctdbase.org/detail.go?type=chem&acc=C058278
D001279	Atracurium	33 A 74;;A 74, 33;;Atracurium Besilate;;Atracurium Besylate;;Atracurium Dibesylate;;Besilate, Atracurium;;BW33A;;BW 33A;;BW-33A;;Glaxo Wellcome Brand of Atracurium Besilate;;Pisa Brand of Atracurium Besilate;;Relatrac;;Tracrium;;Wellcome Brand of Atracurium Besilate	http://ctdbase.org//cas-images/1/64228-79-1.v14426.png	http://ctdbase.org/detail.go?type=chem&acc=D001279
C098644	atrasentan	(11C)ABT-627;;2-(4-methoxyphenyl)-4-(1,3-benzodioxol-5-yl)-1-(((dibutylamino)carbonyl)methyl)pyrrolidine-3-carboxylic acid;;A 127722;;A-127722;;A-127722.5;;A 147627;;A-147627;;ABT 627;;ABT-627;;Xinlay		http://ctdbase.org/detail.go?type=chem&acc=C098644
D001280	Atrazine		http://ctdbase.org//cas-images/9/1912-24-9.v14426.png	http://ctdbase.org/detail.go?type=chem&acc=D001280
C019264	avermectin	avermectin A1a;;avermectins;;aversectin C	http://ctdbase.org//cas-images/0/73989-17-0.v14426.png	http://ctdbase.org/detail.go?type=chem&acc=C019264
C484919	Avosentan	5-methylpyridine-2-sulfonic acid (6-methoxy-5-(2-methoxyphenoxy)-2-(pyridin-4-yl)pyrimidin-4-yl)amide;;SPP301		http://ctdbase.org/detail.go?type=chem&acc=C484919
D001372	Aza Compounds			http://ctdbase.org/detail.go?type=chem&acc=D001372
C010329	azadirachtin	azadirachtin A;;azadyrachtin;;bioneem;;neemix	http://ctdbase.org//cas-images/6/11141-17-6.v14426.png	http://ctdbase.org/detail.go?type=chem&acc=C010329
C479321	azadiradione			http://ctdbase.org/detail.go?type=chem&acc=C479321
D001375	Azaguanine	8 Azaguanine;;8-Azaguanine;;Guanazolo	http://ctdbase.org//cas-images/7/134-58-7.v14426.png	http://ctdbase.org/detail.go?type=chem&acc=D001375
C072763	azamethiphos		http://ctdbase.org//cas-images/3/35575-96-3.v14426.png	http://ctdbase.org/detail.go?type=chem&acc=C072763
C489644	azamulin			http://ctdbase.org/detail.go?type=chem&acc=C489644
C099015	azaspirane	antiprimod;;atiprimod;;N,N-diethyl-8,8-dipropyl-2-azaspiro(4.5)decane-2-propanamine dihydrochloride;;SK&F 106615;;SK&F-106615;;SKF 106615;;SKF-106615;;SK&F 106615, dihydrochloride	http://ctdbase.org//cas-images/3/123018-47-3.v14426.png	http://ctdbase.org/detail.go?type=chem&acc=C099015
C006656	azatadine	azatadine maleate;;Idulamine;;Idulian;;Juste brand of azatadine maleate;;Key brand of azatadine maleate;;Lergocil;;Optimine;;Schering brand of azatadine maleate;;Schering-Plough brand of azatadine maleate;;Zadine	http://ctdbase.org//cas-images/6/3964-81-6.v14426.png	http://ctdbase.org/detail.go?type=chem&acc=C006656
D001381	Azepines			http://ctdbase.org/detail.go?type=chem&acc=D001381
D001383	Azetidinecarboxylic Acid	Acid, Azetidine-2-carboxylic;;Acid, Azetidinecarboxylic;;Azetidine 2 carboxylic Acid;;Azetidine-2-carboxylic Acid	http://ctdbase.org//cas-images/6/2517-04-6.v14426.png	http://ctdbase.org/detail.go?type=chem&acc=D001383
D001386	Azides			http://ctdbase.org/detail.go?type=chem&acc=D001386
D001397	Azoxymethane		http://ctdbase.org//cas-images/2/25843-45-2.v14426.png	http://ctdbase.org/detail.go?type=chem&acc=D001397
C058041	B 24-76	1-(2,4-dichlorophenoxy)-3-((2-(3,4-dimethoxyphenyl)ethyl)amino)-2-propanol;;B-24-76;;B 24-76 hydrochloride	http://ctdbase.org//cas-images/3/104970-08-3.v14426.png	http://ctdbase.org/detail.go?type=chem&acc=C058041
C500175	bacoside A			http://ctdbase.org/detail.go?type=chem&acc=C500175
D001427	Bacterial Toxins			http://ctdbase.org/detail.go?type=chem&acc=D001427
C057620	bafilomycin A			http://ctdbase.org/detail.go?type=chem&acc=C057620
D001462	Barbital	Barbital Faes Brand;;Barbitone;;Diemal;;Diethylmalonylurea;;Dormileno;;Ethylbarbital;;Faes Brand of Barbital;;Medinal;;Veronal	http://ctdbase.org//cas-images/3/57-44-3.v14426.png	http://ctdbase.org/detail.go?type=chem&acc=D001462
C032232	barbituric acid	barbiturate;;barbituric acid, monosodium salt;;sodium barbiturate	http://ctdbase.org//cas-images/7/67-52-7.v14426.png	http://ctdbase.org/detail.go?type=chem&acc=C032232
C024986	barium chloride	BaCl2;;barium chloride, (140)BaCl2;;barium chloride, (153)BaCl2;;barium chloride, dihydrate;;barium chloride, hexahydrate;;barium chloride, monohydrate;;barium chloride, octaammoniate;;barium dichloride	http://ctdbase.org//cas-images/2/10361-37-2.v14426.png	http://ctdbase.org/detail.go?type=chem&acc=C024986
C071435	BAY u9773	6-(4'-carboxyphenylthio)-5-hydroxy-7,9,11,14-eicosatetraenoic acid;;BAY-u9773		http://ctdbase.org/detail.go?type=chem&acc=C071435
C447119	bazedoxifene	bazedoxifene acetate;;TSE424;;TSE 424;;TSE-424;;WAY-140424		http://ctdbase.org/detail.go?type=chem&acc=C447119
C114062	BBR 3464	BBR3464;;BBR-3464;;((trans-PtCl(NH3)2)2(trans-Pt(NH3)2(NH2(CH2)6NH2)2))(NO3)4;;triplatin tetranitrate		http://ctdbase.org/detail.go?type=chem&acc=C114062
C080815	BEACOPP protocol			http://ctdbase.org/detail.go?type=chem&acc=C080815
C004456	beauvericin		http://ctdbase.org//cas-images/5/26048-05-5.v14426.png	http://ctdbase.org/detail.go?type=chem&acc=C004456
C090014	befloxatone	MD370503;;MD 370503;;MD 370,503;;MD-370503;;MD-370,503	http://ctdbase.org//cas-images/2/134564-82-2.v14426.png	http://ctdbase.org/detail.go?type=chem&acc=C090014
C005947	benefin	Balan;;benfluralin		http://ctdbase.org/detail.go?type=chem&acc=C005947
C096128	benfuracarb		http://ctdbase.org//cas-images/1/82560-54-1.v14426.png	http://ctdbase.org/detail.go?type=chem&acc=C096128
C055871	benoxaprofen glucuronide		http://ctdbase.org//cas-images/8/67472-42-8.v14426.png	http://ctdbase.org/detail.go?type=chem&acc=C055871
D001545	Benserazide	Benzylhydrazine, Seryltrihydroxy;;DL-Serine 2-((2,3,4-trihydroxyphenyl)methyl)hydrazide;;Ro 44602;;Ro 4 4602;;Ro 4-4602;;Serazide;;Seryltrihydroxybenzylhydrazine;;Seryltrihydroxy Benzylhydrazine	http://ctdbase.org//cas-images/0/322-35-0.v14426.png	http://ctdbase.org/detail.go?type=chem&acc=D001545
C030935	benz(a)anthracene	1,2-benzanthracene;;benzanthracene;;benzo(a)anthracene;;benzo(b)phenanthrene;;naphthanthracene	http://ctdbase.org//cas-images/3/56-55-3.v14426.png	http://ctdbase.org/detail.go?type=chem&acc=C030935
C495787	benz(a)anthracene-3,4-dione			http://ctdbase.org/detail.go?type=chem&acc=C495787
C037689	benzamide			http://ctdbase.org/detail.go?type=chem&acc=C037689
C013407	benzamil	benzamil amiloride;;N-(N-benzylamidino)-3,5-diamino-6-chloropyrazine carboxamide	http://ctdbase.org//cas-images/2/2898-76-2.v14426.png	http://ctdbase.org/detail.go?type=chem&acc=C013407
D002093	Benzenaminium, 4,4'-(3-oxo-1,5-pentanediyl)bis(N,N-dimethyl-N-2-propenyl-), Dibromide	BW284C51;;BW 284 C 51;;BW-284-C-51	http://ctdbase.org//cas-images/4/402-40-4.v14426.png	http://ctdbase.org/detail.go?type=chem&acc=D002093
C023372	benzene oxide		http://ctdbase.org//cas-images/1/1488-25-1.v14426.png	http://ctdbase.org/detail.go?type=chem&acc=C023372
C054191	benzo(a)pyrene-3,6-quinol	3,6-dihydroxybenzo(a)pyrene;;BP-3,6-quinol	http://ctdbase.org//cas-images/7/63148-10-7.v14426.png	http://ctdbase.org/detail.go?type=chem&acc=C054191
C014357	benzo(a)pyrene-6,12-quinone	benzo(a)pyrene-6,12-dione;;benzo(a)pyrene-7,8-quinone	http://ctdbase.org//cas-images/7/3067-12-7.v14426.png	http://ctdbase.org/detail.go?type=chem&acc=C014357
C076588	benzo(a)pyrene-7,8-dione		http://ctdbase.org//cas-images/3/65199-11-3.v14426.png	http://ctdbase.org/detail.go?type=chem&acc=C076588
D001565	Benzoates	Acids, Benzoic;;Benzoate;;Benzoic Acids		http://ctdbase.org/detail.go?type=chem&acc=D001565
C026487	benzo(e)pyrene		http://ctdbase.org//cas-images/2/192-97-2.v14426.png	http://ctdbase.org/detail.go?type=chem&acc=C026487
C006696	benzohydroxamic acid	benzhydroxamic acid;;benzhydroxamic acid, calcium salt (2:1);;benzhydroxamic acid, monopotassium salt;;benzhydroxamic acid, monosodium salt		http://ctdbase.org/detail.go?type=chem&acc=C006696
C006706	benzoperylene			http://ctdbase.org/detail.go?type=chem&acc=C006706
D053119	Benzophenanthridines			http://ctdbase.org/detail.go?type=chem&acc=D053119
C004532	benzoquinone	1,4-benzoquinone;;para-benzoquinone;;p-benzoquinone;;quinone		http://ctdbase.org/detail.go?type=chem&acc=C004532
C006712	benzoylhydrazine	benzhydrazide;;benzoic hydrazide	http://ctdbase.org//cas-images/5/613-94-5.v14426.png	http://ctdbase.org/detail.go?type=chem&acc=C006712
D001585	Benzoyl Peroxide	Benzoyl Superoxide;;Dibenzoyl Peroxide;;Diphenylglyoxal Superoxide;;PanOxyl;;Peroxide, Benzoyl;;Peroxide, Dibenzoyl;;Superoxide, Benzoyl;;Superoxide, Diphenylglyoxal	http://ctdbase.org//cas-images/0/94-36-0.v14426.png	http://ctdbase.org/detail.go?type=chem&acc=D001585
D001590	Benztropine	ApoBenztropine;;Apo Benztropine;;Apo-Benztropine;;Apotex Brand of Benzatropine Mesilate;;Astra Brand of Benzatropine Mesilate;;Bensylate;;Benzatropine;;Benzatropine Mesylate;;Benzatropine Methanesulfonate;;Benzatropine Methanesulfonate, Hydrobromide;;Benzatropine Methanesulfonate, Hydrobromide, (endo)-Isomer;;Benzatropine Methanesulfonate, Hydrochloride, (endo)-Isomer;;Benztropine Mesylate;;Cogen…	http://ctdbase.org//cas-images/5/86-13-5.v14426.png	http://ctdbase.org/detail.go?type=chem&acc=D001590
D019905	Benzyl Alcohol	Alcohol, Benzyl;;Benzenemethanol	http://ctdbase.org//cas-images/6/100-51-6.v14426.png	http://ctdbase.org/detail.go?type=chem&acc=D019905
D001596	Benzylamines	alpha Aminotoluene;;alpha-Aminotoluene;;Phenylmethylamine		http://ctdbase.org/detail.go?type=chem&acc=D001596
C006723	benzyl benzoate	Acaril;;Acarosan;;Ansar;;Antiscabiosum;;Ascabiol;;Benzanil;;Benzemul;;Benzylbenzoaat Smeersel FNA;;Novoscabin	http://ctdbase.org//cas-images/4/120-51-4.v14426.png	http://ctdbase.org/detail.go?type=chem&acc=C006723
C072553	benzyloxycarbonylleucyl-leucyl-leucine aldehyde	benzyloxycarbonyl-leucyl-leucyl-leucinal;;benzyloxycarbonyl-Leu-Leu-Leu-aldehyde;;carbobenzoxy-leucyl-leucyl-leucinal;;carbobenzoxyl-leucinyl-leucinyl-leucinal-H;;carbobenzyloxy-leucinyl-leucinyl-leucinal;;LLL cpd;;MG132;;MG 132;;MG-132;;Z-Leu-Leu-Leu-al;;Z-Leu-Leu-leucinal;;Z-LLL;;ZLLLal;;ZLLL-CHO	http://ctdbase.org//cas-images/6/133407-82-6.v14426.png	http://ctdbase.org/detail.go?type=chem&acc=C072553
C475503	benzylphosphonic acid		http://ctdbase.org//cas-images/8/6881-57-8.v14426.png	http://ctdbase.org/detail.go?type=chem&acc=C475503
D001594	Benzyl Viologen		http://ctdbase.org//cas-images/3/13096-46-3.v14426.png	http://ctdbase.org/detail.go?type=chem&acc=D001594
C048081	beraprost	4-(1,2,3a,8b-tetrahydro-2-hydroxy-1-(3-hydroxy-4-methyloct-6-yne-1-enyl)-5-cyclopenta(b)benzofuranyl)butyrate;;beraprost sodium;;TRK 100;;TRK-100	http://ctdbase.org//cas-images/6/88430-50-6.v14426.png	http://ctdbase.org/detail.go?type=chem&acc=C048081
D001608	Beryllium		http://ctdbase.org//cas-images/7/7440-41-7.v14426.png	http://ctdbase.org/detail.go?type=chem&acc=D001608
D000338	beta-Aminoethyl Isothiourea	2 Aminoethylisothiuronium Bromide;;2-Aminoethylisothiuronium Bromide;;2 Aminoethylisothiuronium Diacetate;;2-Aminoethylisothiuronium Diacetate;;2 Aminoethylisothiuronium Dihydrochloride;;2-Aminoethylisothiuronium Dihydrochloride;;2 Aminoethylisothiuronium Dihydroiodide;;2-Aminoethylisothiuronium Dihydroiodide;;2 Aminoethylisothiuronium Diperchlorate;;2-Aminoethylisothiuronium Diperchlorate;;2 Ami…	http://ctdbase.org//cas-images/6/151-16-6.v14426.png	http://ctdbase.org/detail.go?type=chem&acc=D000338
D047392	beta-Cyclodextrins			http://ctdbase.org/detail.go?type=chem&acc=D047392
C445979	beta-elemene			http://ctdbase.org/detail.go?type=chem&acc=C445979
D001615	beta-Endorphin	beta Endorphin;;beta-Endorphin (1-31);;Endorphin, beta		http://ctdbase.org/detail.go?type=chem&acc=D001615
C011175	betamethasone-17,21-dipropionate	augmented betamethasone dipropionate;;Beloderm;;betamethasone dipropionate;;betamethasone propionate;;Diprolene;;Diprosone;;Maxivate		http://ctdbase.org/detail.go?type=chem&acc=C011175
C026609	beta-solamarine		http://ctdbase.org//cas-images/3/3671-38-3.v14426.png	http://ctdbase.org/detail.go?type=chem&acc=C026609
C005790	beta-thujone	3-isothujone;;3-thujanone;;alpha-thujone;;beta-thujone, (1alpha,4alpha,5alpha)-isomer;;beta-thujone, (1S-(1alpha,4alpha,5alpha))-isomer;;beta-thujone, 1S-(1alpha,4beta,5alpha)-isomer;;thujone	http://ctdbase.org//cas-images/8/1125-12-8.v14426.png	http://ctdbase.org/detail.go?type=chem&acc=C005790
D024503	beta-Tocopherol	3,4-Dihydro-2,5,8-trimethyl-2-(4,8,12- trimethyltridecyl)-2H-1-benzopyran-6-ol;;beta Tocopherol		http://ctdbase.org/detail.go?type=chem&acc=D024503
C002503	betulin	betulinol;;lup-20(29)-en-3 alpha, 28,30-triol;;lup-20(29)-ene-3alpha,28-diol	http://ctdbase.org//cas-images/3/473-98-3.v14426.png	http://ctdbase.org/detail.go?type=chem&acc=C002503
D001629	Bezafibrate	Azufibrat;;Azupharma Brand of Bezafibrate;;Bayer Brand of Bezafibrate;;Befibrat;;BÃ©fizal;;Berlin Chemie Brand of Bezafibrate;;Berlin-Chemie Brand of Bezafibrate;;Betapharm Brand of Bezafibrate;;Bezabeta;;Bezacur;;Bezafibrate Azupharma Brand;;Bezafibrate Bayer Brand;;Bezafibrate Berlin-Chemie Brand;;Bezafibrate Betapharm Brand;;Bezafibrate Cryopharma Brand;;Bezafibrate Elfar Brand;;Bezafibrate He…	http://ctdbase.org//cas-images/0/41859-67-0.v14426.png	http://ctdbase.org/detail.go?type=chem&acc=D001629
C110172	BHTOH-QM	BHTOH QM;;BHTOH-quinone methide		http://ctdbase.org/detail.go?type=chem&acc=C110172
D001640	Bicuculline		http://ctdbase.org//cas-images/4/485-49-4.v14426.png	http://ctdbase.org/detail.go?type=chem&acc=D001640
D019086	Bicyclo Compounds, Heterocyclic	Bicyclic Heterocyclic Compounds;;Bicyclic Heterocyclic Cpds;;Compounds, Bicyclic Heterocyclic;;Compounds, Heterocyclic Bicyclo;;Cpds, Bicyclic Heterocyclic;;Heterocyclic Bicyclo Compounds;;Heterocyclic Compounds, Bicyclic;;Heterocyclic Cpds, Bicyclic		http://ctdbase.org/detail.go?type=chem&acc=D019086
C477843	bicyclol			http://ctdbase.org/detail.go?type=chem&acc=C477843
C054146	bilirubin ditaurine	bilirubin ditaurate;;bilirubin ditaurine, disodium salt	http://ctdbase.org//cas-images/7/89771-93-7.v14426.png	http://ctdbase.org/detail.go?type=chem&acc=C054146
C016266	bilirubin glucuronate	bilirubin, glucuronic acid conjugates;;bilirubin glucuronide;;bilirubin monoglucuronide	http://ctdbase.org//cas-images/6/27071-67-6.v14426.png	http://ctdbase.org/detail.go?type=chem&acc=C016266
D001664	Biliverdine	alpha, Biliverdin IX;;Biliverdin;;Biliverdin IX;;Biliverdin IX alpha;;Dehydrobilirubin;;IX alpha, Biliverdin;;IX, Biliverdin;;Ooecyan;;Uteroverdine	http://ctdbase.org//cas-images/0/114-25-0.v14426.png	http://ctdbase.org/detail.go?type=chem&acc=D001664
C073710	bilobalide		http://ctdbase.org//cas-images/6/33570-04-6.v14426.png	http://ctdbase.org/detail.go?type=chem&acc=C073710
D056804	Biofuels	Biodiesel;;Biodiesels;;Biofuel;;Biofuel Oil;;Biofuel Oils;;Biogas;;Oil, Biofuel;;Oils, Biofuel		http://ctdbase.org/detail.go?type=chem&acc=D056804
D001713	Biphenyl Compounds			http://ctdbase.org/detail.go?type=chem&acc=D001713
C522461	biphenyl-indanone A	3'-(((2-cyclopentyl-6,7-dimethyl-1-oxo-2,3-dihydro-1H-inden-5-yl)oxy)methyl)biphenyl-4-carboxylic acid;;BINA cpd		http://ctdbase.org/detail.go?type=chem&acc=C522461
C495703	bis(2-chloroethoxy)methane			http://ctdbase.org/detail.go?type=chem&acc=C495703
C576262	bis(2-ethylhexyl) 2,3,4,5-tetrabromophthalate			http://ctdbase.org/detail.go?type=chem&acc=C576262
C083520	bis(2-hydroxy-2-ethylbutanoato)oxochromate(V)	bis(2-hydroxy-2-ethylbutanoato)oxochromate(V), sodium;;(Cr(ehba)2O)-	http://ctdbase.org//cas-images/5/70132-29-5.v14426.png	http://ctdbase.org/detail.go?type=chem&acc=C083520
C518535	bis(2-hydroxybenzylidene)acetone			http://ctdbase.org/detail.go?type=chem&acc=C518535
C531975	bisacurone			http://ctdbase.org/detail.go?type=chem&acc=C531975
C511635	bis(allixinato)oxovanadium(IV)			http://ctdbase.org/detail.go?type=chem&acc=C511635
C583563	bis(cysteinato)zincate(lI)			http://ctdbase.org/detail.go?type=chem&acc=C583563
C116174	bisindolylmaleimide II			http://ctdbase.org/detail.go?type=chem&acc=C116174
C012786	bis(monoacylglyceryl)phosphate	bis(monoacylglycerol)phosphate;;bis(monoacylglycero)phosphate;;LBPA cpd;;lysobisphosphatidic acid		http://ctdbase.org/detail.go?type=chem&acc=C012786
C002791	bismuth tripotassium dicitrate	Bi-citrate;;Biselic;;Bismofarma;;bismuth citrate;;bismuth subcitrate;;colloidal bismuth subcitrate;;DeNol;;De-Nol;;De-Noltab;;Gastrodenol;;Sucrato;;tripotassium-dicitrato bismuthate;;Ventrisol-polfa	http://ctdbase.org//cas-images/9/57644-54-9.v14426.png	http://ctdbase.org/detail.go?type=chem&acc=C002791
D017438	Bisphenol A-Glycidyl Methacrylate	2-Propenoic acid, 2-methyl-, (1-methylethylidene)bis(4,1-phenyleneoxy(2-hydroxy-3,1-propanediyl)) ester, homopolymer;;Adaptic;;Bis GMA;;Bis-GMA;;Bis GMA Polymer;;Bis-GMA Polymer;;Bis-GMA Polymers;;Bis GMA Resin;;Bis-GMA Resin;;Bis-GMA Resins;;Bisphenol A Glycidyl Methacrylate;;Bis(Phenol A-Glycidyl Methacrylate);;Bisphenol A Glycidyl Methacrylate Homopolymer;;Bisphenol A-Glycidyl Methacrylate Hom…	http://ctdbase.org//cas-images/2/1565-94-2.v14426.png	http://ctdbase.org/detail.go?type=chem&acc=D017438
C517295	bis(quercetinato)oxovanadium(IV)			http://ctdbase.org/detail.go?type=chem&acc=C517295
D001735	Bithionol		http://ctdbase.org//cas-images/7/97-18-7.v14426.png	http://ctdbase.org/detail.go?type=chem&acc=D001735
D001761	Bleomycin	Almirall Brand of Bleomycin Sulfate;;Bellon, BlÃ©omycine;;Bellon Brand of Bleomycin Sulfate;;Blanoxan;;Blenoxane;;BLEOcell;;BLEO cell;;BLEO-cell;;Bleolem;;Bleomicina;;Bleomycin A2;;Bleomycin A(2);;Bleomycin B2;;Bleomycin B(2);;BlÃ©omycine Bellon;;Bleomycins;;Bleomycin Sulfate;;Bleomycinum Mack;;Bristol Myers Squibb Brand of Bleomycin Sulfate;;Bristol-Myers Squibb Brand of Bleomycin Sulfate;;Bull …	http://ctdbase.org//cas-images/7/11056-06-7.v14426.png	http://ctdbase.org/detail.go?type=chem&acc=D001761
D001786	Blood Glucose	Blood Sugar;;Glucose, Blood;;Sugar, Blood		http://ctdbase.org/detail.go?type=chem&acc=D001786
C402892	BMS453	BMS 453;;BMS-453		http://ctdbase.org/detail.go?type=chem&acc=C402892
C462945	BMS 649	BMS649;;BMS-649		http://ctdbase.org/detail.go?type=chem&acc=C462945
C000591165	BO-1012			http://ctdbase.org/detail.go?type=chem&acc=C000591165
C001371	boldenone undecylenate	17 beta-hydroxyandrosta-1,4-dien-3-one 10-undecenoate;;3-oxo-1,4-androstadiene-17-ol undecylenate;;Ba 29038;;Equipoise;;Parenabol	http://ctdbase.org//cas-images/9/13103-34-9.v14426.png	http://ctdbase.org/detail.go?type=chem&acc=C001371
C118536	bombesin (7-14)	5-Ava-Gln-Trp-Ala-Val-Gly-His-Leu-Met-NH2;;BBN(7-14)		http://ctdbase.org/detail.go?type=chem&acc=C118536
C035891	bombesin, Tyr(4)-	4-Tyr-bombesin;;bombesin, tyrosine(4)-	http://ctdbase.org//cas-images/9/67338-70-9.v14426.png	http://ctdbase.org/detail.go?type=chem&acc=C035891
D001888	Boric Acids			http://ctdbase.org/detail.go?type=chem&acc=D001888
D001895	Boron		http://ctdbase.org//cas-images/8/7440-42-8.v14426.png	http://ctdbase.org/detail.go?type=chem&acc=D001895
C120565	BP 897			http://ctdbase.org/detail.go?type=chem&acc=C120565
C083116	BQ 485	BQ-485;;perhydroazepin-1-yl leucyl-tryptophyl-tryptophan;;perhydroazepin-1-yl-Leu-Trp-Trp	http://ctdbase.org//cas-images/5/141594-26-5.v14426.png	http://ctdbase.org/detail.go?type=chem&acc=C083116
C087220	BQ 610	BQ610;;BQ-610;;hexahydroazepinocarbonyl-leucyl-tryptophyl(CHO)-tryptophan;;hexahydroazepinocarbonyl-Leu-D-Trp(CHO)-D-Trp	http://ctdbase.org//cas-images/1/141595-53-1.v14426.png	http://ctdbase.org/detail.go?type=chem&acc=C087220
C086539	BQ 788	BQ788;;BQ-788;;N-2,6-dimethylpiperidinocarbonyl-gamma-MeLeu-Trp(COOMe)-Nle-ONa;;N-cis-2,6-dimethylpiperidinocarbonyl-gamma-methylleucyl-tryptophyl(COOMe)-norleucine;;sodium 2-((2-(((2,6-dimethyl-1-piperidinyl)carbonyl)amino)-4,4-dimethylpentanoyl)(1-(methoxycarbonyl)-D-tryptophyl)amino)hexanoate		http://ctdbase.org/detail.go?type=chem&acc=C086539
C039667	bromerguride	2-bromolisuride;;bromolisuride;;bromuride	http://ctdbase.org//cas-images/5/83455-48-5.v14426.png	http://ctdbase.org/detail.go?type=chem&acc=C039667
C053083	bromfenac	AHR-10282;;bromfenac sodium;;Duract;;sodium bromfenac;;Wyeth brand of sodium bromfenac;;Xibrom	http://ctdbase.org//cas-images/2/91714-94-2.v14426.png	http://ctdbase.org/detail.go?type=chem&acc=C053083
C015044	bromoform		http://ctdbase.org//cas-images/2/75-25-2.v14426.png	http://ctdbase.org/detail.go?type=chem&acc=C015044
C006826	bromoxynil	3,5-dibromo-4-hydroxybenzonitrile;;bromoxynil, potassium salt;;bromoxynil, sodium salt	http://ctdbase.org//cas-images/5/1689-84-5.v14426.png	http://ctdbase.org/detail.go?type=chem&acc=C006826
D001979	Bromthymol Blue	Blue, Bromothymol;;Blue, Bromthymol;;Bromothymol Blue;;Dibromothymolsulfonphthalein	http://ctdbase.org//cas-images/5/76-59-5.v14426.png	http://ctdbase.org/detail.go?type=chem&acc=D001979
C083067	brucine N-oxide		http://ctdbase.org//cas-images/4/17301-81-4.v14426.png	http://ctdbase.org/detail.go?type=chem&acc=C083067
C020237	brusatol		http://ctdbase.org//cas-images/3/14907-98-3.v14426.png	http://ctdbase.org/detail.go?type=chem&acc=C020237
C405519	BSF 302146	BSF302146;;BSF-302146;;LU302146;;LU 302146;;LU-302146		http://ctdbase.org/detail.go?type=chem&acc=C405519
D002069	Butaclamol	AY 23,028;;AY-23,028;;AY23,028;;Butaclamol Hydrochloride;;Hydrochloride, Butaclamol	http://ctdbase.org//cas-images/5/36504-93-5.v14426.png	http://ctdbase.org/detail.go?type=chem&acc=D002069
D002070	Butadienes	Butadiene Derivatives;;Derivatives, Butadiene		http://ctdbase.org/detail.go?type=chem&acc=D002070
C004605	butamben	Abbott brand of butamben picrate;;butamben picrate;;butanylcaine;;Butesin;;butyl aminobenzoate;;butylcaine;;N-butyl-p-aminobenzoate;;zyljectin		http://ctdbase.org/detail.go?type=chem&acc=C004605
C549110	butamifos			http://ctdbase.org/detail.go?type=chem&acc=C549110
C578612	butane-2,3-dione thiosemicarbazone oxime			http://ctdbase.org/detail.go?type=chem&acc=C578612
C065566	buthionine sulfoximine ethyl ester		http://ctdbase.org//cas-images/7/131202-22-7.v14426.png	http://ctdbase.org/detail.go?type=chem&acc=C065566
C047757	butyl bromide	1-bromobutane;;butylbromide	http://ctdbase.org//cas-images/9/109-65-9.v14426.png	http://ctdbase.org/detail.go?type=chem&acc=C047757
D002085	Butylhydroxybutylnitrosamine	Butylbutanolnitrosamine;;N-Butyl-N-(4-hydroxybutyl)nitrosamine;;N Nitrosobutyl 4 hydroxybutylamine;;N-Nitrosobutyl-4-hydroxybutylamine;;N-Nitroso-N-butyl-(4-hydroxybutyl)amine	http://ctdbase.org//cas-images/6/3817-11-6.v14426.png	http://ctdbase.org/detail.go?type=chem&acc=D002085
D002086	Butylscopolammonium Bromide	Bromide, Butylscopolammonium;;Bromide, N-Butylscopolammonium;;Buscapine;;Buscolysin;;Buscopan;;Butylscopolamine;;Hyoscinbutylbromide;;Hyoscine N Butylbromide;;Hyoscine N-Butylbromide;;N-Butylbromide, Hyoscine;;N Butylscopolammonium Bromide;;N-Butylscopolammonium Bromide;;Scopolaminebutylbromide;;Scopolan	http://ctdbase.org//cas-images/4/149-64-4.v14426.png	http://ctdbase.org/detail.go?type=chem&acc=D002086
D002087	Butyrates	Acids, Butanoic;;Acids, Butyric;;Butanoic Acids;;Butyrate;;Butyric Acids;;n Butyrate;;n-Butyrate		http://ctdbase.org/detail.go?type=chem&acc=D002087
D002090	Butyrophenones			http://ctdbase.org/detail.go?type=chem&acc=D002090
C059042	BW 175	5-(N-(3-ethylsulfonyl-2-(1-naphthylmethyl)propionyl)norleucyl)amino-5-cyclohexyl-1-morpholino-2,3-pentanediol;;BW-175	http://ctdbase.org//cas-images/6/120716-81-6.v14426.png	http://ctdbase.org/detail.go?type=chem&acc=C059042
C030669	BW 245C	245C77;;5-(6-carboxyhexyl)-1-(3-cyclohexyl-3-hydroxypropyl)hydantoin;;BW-245C;;BW 245C, (R*,S*)-(+)	http://ctdbase.org//cas-images/3/75693-75-3.v14426.png	http://ctdbase.org/detail.go?type=chem&acc=C030669
C487049	BXL628	BXL-628;;Elocalcitol		http://ctdbase.org/detail.go?type=chem&acc=C487049
C547107	C60-bis(N,N-dimethylpyrrolidinium)			http://ctdbase.org/detail.go?type=chem&acc=C547107
C047047	cabergoline	1-((6-allylergolin-8beta-yl)carbonyl)-1-(3-(dimethylamino)propyl)-3-ethylurea;;1-ethyl-2-(3'-dimethylaminopropyl)-3-(6'-allylergoline-8'-beta-carbonyl)urea diphosphate;;Cabaser;;Cabaseril;;cabergoline diphosphate;;Dostinex;;FCE 21336;;FCE-21336;;Galastop	http://ctdbase.org//cas-images/7/81409-90-7.v14426.png	http://ctdbase.org/detail.go?type=chem&acc=C047047
C098384	cacospongionolide B			http://ctdbase.org/detail.go?type=chem&acc=C098384
D002104	Cadmium		http://ctdbase.org//cas-images/9/7440-43-9.v14426.png	http://ctdbase.org/detail.go?type=chem&acc=D002104
C028031	cadmium acetate	cadmium acetate, dihydrate;;cadmium acetate, trihydrate	http://ctdbase.org//cas-images/8/543-90-8.v14426.png	http://ctdbase.org/detail.go?type=chem&acc=C028031
C444649	cafenstrole		http://ctdbase.org//cas-images/4/125306-83-4.v14426.png	http://ctdbase.org/detail.go?type=chem&acc=C444649
D002110	Caffeine	1,3,7-Trimethylxanthine;;Berlin-Chemie Brand of Caffeine;;Bristol-Myers Squibb Brand of Caffeine;;Caffedrine;;Coffeinum N;;Coffeinum Purrum;;Dexitac;;Durvitan;;GlaxoSmithKline Brand of Caffeine;;Merck dura Brand of Caffeine;;No Doz;;Passauer Brand of Caffeine;;Percoffedrinol N;;PercutafÃ©ine;;Pierre Fabre Brand of Caffeine;;Quick-Pep;;Republic Drug Brand of Caffeine;;Seid Brand of Caffeine;;Thomp…	http://ctdbase.org//cas-images/2/58-08-2.v14426.png	http://ctdbase.org/detail.go?type=chem&acc=D002110
C031556	calcium bicarbonate		http://ctdbase.org//cas-images/5/3983-19-5.v14426.png	http://ctdbase.org/detail.go?type=chem&acc=C031556
D002119	Calcium Carbonate	Aragonite;;Calcite;;Calcium Milk;;Carbonate, Calcium;;Chalk;;Limestone;;Marble;;Milk of Calcium;;Vaterite	http://ctdbase.org//cas-images/1/471-34-1.v14426.png	http://ctdbase.org/detail.go?type=chem&acc=D002119
D002121	Calcium Channel Blockers	Antagonists, Calcium Channel;;Antagonists, Exogenous Calcium;;Blockers, Calcium Channel;;Calcium Antagonists, Exogenous;;Calcium Blockaders, Exogenous;;Calcium Channel Antagonists;;Calcium Channel Blocking Drugs;;Calcium Inhibitors, Exogenous;;Channel Blockers, Calcium;;Exogenous Calcium Antagonists;;Exogenous Calcium Blockaders;;Exogenous Calcium Inhibitors		http://ctdbase.org/detail.go?type=chem&acc=D002121
D002125	Calcium Gluconate	3M Brand of Calcium Gluconate Monohydrate;;Braun Brand of Calcium Gluconate;;Calciofon;;Calcipot;;Calcium Braun;;Calcivitol;;Calglucon;;CBG;;Chaix et du Marais Brand of Calcium Gluconate;;Coophavet Brand of Calcium Gluconate;;Ebucin;;Flopak Plain;;Fresenius Kabi Brand of Calcium Gluconate;;Glucal;;Glucobiogen;;Gluconate, Calcium;;Gluconate de Calcium Lavoisier;;Gluconato Calc Fresenius;;Merial Br…	http://ctdbase.org//cas-images/5/299-28-5.v14426.png	http://ctdbase.org/detail.go?type=chem&acc=D002125
D002126	Calcium Hydroxide		http://ctdbase.org//cas-images/0/1305-62-0.v14426.png	http://ctdbase.org/detail.go?type=chem&acc=D002126
D061207	Calcium Ionophores			http://ctdbase.org/detail.go?type=chem&acc=D061207
C031293	calcium silicate	Ca2SiO4;;calcium silicate, CaH2SiO3 (1:1) salt;;calcium silicate (CaSiO3);;mesoporous amorphous calcium silicate;;mineral wool;;pseudowollastonite;;Wollastonite;;xonotlite	http://ctdbase.org//cas-images/2/1344-95-2.v14426.png	http://ctdbase.org/detail.go?type=chem&acc=C031293
C117342	calfactant			http://ctdbase.org/detail.go?type=chem&acc=C117342
C059041	calyculin A		http://ctdbase.org//cas-images/2/101932-71-2.v14426.png	http://ctdbase.org/detail.go?type=chem&acc=C059041
C081643	candesartan	2-ethoxy-7-carboxy-1-(2'-(1H-tetrazol-5-yl)biphenyl-4-yl)methylbenzimidazole;;CV11974;;CV 11974;;CV-11974	http://ctdbase.org//cas-images/7/139481-59-7.v14426.png	http://ctdbase.org/detail.go?type=chem&acc=C081643
C062766	candoxatril	3-(1-((4-carboxycyclohexyl)carbamoyl)cyclopentyl)-2-(2-methoxyethoxymethyl)propanoic acid 5-indanyl ester;;UK 79300;;UK-79,300		http://ctdbase.org/detail.go?type=chem&acc=C062766
C060942	candoxatrilat	4-((2-carboxy-3-(2-methoxyethoxy)propyl)-1-cyclopentanecarbonylamino)-1-cyclohexanecarboxylic acid;;candoxatrilat, 4(S)-cis isomer;;U 73967;;UK 69578;;UK-69578;;UK-69,578;;UK 73967;;UK-73967;;UK-73,967	http://ctdbase.org//cas-images/0/123898-42-0.v14426.png	http://ctdbase.org/detail.go?type=chem&acc=C060942
C459604	candoxin			http://ctdbase.org/detail.go?type=chem&acc=C459604
C065844	cannabidiol dimethyl ether		http://ctdbase.org//cas-images/7/1242-67-7.v14426.png	http://ctdbase.org/detail.go?type=chem&acc=C065844
C073718	cannabidiol hydroxyquinone	CBDHQ;;HU331;;HU 331;;HU-331	http://ctdbase.org//cas-images/6/137252-25-6.v14426.png	http://ctdbase.org/detail.go?type=chem&acc=C073718
C006884	cannabidiolic acid		http://ctdbase.org//cas-images/2/1244-58-2.v14426.png	http://ctdbase.org/detail.go?type=chem&acc=C006884
D002186	Cannabinoids			http://ctdbase.org/detail.go?type=chem&acc=D002186
D002193	Cantharidin	Cantharides;;Cantharidine	http://ctdbase.org//cas-images/7/56-25-7.v14426.png	http://ctdbase.org/detail.go?type=chem&acc=D002193
D016644	Canthaxanthin	Canthaxanthine;;Carophyll Red;;C.I. 40850;;Food Orange 8;;Orobronze;;Roxanthin Red 10	http://ctdbase.org//cas-images/3/514-78-3.v14426.png	http://ctdbase.org/detail.go?type=chem&acc=D016644
C464842	Canvaxin			http://ctdbase.org/detail.go?type=chem&acc=C464842
C070646	CAP18 lipopolysaccharide-binding protein	ALL-38 peptide;;antibacterial peptide LL-37;;Bac4;;Bac4 protein, Bos taurus;;CAP18;;CAP-18;;CATH-1 protein;;cathelicidin;;cathelicidin 1;;cathelicidin -1;;cathelicidin LL-37;;eCATH-1;;eCATH-1 protein, Equus caballus;;FA-LL-37;;hCAP-18;;LL-37 antibacterial peptide;;LL-37 peptide;;myeloid cathelicidin 1 protein, Equus caballus		http://ctdbase.org/detail.go?type=chem&acc=C070646
C571005	capseal I			http://ctdbase.org/detail.go?type=chem&acc=C571005
C104667	capsinolol			http://ctdbase.org/detail.go?type=chem&acc=C104667
C001614	captafol	captafol, (cis)-isomer;;captefol;;captofol;;Difolatan;;merpafol;;N-(tetrachloroethylthio)tetrahydrophthalimide	http://ctdbase.org//cas-images/1/2425-06-1.v14426.png	http://ctdbase.org/detail.go?type=chem&acc=C001614
C010059	carbamylhydrazine	carbamylhydrazine, 14C-labeled;;carbamylhydrazine monohydrochloride;;semicarbazide	http://ctdbase.org//cas-images/7/57-56-7.v14426.png	http://ctdbase.org/detail.go?type=chem&acc=C010059
D002224	Carbanilides	Compounds, Diphenylurea;;Diphenylurea Compounds		http://ctdbase.org/detail.go?type=chem&acc=D002224
D002227	Carbazoles			http://ctdbase.org/detail.go?type=chem&acc=D002227
D002230	Carbidopa	Carbidopa, (R)-Isomer;;Carbidopa, (S)-Isomer;;Lodosin;;Lodosyn;;Methyldopahydrazine;;MK485;;MK 485;;MK-485;;MK486;;MK 486;;MK-486	http://ctdbase.org//cas-images/7/38821-49-7.v14426.png	http://ctdbase.org/detail.go?type=chem&acc=D002230
D002233	Carbocysteine	3-(Carboxymethylthio)alanine;;Carbocysteine, L Isomer;;Carbocysteine, L-Isomer;;L-Isomer Carbocysteine;;Mucodine;;Mucodyne;;Mukodin;;Rhinathiol;;S Carboxymethylcysteine;;S-Carboxymethylcysteine;;S-(Carboxymethyl)-L-cysteine;;Thiodril	http://ctdbase.org//cas-images/9/2387-59-9.v14426.png	http://ctdbase.org/detail.go?type=chem&acc=D002233
D002241	Carbohydrates			http://ctdbase.org/detail.go?type=chem&acc=D002241
C019289	carbohydrazide		http://ctdbase.org//cas-images/7/497-18-7.v14426.png	http://ctdbase.org/detail.go?type=chem&acc=C019289
D002254	Carbonates			http://ctdbase.org/detail.go?type=chem&acc=D002254
D002255	Carbonic Acid		http://ctdbase.org//cas-images/6/463-79-6.v14426.png	http://ctdbase.org/detail.go?type=chem&acc=D002255
D002251	Carbon Tetrachloride	Tetrachloride, Carbon;;Tetrachloromethane	http://ctdbase.org//cas-images/5/56-23-5.v14426.png	http://ctdbase.org/detail.go?type=chem&acc=D002251
D016190	Carboplatin	Almirall Brand of Carboplatin;;Blastocarb;;Bristol-Myers Squibb Brand of Carboplatin;;Carboplat;;Carbosin;;Carbotec;;CBDCA;;Chiesi Brand of Carboplatin;;cis-Diammine(cyclobutanedicarboxylato)platinum II;;Columbia Brand of Carboplatin;;Ercar;;JM8;;JM 8;;JM-8;;Lemery Brand of Carboplatin;;Nealorin;;Neocarbo;;Neocorp Brand of Carboplatin;;NSC241240;;NSC 241240;;NSC-241240;;Paraplatin;;Paraplatine;;P…	http://ctdbase.org//cas-images/4/41575-94-4.v14426.png	http://ctdbase.org/detail.go?type=chem&acc=D016190
C111238	carboxycinnamic acid bishydroxamide	CBHA cpd;;m-carboxycinnamic acid bishydroxamide		http://ctdbase.org/detail.go?type=chem&acc=C111238
C436747	cardamonin	2',4'-dihydroxy-6'-methoxychalcone;;cardamomin		http://ctdbase.org/detail.go?type=chem&acc=C436747
D002298	Cardenolides			http://ctdbase.org/detail.go?type=chem&acc=D002298
C524865	carfilzomib			http://ctdbase.org/detail.go?type=chem&acc=C524865
C071485	carmoxirole	EMD 45609;;EMD-45609	http://ctdbase.org//cas-images/2/98323-83-2.v14426.png	http://ctdbase.org/detail.go?type=chem&acc=C071485
C559739	Carthamus yellow			http://ctdbase.org/detail.go?type=chem&acc=C559739
C043211	carvedilol	BM 14190;;BM-14190;;carvedilol, 14C-labeled;;carvedilol hydrochloride;;carvedilol, (+)-isomer;;carvedilol, (R)-isomer;;carvedilol, (S)-isomer;;Coreg;;Coropres;;Dilatrend;;Eucardic;;Kredex;;Querto	http://ctdbase.org//cas-images/3/72956-09-3.v14426.png	http://ctdbase.org/detail.go?type=chem&acc=C043211
D002368	Castor Oil			http://ctdbase.org/detail.go?type=chem&acc=D002368
D002396	Catechols	o Dihydroxybenzenes;;o-Dihydroxybenzenes;;ortho Dihydroxybenzenes;;ortho-Dihydroxybenzenes;;Pyrocatechols		http://ctdbase.org/detail.go?type=chem&acc=D002396
C580959	CAY10415			http://ctdbase.org/detail.go?type=chem&acc=C580959
C534918	CAY 10499	CAY10499;;CAY-10499		http://ctdbase.org/detail.go?type=chem&acc=C534918
C580960	CAY10506			http://ctdbase.org/detail.go?type=chem&acc=C580960
C474928	CB 403	CB-403;;CB403 cpd		http://ctdbase.org/detail.go?type=chem&acc=C474928
C528306	CBLB502			http://ctdbase.org/detail.go?type=chem&acc=C528306
C038959	CBV protocol	BEC 2 protocol;;BEC-2 protocol;;CVB regimen;;IAPVP-16 protocol;;VP-16 protocol		http://ctdbase.org/detail.go?type=chem&acc=C038959
C115112	CC 3052			http://ctdbase.org/detail.go?type=chem&acc=C115112
C109628	CD 2425	2-(2-(3,5,5,8,8-pentamethyl-5,6,7,8-tetrahydro-2-naphtyl)-propen-1-yl)-4-thiophene carboxylic acid;;CD2425;;CD-2425		http://ctdbase.org/detail.go?type=chem&acc=C109628
C562356	CE 224,535	CE224535;;CE 224535;;CE-224535;;CE-224,535;;CE224,535		http://ctdbase.org/detail.go?type=chem&acc=C562356
C056814	cefdinir	7-(2 (2-aminothiazol-4-yl)-2-hydroxyiminoacetamido)-3-vinyl-3-cephem-4-carboxylic acid;;Abbott brand of cefdinir;;CFDN;;CI 983;;CI-983;;FK 482;;FK-482;;Omnicef;;PD 134393;;PD-134393		http://ctdbase.org/detail.go?type=chem&acc=C056814
C079769	cefoselis	FK037;;FK 037;;FK-037	http://ctdbase.org//cas-images/7/122841-12-7.v14426.png	http://ctdbase.org/detail.go?type=chem&acc=C079769
C053268	cefpodoxime	R 3746;;R-3746;;R 3763;;R-3763;;RU 51746;;RU-51746;;U 76253A;;U-76,253A	http://ctdbase.org//cas-images/3/82619-04-3.v14426.png	http://ctdbase.org/detail.go?type=chem&acc=C053268
C088453	Celsior			http://ctdbase.org/detail.go?type=chem&acc=C088453
C526146	Centella asiatica extract			http://ctdbase.org/detail.go?type=chem&acc=C526146
D002491	Central Nervous System Agents			http://ctdbase.org/detail.go?type=chem&acc=D002491
C469298	CEP-11004			http://ctdbase.org/detail.go?type=chem&acc=C469298
D002563	Cerium		http://ctdbase.org//cas-images/1/7440-45-1.v14426.png	http://ctdbase.org/detail.go?type=chem&acc=D002563
C026690	cerous chloride	CeCl3;;cerium(III) chloride;;cerium trichloride;;cerous chloride, 141Ce-labeled;;cerous chloride, 144Ce-labeled;;cerous chloride heptahydrate;;cerous chloride hexahydrate;;cerous chloride octahydrate	http://ctdbase.org//cas-images/5/7790-86-5.v14426.png	http://ctdbase.org/detail.go?type=chem&acc=C026690
C052561	CGS 12066B	7-trifluoromethyl-4-(4-methyl-1-piperazinyl)pyrrolol(1,2-a)quinoxaline;;CGS 12066;;CGS 12066A;;CGS-12066A;;CGS-12066B;;CGS 12066B ethanedioate (1:2)	http://ctdbase.org//cas-images/6/109028-10-6.v14426.png	http://ctdbase.org/detail.go?type=chem&acc=C052561
C089987	CGS 26303	CGS-26303;;(S)-2-biphenyl-4-yl-1-(1H-tetrazol-5-yl)ethylaminomethyl phosphonic acid	http://ctdbase.org//cas-images/1/154116-31-1.v14426.png	http://ctdbase.org/detail.go?type=chem&acc=C089987
D002599	Chalcone	1,3 Diphenyl 2 Propen 1 One;;1,3-Diphenyl-2-Propen-1-One;;Benzalacetophenone;;Benzylideneacetophenone;;Chalkone	http://ctdbase.org//cas-images/7/94-41-7.v14426.png	http://ctdbase.org/detail.go?type=chem&acc=D002599
C095591	chan su	ChanSu;;venenum bufonis		http://ctdbase.org/detail.go?type=chem&acc=C095591
C001598	chetomin		http://ctdbase.org//cas-images/7/1403-36-7.v14426.png	http://ctdbase.org/detail.go?type=chem&acc=C001598
C450419	CHF 4056	3-phenyl-4-((4-(2-(1-piperidinyl)ethoxy)phenyl)methyl)-2H-1-benzopyran-7-ol;;CHF4056;;CHF-4056		http://ctdbase.org/detail.go?type=chem&acc=C450419
C515629	chiglitazar			http://ctdbase.org/detail.go?type=chem&acc=C515629
C518919	CHIR-124			http://ctdbase.org/detail.go?type=chem&acc=C518919
C032438	chitobiose		http://ctdbase.org//cas-images/4/577-76-4.v14426.png	http://ctdbase.org/detail.go?type=chem&acc=C032438
C016300	chloramine-T	chloramine T;;chloramine-T, 36Cl-labeled;;Clorina;;Euclorina;;Hydroclonazone;;(N-chloro-p-toluenesulfonamide)sodium;;sodium p-toluenesulfonchloramide	http://ctdbase.org//cas-images/1/127-65-1.v14426.png	http://ctdbase.org/detail.go?type=chem&acc=C016300
C095932	chloro(2,2'-6',2''-terpyridine)(2,2'-bipyridine)ruthenium	(Ru(terpy)(bpy)Cl)();;(Ru(terpy)(bpy)Cl)Cl;;ruthenium chloro(2,2'-6',2''-terpyridine)(2,2'-bipyridine)		http://ctdbase.org/detail.go?type=chem&acc=C095932
C013874	chloroacetamide		http://ctdbase.org//cas-images/2/79-07-2.v14426.png	http://ctdbase.org/detail.go?type=chem&acc=C013874
D002722	Chlorobenzenes			http://ctdbase.org/detail.go?type=chem&acc=D002722
D002724	Chlorobutanol	Acetonchloroform;;Anhydrous Chlorobutanol;;Chlorbutol;;Chloretone;;Chlorobutanol, Anhydrous;;Trichlorbutanol	http://ctdbase.org//cas-images/8/57-15-8.v14426.png	http://ctdbase.org/detail.go?type=chem&acc=D002724
C004662	chlorophacinone		http://ctdbase.org//cas-images/8/3691-35-8.v14426.png	http://ctdbase.org/detail.go?type=chem&acc=C004662
D002734	Chlorophyll	740, Chlorophyll;;Chlorophyll 740		http://ctdbase.org/detail.go?type=chem&acc=D002734
C100187	chloropicrin		http://ctdbase.org//cas-images/2/76-06-2.v14426.png	http://ctdbase.org/detail.go?type=chem&acc=C100187
C004616	chloroprocaine	2-chloroprocaine;;chloroprocaine hydrochloride;;chlor-procaine;;Nesacaine;;Nesacaine MPF	http://ctdbase.org//cas-images/4/133-16-4.v14426.png	http://ctdbase.org/detail.go?type=chem&acc=C004616
C023676	chloroquine diphosphate	arechin;;chingamin phosphate;;chloroquine bis(dihydrogenphosphate) dihydrate;;chloroquine diphosphate, (-)-isomer;;chloroquine diphosphate, (+)-isomer;;chloroquine diphosphate, ()-isomer;;chloroquine phosphate;;delagil;;khingamin phosphate;;Resochin;;unspecified phosphate of chloroquine diphosphate	http://ctdbase.org//cas-images/5/50-63-5.v14426.png	http://ctdbase.org/detail.go?type=chem&acc=C023676
D002741	Chlorotrianisene		http://ctdbase.org//cas-images/3/569-57-3.v14426.png	http://ctdbase.org/detail.go?type=chem&acc=D002741
C010555	chlorowax 500C			http://ctdbase.org/detail.go?type=chem&acc=C010555
D002748	Chlorpropham	CIPC;;Isopropyl N-(3-Chlorophenol)carbamate	http://ctdbase.org//cas-images/3/101-21-3.v14426.png	http://ctdbase.org/detail.go?type=chem&acc=D002748
C007033	chlortoluron		http://ctdbase.org//cas-images/9/15545-48-9.v14426.png	http://ctdbase.org/detail.go?type=chem&acc=C007033
C049128	cholecystokinin pentapeptide	CCK-5;;glycyl-tryptophyl-methionyl-aspartyl-phenylalaninamide;;Gly-Trp-Met-Asp-Phe-NH2	http://ctdbase.org//cas-images/3/18917-24-3.v14426.png	http://ctdbase.org/detail.go?type=chem&acc=C049128
C000475	cholest-4-en-3-one		http://ctdbase.org//cas-images/0/601-57-0.v14426.png	http://ctdbase.org/detail.go?type=chem&acc=C000475
D002784	Cholesterol		http://ctdbase.org//cas-images/5/57-88-5.v14426.png	http://ctdbase.org/detail.go?type=chem&acc=D002784
C002415	cholesterol alpha-oxide	5,6-epoxycholesta-3-ol;;cholestan-5 alpha,6 alpha-epoxy-3 beta-ol;;cholesterol 5,6-epoxide;;cholesterol-5 alpha,6 alpha-epoxide;;cholesterol-5 alpha,6 alpha-oxide;;cholesterol-5 beta,6 beta-epoxide;;cholesterol alpha-epoxide;;cholesterol alpha-oxide, (3beta,5beta,6beta)-isomer;;cholesterol alpha-oxide, (3beta)-isomer;;cholesterol alpha-oxide, 4-(14)C-labeled, (3beta,5alpha,6alpha)-isomer;;cholest…	http://ctdbase.org//cas-images/9/1250-95-9.v14426.png	http://ctdbase.org/detail.go?type=chem&acc=C002415
D002791	Cholesterol, Dietary			http://ctdbase.org/detail.go?type=chem&acc=D002791
D015243	Cholesterol, VLDL	Cholesterol, Prebetalipoprotein;;Cholesterol, Pre-beta-Lipoprotein;;Prebetalipoprotein Cholesterol;;Pre beta Lipoprotein Cholesterol;;Pre-beta-Lipoprotein Cholesterol;;Very Low Density Lipoprotein Cholesterol;;VLDL Cholesterol		http://ctdbase.org/detail.go?type=chem&acc=D015243
C007045	cholesteryl sulfate	cholesterol sulfate;;cholesteryl sulfate, 3H-labeled, (3beta)-isomer;;cholesteryl sulfate, ammonium salt, (3beta)-isomer;;cholesteryl sulfate, potassium salt, (3beta)-isomer;;cholesteryl sulfate, sodium salt, 26-(14)C-labeled;;cholesteryl sulfate, sodium salt, (3beta)-isomer	http://ctdbase.org//cas-images/6/1256-86-6.v14426.png	http://ctdbase.org/detail.go?type=chem&acc=C007045
D019826	Cholic Acid		http://ctdbase.org//cas-images/4/81-25-4.v14426.png	http://ctdbase.org/detail.go?type=chem&acc=D019826
D002793	Cholic Acids	Acids, Cholalic;;Acids, Cholic;;Cholalic Acids		http://ctdbase.org/detail.go?type=chem&acc=D002793
D002800	Cholinesterase Inhibitors	Acetylcholinesterase Inhibitors;;Agents, Anticholinesterase;;Anticholinesterase Agents;;Anticholinesterase Drugs;;Anticholinesterases;;Anti Cholinesterases;;Anti-Cholinesterases;;Cholinesterase Inhibitors, Irreversible;;Cholinesterase Inhibitors, Reversible;;Drugs, Anticholinesterase;;Inhibitors, Acetylcholinesterase;;Inhibitors, Cholinesterase;;Inhibitors, Irreversible Cholinesterase;;Inhibitors…		http://ctdbase.org/detail.go?type=chem&acc=D002800
D002840	Chromates			http://ctdbase.org/detail.go?type=chem&acc=D002840
C022990	chromic chloride	chromic chloride, 51Cr-labeled;;chromic chloride anhydrous;;chromic chloride hexahydrate;;chromium trichloride	http://ctdbase.org//cas-images/7/10025-73-7.v14426.png	http://ctdbase.org/detail.go?type=chem&acc=C022990
D017608	Chromium Compounds			http://ctdbase.org/detail.go?type=chem&acc=D017608
C041167	chromium nitrate	chromic nitrate;;chromium nitrate nonahydrate;;chromonitric acid;;nitric acid chromium salt	http://ctdbase.org//cas-images/6/10103-47-6.v14426.png	http://ctdbase.org/detail.go?type=chem&acc=C041167
C028801	chromium trioxide		http://ctdbase.org//cas-images/0/1333-82-0.v14426.png	http://ctdbase.org/detail.go?type=chem&acc=C028801
C021977	chrysene,2-diol-3,4-epoxide-1	(+)-1 beta,2 alpha-dihydroxy-3 beta,4 beta- epoxy-1,2,3,4-tetrahydrochrysene;;anti-1,2-dihydroxy-3,4-oxy-1,2,3,4-tetrahydrochrysene;;anti-CDE;;chrysene-1,2-diol-3,4-epoxide-1;;chrysene-1,2-diol-3,4-epoxide-2;;chrysene,2-diol-3,4-epoxide-1, (1alpha,2beta,2aalpha,3aalpha)-isomer;;chrysene,2-diol-3,4-epoxide-1, (1alpha,2beta,2abeta,3abeta)-isomer;;chrysene,2-diol-3,4-epoxide-1, (1alpha,2beta,2abeta,…	http://ctdbase.org//cas-images/8/67252-82-8.v14426.png	http://ctdbase.org/detail.go?type=chem&acc=C021977
C007054	chrysoeriol		http://ctdbase.org//cas-images/4/491-71-4.v14426.png	http://ctdbase.org/detail.go?type=chem&acc=C007054
C027113	chrysophanic acid	2-methyl-4,5-dihydroxyanthraquinone;;3-methyl-1,8-dihydroxyanthraquinone;;chrysophanic acid, ion (1-);;chrysophanol	http://ctdbase.org//cas-images/3/481-74-3.v14426.png	http://ctdbase.org/detail.go?type=chem&acc=C027113
C070377	CI 972	2,6-diamino-3,5-dihydro-7-(3-thienylmethyl)-4H-pyrrolo(3,2-d)pyrimidin-4-one;;CI-972	http://ctdbase.org//cas-images/3/115787-68-3.v14426.png	http://ctdbase.org/detail.go?type=chem&acc=C070377
C043867	cicaprost	13,14-didehydro-16,20-dimethyl-3-oxa-18,18,19,19-tetradehydro-6-carbaprostaglandin I2;;5-(7-hydroxy-6-(3-hydroxy-4-methylnona-1,6-diynyl)-bicyclo(3.3.0)octan-3-yliden)-3-oxapentanoic acid;;cicaprost dihydrochloride;;ZK 96480;;ZK-96480	http://ctdbase.org//cas-images/9/95722-07-9.v14426.png	http://ctdbase.org/detail.go?type=chem&acc=C043867
C032151	cifenline	2-(2,2-diphenylcyclopropyl)-2-imidazoline;;cibenzoline;;cibenzoline succinate;;cifenline, (S)-isomer;;cifenline succinate;;Cipralan;;Exacor	http://ctdbase.org//cas-images/9/53267-01-9.v14426.png	http://ctdbase.org/detail.go?type=chem&acc=C032151
C553724	ciklavit			http://ctdbase.org/detail.go?type=chem&acc=C553724
C065927	cilnidipine	2-methoxyethyl-3-phenyl-2-propen-1-yl-1,4-dihydro-2,6-dimethyl-4-(3-nitrophenyl)pyridine-3,5-dicarboxylate;;cilnidipine, (-)-isomer;;cilnidipine, ()-isomer;;FRC 8653;;FRC-8653	http://ctdbase.org//cas-images/4/132203-70-4.v14426.png	http://ctdbase.org/detail.go?type=chem&acc=C065927
C021294	cilostamide	N-cyclohexyl-N-methyl-4-(1,2-dihydro- 2-oxo-6-quinolyloxy)butyramide;;OPC-3689	http://ctdbase.org//cas-images/4/68550-75-4.v14426.png	http://ctdbase.org/detail.go?type=chem&acc=C021294
C026234	cimoxatone	3-(4-(3-cyanophenylmethoxy)phenyl)-5-(methoxymethyl)-2-oxazolidinone;;MD780515;;MD 780515;;MD-780515	http://ctdbase.org//cas-images/9/73815-11-9.v14426.png	http://ctdbase.org/detail.go?type=chem&acc=C026234
C010086	cinchonine	cinchonine, hexaiodoTl(-2) (1:1), (9S)-isomer;;cinchonine, hydrochloride, (9S)-isomer;;cinchonine, monohydrochloride, (9S)-isomer;;cinchonine, sulfate (2:1), (9S)-isomer;;LA 40221;;LA-40221	http://ctdbase.org//cas-images/5/118-10-5.v14426.png	http://ctdbase.org/detail.go?type=chem&acc=C010086
C000482	cinerubine B		http://ctdbase.org//cas-images/5/35906-51-5.v14426.png	http://ctdbase.org/detail.go?type=chem&acc=C000482
C034211	cinnabar	mercuric sulfide;;Mercurius 6a	http://ctdbase.org//cas-images/3/19122-79-3.v14426.png	http://ctdbase.org/detail.go?type=chem&acc=C034211
C029010	cinnamic acid	cinnamic acid, 13C-labeled cpd;;cinnamic acid, 14C-labeled cpd;;cinnamic acid, 14C-labeled cpd (E)-isomer;;cinnamic acid, 2-(13)C-labeled cpd;;cinnamic acid, 2-(14)C-labeled cpd;;cinnamic acid, 3-(14)C-labeled cpd;;cinnamic acid, 3H-labeled cpd (E)-isomer;;cinnamic acid, 3H-labeled cpd (Z)-isomer;;cinnamic acid, ion(1-);;cinnamic acid, ion(1-)-(E)-isomer;;cinnamic acid, nickel () salt;;cinnamic a…	http://ctdbase.org//cas-images/9/621-82-9.v14426.png	http://ctdbase.org/detail.go?type=chem&acc=C029010
C002471	cinobufagin		http://ctdbase.org//cas-images/1/470-37-1.v14426.png	http://ctdbase.org/detail.go?type=chem&acc=C002471
C051514	ciprofibrate-coenzyme A	ciprofibrate-CoA;;coenzyme A, ciprofibrate-	http://ctdbase.org//cas-images/5/111900-25-5.v14426.png	http://ctdbase.org/detail.go?type=chem&acc=C051514
C014282	cirazoline	2-(2'-cyclopropylphenoxymethyl)imidazoline hydrochloride;;cirazoline monohydrochloride;;LD 3098;;LD-3098	http://ctdbase.org//cas-images/1/59939-16-1.v14426.png	http://ctdbase.org/detail.go?type=chem&acc=C014282
C039824	cirsiliol	3',4',5-trihydroxy-6,7-dimethoxyflavone;;3',4',5-trihydroxy-6,7-dimethoxy-flavone	http://ctdbase.org//cas-images/5/34334-69-5.v14426.png	http://ctdbase.org/detail.go?type=chem&acc=C039824
C530333	cis-diammine(pyridine)chloroplatinum(II)	cDPCP cpd;;pyriplatin		http://ctdbase.org/detail.go?type=chem&acc=C530333
C073341	citraconic acid	citraconic acid, ammonium salt;;citraconic acid, calcium salt;;citraconic acid, (E)-isomer;;citraconic acid, sodium salt;;(E)-2-methyl-2-butenedioic acid;;mesaconic acid;;methylfumaric acid;;methylmaleic acid;;monomethylfumarate;;(Z)-2-methyl-2-butenedioic acid	http://ctdbase.org//cas-images/7/498-23-7.v14426.png	http://ctdbase.org/detail.go?type=chem&acc=C073341
C007078	citronellol	citronellol, (+)-isomer;;citronellol, (R)-isomer;;citronellol, (S)-isomer;;citronellol, titanium () salt	http://ctdbase.org//cas-images/9/106-22-9.v14426.png	http://ctdbase.org/detail.go?type=chem&acc=C007078
C112125	cladribine monophosphate			http://ctdbase.org/detail.go?type=chem&acc=C112125
D017291	Clarithromycin	6-O-Methylerythromycin;;A56268;;A 56268;;A-56268;;Biaxin;;TE031;;TE 031;;TE-031	http://ctdbase.org//cas-images/9/81103-11-9.v14426.png	http://ctdbase.org/detail.go?type=chem&acc=D017291
C108286	climbazole		http://ctdbase.org//cas-images/9/38083-17-9.v14426.png	http://ctdbase.org/detail.go?type=chem&acc=C108286
C057477	clinafloxacin	7-(3-amino-1-pyrrolidinyl)-8-chloro-1-cyclopropyl-6-fluoro-1,4-dihydro-4-oxo-3-quinolinecarboxylic acid;;AM 1091;;AM-1091;;CI 960;;CI-960;;PD 127391;;PD 127,391;;PD-127391;;PD-127,391;;PD127,391	http://ctdbase.org//cas-images/6/105956-97-6.v14426.png	http://ctdbase.org/detail.go?type=chem&acc=C057477
C028677	clivorine		http://ctdbase.org//cas-images/6/33979-15-6.v14426.png	http://ctdbase.org/detail.go?type=chem&acc=C028677
C076806	clocinnamox	14-beta-(4-chlorocinnamoylamino)-7,8-dihydro-N-cyclopropylmethylnorpmorphine mesylate;;methoclocinnamox	http://ctdbase.org//cas-images/1/117332-69-1.v14426.png	http://ctdbase.org/detail.go?type=chem&acc=C076806
D002996	Clomiphene	Chloramiphene;;Citrate, Clomiphene;;Clomid;;Clomide;;Clomifen;;Clomifene;;Clomiphene Citrate;;Clomiphene Hydrochloride;;Clostilbegit;;Dyneric;;Gravosan;;Hydrochloride, Clomiphene;;Klostilbegit;;Serophene	http://ctdbase.org//cas-images/5/911-45-5.v14426.png	http://ctdbase.org/detail.go?type=chem&acc=D002996
C528640	clopidogrel carboxylic acid			http://ctdbase.org/detail.go?type=chem&acc=C528640
D003010	Clorgyline	Chlorgyline;;Clorgilin;;Clorgiline	http://ctdbase.org//cas-images/2/17780-72-2.v14426.png	http://ctdbase.org/detail.go?type=chem&acc=D003010
C025945	cloricromen	8-chloro-3-beta-diethylaminoethyl-4-methyl-7-ethyoxycarbonymethoxycoumarin;;8-chlorocarbochromen;;8-chlorocarbochromen hydrochloride;;8-monochloro-3-beta-diethylaminoethyl-4-methyl-7-ethoxycarboxylmethoxycoumarin;;AD6;;AD 6;;AD(6);;cloricromene		http://ctdbase.org/detail.go?type=chem&acc=C025945
C079149	clozapine N-oxide		http://ctdbase.org//cas-images/7/34233-69-7.v14426.png	http://ctdbase.org/detail.go?type=chem&acc=C079149
C044626	CMF protocol			http://ctdbase.org/detail.go?type=chem&acc=C044626
C112433	CMI 392	2-(3-methoxy-4-(4-chlorophenylthioethoxy)-5-(N-methyl-N-hydroxyureidyl)methylphenyl)-5-(3,4,5-trimethoxyphenyl)tetrahydrofuran;;CMI-392		http://ctdbase.org/detail.go?type=chem&acc=C112433
C028222	cobalt-ethylenediamine tetraacetic acid chelate	cobalt-EDTA complex;;cobalt-ethylenediamine tetraacetic acid chelate, disodium salt;;cobalt tetracemate;;dicobalt edetate;;EDTA-cobalt chelate;;Kelocyanor	http://ctdbase.org//cas-images/0/14931-83-0.v14426.png	http://ctdbase.org/detail.go?type=chem&acc=C028222
C000913	cobamamide	3',4'-anhydroadenosylcobalamin;;5'-deoxyadenosylcobalamin;;adenosylcobalamin;;AdoCbl;;coenzyme B12;;desoxyadenosylcobalamine;;dibencozide;;Indusil T;;vitamin B12 coenzyme	http://ctdbase.org//cas-images/1/13870-90-1.v14426.png	http://ctdbase.org/detail.go?type=chem&acc=C000913
C066444	cocaethylene	benzoylecgonine ethyl ester;;coca-ethylene;;ethylcocaine	http://ctdbase.org//cas-images/4/529-38-4.v14426.png	http://ctdbase.org/detail.go?type=chem&acc=C066444
D003042	Cocaine	Cocaine HCl;;Cocaine Hydrochloride;;HCl, Cocaine;;Hydrochloride, Cocaine	http://ctdbase.org//cas-images/2/50-36-2.v14426.png	http://ctdbase.org/detail.go?type=chem&acc=D003042
C024989	coenzyme Q10	2,3-dimethoxy-5-methyl-6-decaprenylbenzoquinone;;Bio-Quinone Q10;;co-enzyme Q10;;coenzyme Q10, ion (1-), (all-E)-isomer;;coenzyme Q10, (Z,Z,Z,Z,Z,Z,E,E,E)-isomer;;CoQ10;;CoQ 10;;Q-ter;;ubidecarenone;;ubiquinone 50;;ubiquinone Q10;;ubisemiquinone;;ubisemiquinone radical		http://ctdbase.org/detail.go?type=chem&acc=C024989
D003069	Coffee			http://ctdbase.org/detail.go?type=chem&acc=D003069
C417427	colestimide			http://ctdbase.org/detail.go?type=chem&acc=C417427
D004396	Coloring Agents	Dyes;;Inorganic Pigments;;Organic Pigments;;Pigments, Inorganic;;Pigments, Organic;;Stains;;Stains, Tissue;;Tissue Stains		http://ctdbase.org/detail.go?type=chem&acc=D004396
D045424	Complex Mixtures	Complex Extracts;;Crude Extracts;;Extracts, Complex;;Extracts, Crude;;Mixtures, Complex		http://ctdbase.org/detail.go?type=chem&acc=D045424
C011423	conduritol epoxide	conduritol B epoxide;;conduritol B-epoxide;;conduritol C epoxide	http://ctdbase.org//cas-images/5/6090-95-5.v14426.png	http://ctdbase.org/detail.go?type=chem&acc=C011423
D003224	Congo Red		http://ctdbase.org//cas-images/0/573-58-0.v14426.png	http://ctdbase.org/detail.go?type=chem&acc=D003224
D003276	Contraceptives, Oral	Contraceptives, Low-Dose Oral;;Contraceptives, Phasic Oral;;Low-Dose Oral Contraceptives;;Oral Contraceptives;;Oral Contraceptives, Low Dose;;Oral Contraceptives, Low-Dose;;Oral Contraceptives, Phasic;;Phasic Oral Contraceptives		http://ctdbase.org/detail.go?type=chem&acc=D003276
C004692	coomassie Brilliant Blue	acid blue 90;;brilliant blue G;;C.I. 42655;;coomassie blue G;;Coomassie brilliant blue G250;;Coomassie brilliant blue G 250;;serva blue G;;supranol cyanine G;;xylene brilliant cyanine G	http://ctdbase.org//cas-images/1/6104-58-1.v14426.png	http://ctdbase.org/detail.go?type=chem&acc=C004692
C089548	copper (II) diacetyl-di(N(4)-methylthiosemicarbazone)	copper(II)diacetylbis(N(4)-methylthiosemicarbazonato);;Cu-ATSM;;Cu(II)(atsm);;diacetyl-di(N(4)-methylthiosemicarbazone) copper(II)		http://ctdbase.org/detail.go?type=chem&acc=C089548
C516433	copper(II) nitrate			http://ctdbase.org/detail.go?type=chem&acc=C516433
C042079	copper methionate	copper-methionine complex;;lambcoppa	http://ctdbase.org//cas-images/4/13985-65-4.v14426.png	http://ctdbase.org/detail.go?type=chem&acc=C042079
C092553	copper protoporphyrin IX			http://ctdbase.org/detail.go?type=chem&acc=C092553
C052629	copper pyruvaldehyde bis(N(4)-methylthiosemicarbazone) complex	64Cu-pyruvaldehdye-bis(N4-methylthiosemicarbazone);;Cu(PTSM);;CU-PTSM		http://ctdbase.org/detail.go?type=chem&acc=C052629
C028026	coproporphyrinogen III		http://ctdbase.org//cas-images/7/2624-63-7.v14426.png	http://ctdbase.org/detail.go?type=chem&acc=C028026
C000666	coralyne	coralyne acetosulfate;;coralyne chloride;;coralyne sulfoacetate;;NSC-154890	http://ctdbase.org//cas-images/7/6872-73-7.v14426.png	http://ctdbase.org/detail.go?type=chem&acc=C000666
C021984	corexit 9527			http://ctdbase.org/detail.go?type=chem&acc=C021984
D003345	Corticosterone		http://ctdbase.org//cas-images/6/50-22-6.v14426.png	http://ctdbase.org/detail.go?type=chem&acc=D003345
C067957	corticosterone-21-hemisuccinate		http://ctdbase.org//cas-images/7/10215-77-7.v14426.png	http://ctdbase.org/detail.go?type=chem&acc=C067957
C045089	corticotropin releasing hormone (9-41)	alpha-corticotropin releasing factor;;alpha-helical CRF(9-41);;CHR (9-41);;corticotropin releasing factor (9-41);;CRF(9-41);;CRH (9-41)	http://ctdbase.org//cas-images/1/96118-75-1.v14426.png	http://ctdbase.org/detail.go?type=chem&acc=C045089
C005924	cortivazol	Dilaster;;H-3625;;Idaltim	http://ctdbase.org//cas-images/3/1110-40-3.v14426.png	http://ctdbase.org/detail.go?type=chem&acc=C005924
D003374	Coumarins	1,2 Benzopyrone Derviatives;;1,2-Benzopyrone Derviatives;;1,2 Benzopyrones;;1,2-Benzopyrones;;1,2 Benzo Pyrones;;1,2-Benzo-Pyrones;;Benzopyran 2 ones;;Benzopyran-2-ones;;Coumarin Derivatives;;Coumarines;;Derivatives, Coumarin;;Derviatives, 1,2-Benzopyrone		http://ctdbase.org/detail.go?type=chem&acc=D003374
C070116	CP 115953	1-cyclopropyl-6,8-difluoro-7-(4-hydroxyphenyl)-4-quinolone-3-carboxylic acid;;CP-115,953	http://ctdbase.org//cas-images/5/136440-70-5.v14426.png	http://ctdbase.org/detail.go?type=chem&acc=C070116
C412544	CP 320626			http://ctdbase.org/detail.go?type=chem&acc=C412544
C097067	CP 94253	3-(1,2,5,6-tetrahydro-4-pyridyl)-5-propoxypyrrolo(3,2-b)pyridine;;CP-94,253		http://ctdbase.org/detail.go?type=chem&acc=C097067
C494622	CPS 49	CPS-49;;CPS49 compound		http://ctdbase.org/detail.go?type=chem&acc=C494622
D016578	Crack Cocaine			http://ctdbase.org/detail.go?type=chem&acc=D016578
D003407	Creosote	Beechwood Creosote;;Creosote, Beechwood		http://ctdbase.org/detail.go?type=chem&acc=D003407
D003435	Crotalid Venoms	Crotactin;;Crotalid Venom;;Crotalin;;Crotaline Snake Venom;;Crotalotoxin;;Crotamin;;Pit Viper Venom;;Pit Viper Venoms;;Rattlesnake Venom;;Rattlesnake Venoms;;Snake Venom, Crotaline;;Venom, Crotalid;;Venom, Crotaline Snake;;Venom, Pit Viper;;Venom, Rattlesnake;;Venoms, Crotalid;;Venoms, Pit Viper;;Venoms, Rattlesnake;;Viper Venom, Pit		http://ctdbase.org/detail.go?type=chem&acc=D003435
C071511	crotylsarin		http://ctdbase.org//cas-images/4/138780-00-4.v14426.png	http://ctdbase.org/detail.go?type=chem&acc=C071511
C417305	(Cr(salprn)(H2O)2)ClO4	chromium III (1,3 bis(salicylideneamino)propane)(H2O)ClO4;;Cr(III)-salprn;;trnas-diqua(1,3-bis(salicylideneamino)propanechromium(III)) perchlorate		http://ctdbase.org/detail.go?type=chem&acc=C417305
C073267	crufomate	Ruelene;;Ruerene	http://ctdbase.org//cas-images/5/299-86-5.v14426.png	http://ctdbase.org/detail.go?type=chem&acc=C073267
C540323	CTCE-9908			http://ctdbase.org/detail.go?type=chem&acc=C540323
D003474	Curcumin	Diferuloylmethane;;Turmeric Yellow;;Yellow, Turmeric	http://ctdbase.org//cas-images/7/458-37-7.v14426.png	http://ctdbase.org/detail.go?type=chem&acc=D003474
C067513	CV 6504	2,3,5-trimethyl-6-(3-pyridylmethyl)-1,4-benzoquinone;;CV-6504	http://ctdbase.org//cas-images/0/117574-40-0.v14426.png	http://ctdbase.org/detail.go?type=chem&acc=C067513
D003485	Cyanates			http://ctdbase.org/detail.go?type=chem&acc=D003485
C014986	cyanobacterial toxin	toxin, Anabaena;;toxin, blue-green algae;;toxin, cyanobacteria		http://ctdbase.org/detail.go?type=chem&acc=C014986
C002488	cyanophenphos	cyanofenphos;;cyanophenphos, (-)-isomer;;cyanophenphos, (+)-isomer;;O-ethyl O-(4-cyanophenyl)phenylphosphonothioate;;O-p-cyanophenyl O-ethyl phenylphosphonothioate;;S-4087;;Surecide		http://ctdbase.org/detail.go?type=chem&acc=C002488
C011428	cyanophos		http://ctdbase.org//cas-images/2/2636-26-2.v14426.png	http://ctdbase.org/detail.go?type=chem&acc=C011428
C019309	cyanuric chloride	1,3,5-trichlorotriazine;;2,4,6-trichlorotriazine;;cyanuryl chloride;;s-triazine trichloride;;trichloro-s-triazine	http://ctdbase.org//cas-images/0/108-77-0.v14426.png	http://ctdbase.org/detail.go?type=chem&acc=C019309
D003494	Cyclamates	Calcium Cyclamate;;Cyclamate;;Cyclamate, Calcium;;Cyclamate Calcium (2:1) Salt;;Cyclamate, Calcium (2:1) Salt, Dihydrate;;Cyclamate, Potassium;;Cyclamate, Sodium;;Cyclamate, Sodium Salt;;Cyclamic Acid;;Potassium Cyclamate;;Sodium Cyclamate		http://ctdbase.org/detail.go?type=chem&acc=D003494
C084639	cyclobarbital	cyclobarbitone;;hexemal;;tetrahydrophenobarbital	http://ctdbase.org//cas-images/3/52-31-3.v14426.png	http://ctdbase.org/detail.go?type=chem&acc=C084639
C036468	cyclohexanone		http://ctdbase.org//cas-images/1/108-94-1.v14426.png	http://ctdbase.org/detail.go?type=chem&acc=C036468
C007193	cyclohexene oxide		http://ctdbase.org//cas-images/4/286-20-4.v14426.png	http://ctdbase.org/detail.go?type=chem&acc=C007193
D053138	Cyclohexenes			http://ctdbase.org/detail.go?type=chem&acc=D053138
C552889	cyclohexyl-(2-(3,5-dimethylpyrazol-1-yl)-6-methylpyrimidin-4-yl)amine			http://ctdbase.org/detail.go?type=chem&acc=C552889
D003514	Cyclohexylamines			http://ctdbase.org/detail.go?type=chem&acc=D003514
C500528	cyclohexyl carbamic acid 3'-carbamoylbiphenyl-3-yl ester	URB597;;URB 597;;URB-597		http://ctdbase.org/detail.go?type=chem&acc=C500528
C073636	cyclohexyl methylphosphonic acid		http://ctdbase.org//cas-images/1/1932-60-1.v14426.png	http://ctdbase.org/detail.go?type=chem&acc=C073636
C021166	cyclo(leucylglycine)	cyclo(glycylleucyl);;cyclo(Gly-Leu);;cyclo(leucylglycine), (S)-isomer;;cyclo(Leu-Gly)	http://ctdbase.org//cas-images/8/5815-67-8.v14426.png	http://ctdbase.org/detail.go?type=chem&acc=C021166
D003520	Cyclophosphamide	Anhydrous, Cyclophosphamide;;B518;;B 518;;B-518;;Cyclophosphamide Anhydrous;;Cyclophosphamide Monohydrate;;Cyclophosphamide, (R)-Isomer;;Cyclophosphamide, (S)-Isomer;;Cyclophosphane;;Cytophosphan;;Cytophosphane;;Cytoxan;;Endoxan;;Monohydrate, Cyclophosphamide;;Neosar;;NSC26271;;NSC 26271;;NSC-26271;;Procytox;;Sendoxan	http://ctdbase.org//cas-images/0/50-18-0.v14426.png	http://ctdbase.org/detail.go?type=chem&acc=D003520
C084603	cyclorphan		http://ctdbase.org//cas-images/9/4163-15-9.v14426.png	http://ctdbase.org/detail.go?type=chem&acc=C084603
C045571	cyclosporin G	2-norVal-cyclosporin;;2-norvalyl-cyclosporin;;7-L-norvaline-cyclosporin A;;cyclosporin, 2-norvaline-;;cyclosporine G;;cyclosporin, norVal(2)-;;norvaline(2)-cyclosporine;;NVa(2)-cyclosporin;;OG 37-325;;OG37-325	http://ctdbase.org//cas-images/3/74436-00-3.v14426.png	http://ctdbase.org/detail.go?type=chem&acc=C045571
C403944	cynandione A			http://ctdbase.org/detail.go?type=chem&acc=C403944
C075687	cynaropicrin		http://ctdbase.org//cas-images/0/35730-78-0.v14426.png	http://ctdbase.org/detail.go?type=chem&acc=C075687
C108338	cyprodinil		http://ctdbase.org//cas-images/2/121552-61-2.v14426.png	http://ctdbase.org/detail.go?type=chem&acc=C108338
C112381	cysteinyl-leukotriene			http://ctdbase.org/detail.go?type=chem&acc=C112381
D003570	Cytidine Triphosphate	CRPPP;;CTP;;Magnesium CTP;;Mg CTP;;Triphosphate, Cytidine	http://ctdbase.org//cas-images/4/65-47-4.v14426.png	http://ctdbase.org/detail.go?type=chem&acc=D003570
C004712	cytisine	3-hydroxy-11-norcytisine;;citizine;;cystisin;;cytisine dihydrochloride, trihydrate;;cytisine hydrochloride;;cytisine hydrochloride, hydrate;;cytisine tetrahydrochloride, trihydrate;;cytiton;;Tabex;;Tsitizin	http://ctdbase.org//cas-images/8/485-35-8.v14426.png	http://ctdbase.org/detail.go?type=chem&acc=C004712
C463260	D-65476			http://ctdbase.org/detail.go?type=chem&acc=C463260
C121414	dai-kenchu-to	daikenchuto;;da jian zhong tang;;TU-100 extract		http://ctdbase.org/detail.go?type=chem&acc=C121414
C411602	dalcetrapib	JTT705;;JTT 705;;JTT-705		http://ctdbase.org/detail.go?type=chem&acc=C411602
C051762	daltroban	4-(2-(4-chlorobenzenesulfonylamino)ethyl)benzeneacetic acid;;4-(2-(4-chlorophenylsulfonylamino)ethyl)phenylacetic acid;;BM 13505;;BM 13.505;;BM-13505;;SKF 96148;;SKF-96148	http://ctdbase.org//cas-images/9/105218-03-9.v14426.png	http://ctdbase.org/detail.go?type=chem&acc=C051762
C531150	danggui-shaoyao-san			http://ctdbase.org/detail.go?type=chem&acc=C531150
C515055	darinaparsin	clarinaparsin;;dimethylarsinous glutathione;;DMAs(III)G;;DMAs(III)SG;;S-(dimethylarsino)glutathione;;S-(dimethylarsino)-glutathione;;S-dimethylarsino-glutathione;;ZIO101;;ZIO 101;;ZIO-101		http://ctdbase.org/detail.go?type=chem&acc=C515055
C568335	DCB-SLE1			http://ctdbase.org/detail.go?type=chem&acc=C568335
D003894	Deamino Arginine Vasopressin	1-Deamino-8-D-arginine Vasopressin;;1-Desamino-8-arginine Vasopressin;;Acetate, Desmopressin;;Adiuretin;;Adiuretin SD;;Apo-Desmopressin;;Apotex Brand of Deamino Arginine Vasopressin;;Arginine Vasopressin, Deamino;;DDAVP;;Desmogalen;;Desmopressin;;Desmopressin Acetate;;Desmopressine Ferring;;Desmopressin Monoacetate;;Desmopressin Monoacetate, Trihydrate;;Desmospray;;Desmotabs;;Ferring Brand 1 of D…	http://ctdbase.org//cas-images/6/16679-58-6.v14426.png	http://ctdbase.org/detail.go?type=chem&acc=D003894
D003642	Deanol	Astyl;;Bisorcate, Deanol;;Deanol Bisorcate;;Demanol;;Demanyl;;Dimethylaminoethanol;;Dimethylethanolamine;;Laphal Brand of Deanol Bisorcate;;N,N Dimethyl 2 hydroxyethylamine;;N,N-Dimethyl-2-hydroxyethylamine;;N,N-Dimethylethanolamine;;Tonibral	http://ctdbase.org//cas-images/0/108-01-0.v14426.png	http://ctdbase.org/detail.go?type=chem&acc=D003642
C526360	dechlorane plus			http://ctdbase.org/detail.go?type=chem&acc=C526360
C064445	dechloroethylcyclophosphamide	3-DCE-IFF;;3-DClIF;;3-dechloroethylifosfamide;;(+)-isomer of dechloroethylcyclophosphamide;;N-dechloroethyl-CPA;;(R)-isomer of dechloroethylcyclophosphamide;;(S)-isomer of dechloroethylcyclophosphamide	http://ctdbase.org//cas-images/8/36761-83-8.v14426.png	http://ctdbase.org/detail.go?type=chem&acc=C064445
C038007	dechloroethylifosfamide	2-amino-3-(2-chloroethyl)tetrahydro-2H-1,3,2-oxazophosphorine-2-o-xide;;2-DCE-IFF;;2-DClIF;;2-dechloroethylifosfamide;;dechloroethylifosfamide, (+)-isomer;;dechloroethylifosfamide, (R)-isomer;;dechloroethylifosfamide, (S)-isomer	http://ctdbase.org//cas-images/5/53459-55-5.v14426.png	http://ctdbase.org/detail.go?type=chem&acc=C038007
C101278	decursin	decursinol;;decursinol angelate	http://ctdbase.org//cas-images/6/5928-25-6.v14426.png	http://ctdbase.org/detail.go?type=chem&acc=C101278
C021988	deflazacort	Calcort;;Dezacor;;Zamene	http://ctdbase.org//cas-images/0/14484-47-0.v14426.png	http://ctdbase.org/detail.go?type=chem&acc=C021988
C083030	dehydrocostus lactone		http://ctdbase.org//cas-images/0/477-43-0.v14426.png	http://ctdbase.org/detail.go?type=chem&acc=C083030
D003687	Dehydroepiandrosterone	5 Androsten 3 beta hydroxy 17 one;;5-Androsten-3-beta-hydroxy-17-one;;5 Androsten 3 ol 17 one;;5-Androsten-3-ol-17-one;;Androstenolone;;Dehydroisoandrosterone;;DHEA;;Prasterone;;Prasterone, 3 alpha Isomer;;Prasterone, 3 alpha-Isomer	http://ctdbase.org//cas-images/0/53-43-0.v14426.png	http://ctdbase.org/detail.go?type=chem&acc=D003687
C551630	dehydroglyasperin D			http://ctdbase.org/detail.go?type=chem&acc=C551630
C017184	dehydroretinal	3,4-didehydroretinal;;3-dehydroretinal	http://ctdbase.org//cas-images/7/472-87-7.v14426.png	http://ctdbase.org/detail.go?type=chem&acc=C017184
C035731	delta-8-tetrahydrocannabinol		http://ctdbase.org//cas-images/5/5957-75-5.v14426.png	http://ctdbase.org/detail.go?type=chem&acc=C035731
C479072	delta-tocopherol		http://ctdbase.org//cas-images/1/119-13-1.v14426.png	http://ctdbase.org/detail.go?type=chem&acc=C479072
D003703	Demecolcine	Colcemid;;Colcemide;;Colchamine;;Demecolcine, (+)-Isomer	http://ctdbase.org//cas-images/5/477-30-5.v14426.png	http://ctdbase.org/detail.go?type=chem&acc=D003703
C043898	denbufylline	7-(2'-oxopropyl)-1,3-di-n-butylxanthine;;BRL 30892;;BRL-30892		http://ctdbase.org/detail.go?type=chem&acc=C043898
C037293	denopamine	1-(p-hydroxyphenyl)-2-((3,4-dimethoxyphenethyl)amino)ethanol;;(3,4-dimethoxyphenethylaminomethyl)-4-hydroxybenzyl alcohol;;TA 064;;TA-064	http://ctdbase.org//cas-images/9/71771-90-9.v14426.png	http://ctdbase.org/detail.go?type=chem&acc=C037293
D003839	Deoxyadenosines	Adenine Deoxyribonucleosides;;Adenylyldeoxyribonucleosides;;Deoxyadenosine Derivatives;;Deoxyribonucleosides, Adenine;;Derivatives, Deoxyadenosine		http://ctdbase.org/detail.go?type=chem&acc=D003839
D003841	Deoxycytidine	Cytosine Deoxyribonucleoside;;Cytosine Deoxyriboside;;Deoxyribonucleoside, Cytosine;;Deoxyriboside, Cytosine	http://ctdbase.org//cas-images/9/951-77-9.v14426.png	http://ctdbase.org/detail.go?type=chem&acc=D003841
D003847	Deoxyglucose	2 Deoxy D glucose;;2-Deoxy-D-glucose;;2 Deoxyglucose;;2-Deoxyglucose;;2 Desoxy D glucose;;2-Desoxy-D-glucose	http://ctdbase.org//cas-images/6/154-17-6.v14426.png	http://ctdbase.org/detail.go?type=chem&acc=D003847
C573133	deoxynivalenol-15-glucuronide	D15GlcA;;DON-15-beta-D-O-glucuronide		http://ctdbase.org/detail.go?type=chem&acc=C573133
C542050	deoxynivalenol-3-glucoside			http://ctdbase.org/detail.go?type=chem&acc=C542050
D047630	Depsipeptides	Cryptophycins;;Cyclic Depsipeptides;;Cyclodepsipeptides;;Depsipeptides, Cyclic		http://ctdbase.org/detail.go?type=chem&acc=D047630
C451162	Dermatophagoides pteronyssinus antigen p 1	Der p 1;;Der p I;;Der pI allergen;;Dpt p1 antigen;;major mite fecal allergen Der P 1		http://ctdbase.org/detail.go?type=chem&acc=C451162
C047386	desethylamodiaquine	4-((7-chloro-4-quinolinyl)amino)-2-((ethylamino)methyl)phenol;;monodesethylamodiaquine;;N-desethylamodiaquine	http://ctdbase.org//cas-images/6/79352-78-6.v14426.png	http://ctdbase.org/detail.go?type=chem&acc=C047386
C494355	desisobutyrylciclesonide	des-CIC;;des-ciclesonide;;desisobutyryl-ciclesonide		http://ctdbase.org/detail.go?type=chem&acc=C494355
D003897	Desmosterol	24 Dehydrocholesterol;;24-Dehydrocholesterol;;Demosterol	http://ctdbase.org//cas-images/2/313-04-2.v14426.png	http://ctdbase.org/detail.go?type=chem&acc=D003897
D017135	Desogestrel	13 Ethyl 11 methylene 18,19 dinor 17 alpha pregn 4 en 20 yn 17 ol;;13-Ethyl-11-methylene-18,19-dinor-17 alpha-pregn-4-en-20-yn-17-ol;;alpha-pregn-4-en-20-yn-17-ol, 13-Ethyl-11-methylene-18,19-dinor-17;;Cerazette;;Marvelon;;Org2969;;Org 2969;;Org-2969;;Organon Brand of Desogestrel	http://ctdbase.org//cas-images/5/54024-22-5.v14426.png	http://ctdbase.org/detail.go?type=chem&acc=D017135
D003899	Desoximetasone	17 Desoxymethasone;;17-Desoxymethasone;;A41304;;A 41304;;A-41304;;Abbott Brand of Desoximetasone;;Aventis Brand of Desoximetasone;;Bipharma Brand of Desoximetasone;;Deoxydexamethasone;;Dermik Brand of Desoximetasone;;Desoxi;;Desoxymethasone;;Flubason;;Hoechst Brand of Desoximetasone;;Ibaril;;Medicis Brand of Desoximetasone;;Optipharma Brand of Desoximetasone;;Stiedex;;Stiefel Brand of Desoximetas…	http://ctdbase.org//cas-images/2/382-67-2.v14426.png	http://ctdbase.org/detail.go?type=chem&acc=D003899
D003900	Desoxycorticosterone	11 Decorticosterone;;11-Decorticosterone;;21 Hydroxy 4 pregnene 3,20 dione;;21-Hydroxy-4-pregnene-3,20-dione;;21 Hydroxyprogesterone;;21-Hydroxyprogesterone;;Cortexone;;Deoxycorticosterone;;Desoxycortone	http://ctdbase.org//cas-images/7/64-85-7.v14426.png	http://ctdbase.org/detail.go?type=chem&acc=D003900
C031710	dexamethasone 21-methanesulfonate		http://ctdbase.org//cas-images/7/2265-22-7.v14426.png	http://ctdbase.org/detail.go?type=chem&acc=C031710
C041706	dexamethasone oxetanone		http://ctdbase.org//cas-images/5/4089-36-5.v14426.png	http://ctdbase.org/detail.go?type=chem&acc=C041706
C103490	dexloxiglumide		http://ctdbase.org//cas-images/2/119817-90-2.v14426.png	http://ctdbase.org/detail.go?type=chem&acc=C103490
D003911	Dextrans	Dextran;;Dextran 40;;Dextran 40000;;Dextran 70;;Dextran 75;;Dextran 80;;Dextran B1355;;Dextran B 1355;;Dextran B-1355;;Dextran B 1355 S;;Dextran B-1355-S;;Dextran B512;;Dextran Derivatives;;Dextran M 70;;Dextran T 40;;Dextran T-40;;Dextran T 500;;Dextran T-500;;Dextran T 70;;Hemodex;;Hyskon;;Infukoll;;Macrodex;;Polyglucin;;Promit;;Rheodextran;;Rheoisodex;;Rheomacrodex;;Rheopolyglucin;;Rondex;;Sav…		http://ctdbase.org/detail.go?type=chem&acc=D003911
C539263	di-2-pyridylketone-4,4-dimethyl-3-thiosemicarbazone	di-2-pyridyl ketone-4,4-dimethyl-3-thiosemicarbazone;;Dp44mt;;HDp44mt		http://ctdbase.org/detail.go?type=chem&acc=C539263
C025527	diacetolol	acetyl acebutolol;;diacetolol, (+)-isomer;;diacetolol, ()-isomer;;diacetolol monohydrochloride;;diacetolol, monohydrochloride, (+)-isomer;;M&B 16,942;;RS-1-(4-acetamido-2-acetylphenoxy)-2-hydroxy-3-isopropylaminopropane hydrochloride	http://ctdbase.org//cas-images/5/28197-69-5.v14426.png	http://ctdbase.org/detail.go?type=chem&acc=C025527
D003931	Diacetyl	2,3 Butanedione;;2,3-Butanedione;;Biacetyl;;Diketobutane;;Dimethyldiketone;;Dimethylglyoxal	http://ctdbase.org//cas-images/8/431-03-8.v14426.png	http://ctdbase.org/detail.go?type=chem&acc=D003931
C070070	diadenosine 5',5''''-P1,P6-hexaphosphate	Ap6A;;Ap(6)A;;diadenosine hexaphosphate;;P1,P6-di(adenosine-5')hexaphosphate	http://ctdbase.org//cas-images/4/56983-23-4.v14426.png	http://ctdbase.org/detail.go?type=chem&acc=C070070
D003962	Dianisidine	3,3' Dimethoxybenzidine;;3,3'-Dimethoxybenzidine;;Dianisidine Dihydrochloride;;Dianisidine Hydrochloride;;Dianisidine Sulfate;;Dihydrochloride, Dianisidine;;Hydrochloride, Dianisidine;;O Dianisidine;;O-Dianisidine;;Sulfate, Dianisidine	http://ctdbase.org//cas-images/4/119-90-4.v14426.png	http://ctdbase.org/detail.go?type=chem&acc=D003962
C527766	diapocynin			http://ctdbase.org/detail.go?type=chem&acc=C527766
D036381	Diarylheptanoids			http://ctdbase.org/detail.go?type=chem&acc=D036381
C438269	diazepinylbenzoic acid			http://ctdbase.org/detail.go?type=chem&acc=C438269
C018911	dibenzoanthracene-1,2-dihydrodiol	dibenzoanthracene-1,2-dihydrodiol, (trans)-isomer;;dibenzoanthracene-1,2-dihydrodiol, (trans)-(+)-isomer;;trans-1,2-dihydroxy-1,2-dihydrodibenzo(a,h)anthracene	http://ctdbase.org//cas-images/5/1421-82-5.v14426.png	http://ctdbase.org/detail.go?type=chem&acc=C018911
C023614	dibenzofuran		http://ctdbase.org//cas-images/9/132-64-9.v14426.png	http://ctdbase.org/detail.go?type=chem&acc=C023614
C028000	dibenzothiazyl disulfide	2,2-dithio-bis-benzothiazole;;2-mercaptobenzothiazole disulfide;;Altax;;dibenzthiazyl disulfide;;dibenzthiazyl disulphide;;MBTS disulfide	http://ctdbase.org//cas-images/5/120-78-5.v14426.png	http://ctdbase.org/detail.go?type=chem&acc=C028000
D003992	Dibucaine	Cincain;;Cinchocaine;;Nupercainal;;Nupercaine;;Sovcaine	http://ctdbase.org//cas-images/0/85-79-0.v14426.png	http://ctdbase.org/detail.go?type=chem&acc=D003992
C055869	dichlobanil	2,6-dichlorobenzonitrile;;dichlobenil	http://ctdbase.org//cas-images/6/1194-65-6.v14426.png	http://ctdbase.org/detail.go?type=chem&acc=C055869
C555408	dichloridobis(3-imino-2-ethoxyflavanone)ruthenium(II)			http://ctdbase.org/detail.go?type=chem&acc=C555408
C555407	dichloridobis(3-imino-2-methoxyflavanone)ruthenium(II)			http://ctdbase.org/detail.go?type=chem&acc=C555407
D004000	Dichloroethylenes	Chlorides, Vinylidene;;Vinylidene Chlorides		http://ctdbase.org/detail.go?type=chem&acc=D004000
D004003	Dichlorophen		http://ctdbase.org//cas-images/4/97-23-4.v14426.png	http://ctdbase.org/detail.go?type=chem&acc=D004003
D004005	Dichlorphenamide	Daranide;;Dichlofenamide;;Diclofenamid;;Glauconide;;Llorens Brand of Dichlorphenamide;;Merck Brand of Dichlorphenamide	http://ctdbase.org//cas-images/8/120-97-8.v14426.png	http://ctdbase.org/detail.go?type=chem&acc=D004005
C539240	dicholesteroyl diselenide			http://ctdbase.org/detail.go?type=chem&acc=C539240
D004025	Dicyclomine	Atlantis Brand of Dicyclomine Hydrochloride;;Aventis Behring Brand of Dicyclomine Hydrochloride;;Aventis Brand of Dicyclomine Hydrochloride;;Bentyl;;Bentylol;;Dibent;;Diclomin;;Dicyclomine Hydrochloride;;Di Cyclonex;;Di-Cyclonex;;Dicycloverin;;Di Spaz;;Di-Spaz;;Florizel Brand of Dicyclomine Hydrochloride;;Hauck Brand of Dicyclomine Hydrochloride;;Hoechst Brand of Dicyclomine Hydrochloride;;Hydroc…	http://ctdbase.org//cas-images/0/77-19-0.v14426.png	http://ctdbase.org/detail.go?type=chem&acc=D004025
D016049	Didanosine	2',3' Dideoxyinosine;;2',3'-Dideoxyinosine;;Bristol Myers Brand of Didanosine;;Bristol-Myers Brand of Didanosine;;Bristol Myers Squibb Brand of Didanosine;;Bristol-Myers Squibb Brand of Didanosine;;ddI (Antiviral);;Dideoxyinosine;;NSC612049;;NSC 612049;;NSC-612049;;Videx	http://ctdbase.org//cas-images/6/69655-05-6.v14426.png	http://ctdbase.org/detail.go?type=chem&acc=D016049
C503840	dieckol			http://ctdbase.org/detail.go?type=chem&acc=C503840
C023635	dienogest	17 alpha-cyanomethyl-17 beta-hydroxy-13 beta-methylgona-4,9-dien-3-one;;17 alpha-cyanomethyl-17 beta-hydroxyestra-4,9(10)-diene-3-one;;STS 557;;STS-557		http://ctdbase.org/detail.go?type=chem&acc=C023635
C502471	diethoxyphosphoryloxymethyl butanoate	AN-7 phosphate cpd;;butyroyloxymethyl-diethyl phosphate		http://ctdbase.org/detail.go?type=chem&acc=C502471
C552250	diethyl-1,3,6,8-tetrahydro-1,3,6,8-tetraoxobenzo(lmn)(3,8)phenanthroline-2,7-diacetate			http://ctdbase.org/detail.go?type=chem&acc=C552250
C013484	diethylene glycol		http://ctdbase.org//cas-images/6/111-46-6.v14426.png	http://ctdbase.org/detail.go?type=chem&acc=C013484
C048587	diethylstilbestrol monophosphate	DES-MP;;PDES;;phosphate diethylstilbesterol	http://ctdbase.org//cas-images/9/47341-71-9.v14426.png	http://ctdbase.org/detail.go?type=chem&acc=C048587
C035318	diethylthiourea		http://ctdbase.org//cas-images/7/26914-14-7.v14426.png	http://ctdbase.org/detail.go?type=chem&acc=C035318
C115058	difenoconazole		http://ctdbase.org//cas-images/3/119446-68-3.v14426.png	http://ctdbase.org/detail.go?type=chem&acc=C115058
C100108	diftalone	aladione;;L 5418;;phthalazino-(2,3-b)-phthalazine-5,12(7H,14H)-dione	http://ctdbase.org//cas-images/1/21626-89-1.v14426.png	http://ctdbase.org/detail.go?type=chem&acc=C100108
C534866	digalloylresveratrol			http://ctdbase.org/detail.go?type=chem&acc=C534866
C518651	digeranyl bisphosphonate			http://ctdbase.org/detail.go?type=chem&acc=C518651
D004073	Digitoxigenin		http://ctdbase.org//cas-images/4/143-62-4.v14426.png	http://ctdbase.org/detail.go?type=chem&acc=D004073
D004075	Diglycerides			http://ctdbase.org/detail.go?type=chem&acc=D004075
D004076	Digoxigenin		http://ctdbase.org//cas-images/4/1672-46-4.v14426.png	http://ctdbase.org/detail.go?type=chem&acc=D004076
C089799	diheptyl phthalate		http://ctdbase.org//cas-images/3/3648-21-3.v14426.png	http://ctdbase.org/detail.go?type=chem&acc=C089799
C039060	dihydroartemisinin	artemisinin, dihydro-;;dihydroartemisinine;;dihydroqinghaosu;;dihydroquinghaosu;;dihydroquinghaosu, (3R-(3alpha,5abeta,6beta,8abeta,9alpha,10alpha,12alpha,12aR*))-isomer;;dihydroquinghaosu, (3R-(3alpha,5abeta,6beta,8abeta,9alpha,10beta,12alpha,12aR*))-isomer;;quinghaosu, dihydro-		http://ctdbase.org/detail.go?type=chem&acc=C039060
C109343	dihydroceramide	C2-dihydroceramide;;dihydro-ceramide;;N-acetylsphinganine		http://ctdbase.org/detail.go?type=chem&acc=C109343
C024794	dihydrocytochalasin B	dihydrocytochalasin C;;dihydrocytochalasin D	http://ctdbase.org//cas-images/7/39156-67-7.v14426.png	http://ctdbase.org/detail.go?type=chem&acc=C024794
C514241	dihydroethidine			http://ctdbase.org/detail.go?type=chem&acc=C514241
C067883	dihydroethidium		http://ctdbase.org//cas-images/2/104821-25-2.v14426.png	http://ctdbase.org/detail.go?type=chem&acc=C067883
C110423	dihydrofluorescein			http://ctdbase.org/detail.go?type=chem&acc=C110423
C007409	dihydrolipoamide		http://ctdbase.org//cas-images/7/3884-47-7.v14426.png	http://ctdbase.org/detail.go?type=chem&acc=C007409
C472036	dihydromyricetin			http://ctdbase.org/detail.go?type=chem&acc=C472036
C544754	dihydroresveratrol			http://ctdbase.org/detail.go?type=chem&acc=C544754
C012457	diisopropanolnitrosamine	2,2'-BHP;;2,2'-dihydroxy-di-n-propylnitrosamine;;BHP cpd;;DHPN;;N-bis(2-hydroxypropyl)nitrosamine;;nitroso-di-isopropanolamine;;N-nitroso-bis(2-hydroxypropyl)amine;;N-nitrosobis(2-hydroxypropyl)amine	http://ctdbase.org//cas-images/6/53609-64-6.v14426.png	http://ctdbase.org/detail.go?type=chem&acc=C012457
C024808	diisopropyl 1,3-dithiol-2-ylidenemalonate	malotilate;;NKK 105;;NKK-105	http://ctdbase.org//cas-images/9/59937-28-9.v14426.png	http://ctdbase.org/detail.go?type=chem&acc=C024808
C012621	dimemorfan	Astomin;;AT 17;;d-3-methyl-N-methylmorphinan;;Dastosin;;dimemorfan, (9alpha,13alpha,14alpha)-isomer;;dimemorfan phosphate;;dimemorfan phosphate (1:1) salt;;dinemorphan	http://ctdbase.org//cas-images/2/36304-82-2.v14426.png	http://ctdbase.org/detail.go?type=chem&acc=C012621
D004114	Dimethadione	5,5-Dimethyl-2,4-oxazolidinedione;;5,5-Dimethyloxazolidine-2,4-dione;;Dimethyloxazolidinedione	http://ctdbase.org//cas-images/4/695-53-4.v14426.png	http://ctdbase.org/detail.go?type=chem&acc=D004114
D004115	Dimethindene	Dimethindene Maleate;;Dimethpyrindene;;Dimetindene;;Fenistil;;Forhistal;;Maleate, Dimethindene;;Novartis Brand of Dimethindene Maleate	http://ctdbase.org//cas-images/9/5636-83-9.v14426.png	http://ctdbase.org/detail.go?type=chem&acc=D004115
C034516	dimethylamine	dimethylamine, conjugate acid;;dimethylamine hydrochloride;;dimethylamine nitrate;;dimethylamine perchlorate;;dimethylamine phosphate (3:1);;dimethylamine sulfate;;dimethylamine sulfate (1:1);;dimethylammonium chloride;;dimethylammonium formate	http://ctdbase.org//cas-images/3/124-40-3.v14426.png	http://ctdbase.org/detail.go?type=chem&acc=C034516
C015831	dimethyldioctadecylammonium	DDBAS compound;;dimethyl-dioctadecyl-ammonium bromide;;dimethyldioctadecylammonium bromide;;dimethyldioctadecylammonium chloride;;dimethyldioctadecylammonium methyl sulfate;;dimethyldioctadecylammonium sulfate;;dimethyldistearylammonium bisulfate;;dimethyldistearylammonium bromide;;dioctadecyl dimethylammonium bromide;;dioctadecyldimethylammonium chloride;;distearyldimethylammonium bromide;;DODAB…	http://ctdbase.org//cas-images/2/14357-21-2.v14426.png	http://ctdbase.org/detail.go?type=chem&acc=C015831
C018522	dimethyl-N-acetylmuramyl-alanylglutamate	dimethyl-N-acetylmuramyl-L-alanyl-D-glutamate;;dimethyl-N-AcMu-Ala-Glu;;N-acetylmuramyl-L-alanyl-D-glutamic acid dimethyl ester	http://ctdbase.org//cas-images/5/60355-79-5.v14426.png	http://ctdbase.org/detail.go?type=chem&acc=C018522
D004246	Dimethylphenylpiperazinium Iodide	1,1 Dimethyl 4 phenylpiperazine Iodide;;1,1-Dimethyl-4-phenylpiperazine Iodide;;Dimethylphenylpiperazinium;;DMPP;;Iodide, 1,1-Dimethyl-4-phenylpiperazine;;Iodide, Dimethylphenylpiperazinium	http://ctdbase.org//cas-images/3/54-77-3.v14426.png	http://ctdbase.org/detail.go?type=chem&acc=D004246
C024629	dimethyl phthalate	dimethylphthalate;;dimethyl phthalate, conjugate diacid	http://ctdbase.org//cas-images/3/131-11-3.v14426.png	http://ctdbase.org/detail.go?type=chem&acc=C024629
C025910	dimethyl sulfone	dimethyl sulfone, 13C-labeled;;methyl sulfone;;methyl sulfonmethane;;methylsulfonylmethane	http://ctdbase.org//cas-images/0/67-71-0.v14426.png	http://ctdbase.org/detail.go?type=chem&acc=C025910
D004121	Dimethyl Sulfoxide	Dimethylsulfoxide;;Dimethylsulphinyl;;Dimethylsulphoxide;;Dimethyl Sulphoxide;;Dimexide;;DMSO;;Merckle Brand of Dimethyl Sulfoxide;;Research Ind. Corp. Brand 1 of Dimethyl Sulfoxide;;Research Ind. Corp. Brand 2 of Dimethyl Sulfoxide;;Rheumabene;;Rimso;;Rimso 100;;Rimso-50;;Sclerosol;;Shire Brand of Dimethyl Sulfoxide;;Sulfinylbis(methane);;Sulfoxide, Dimethyl;;Sulphoxide, Dimethyl	http://ctdbase.org//cas-images/5/67-68-5.v14426.png	http://ctdbase.org/detail.go?type=chem&acc=D004121
C005951	dimetilan		http://ctdbase.org//cas-images/4/644-64-4.v14426.png	http://ctdbase.org/detail.go?type=chem&acc=C005951
C045405	di-n-butyl adipate		http://ctdbase.org//cas-images/7/105-99-7.v14426.png	http://ctdbase.org/detail.go?type=chem&acc=C045405
C018527	dinoseb	2,4-dinitro-6-sec-butylphenol;;2-sec-butyl-4,6-dinitrophenol;;dinitrobutylphenol;;dinoseb ammonium salt;;dinoseb ethanolamine salt;;dinoseb sodium salt;;dinoseb triethanolamine salt;;DNBP	http://ctdbase.org//cas-images/7/88-85-7.v14426.png	http://ctdbase.org/detail.go?type=chem&acc=C018527
D004144	Diosgenin		http://ctdbase.org//cas-images/9/512-04-9.v14426.png	http://ctdbase.org/detail.go?type=chem&acc=D004144
C550453	dioxinodehydroeckol			http://ctdbase.org/detail.go?type=chem&acc=C550453
D004148	Dioxolanes			http://ctdbase.org/detail.go?type=chem&acc=D004148
C493087	diphenylarsinic acid			http://ctdbase.org/detail.go?type=chem&acc=C493087
C062963	diphenylcarboxylate		http://ctdbase.org//cas-images/2/93-99-2.v14426.png	http://ctdbase.org/detail.go?type=chem&acc=C062963
C031291	diphenyliodonium	diphenyliodonium bromide;;diphenyliodonium chloride;;diphenyliodonium hexafluoroarsenate;;diphenyliodonium hexafluorophosphate;;diphenyliodonium iodide;;diphenyliodonium nitrate;;diphenyliodonium nitrite;;diphenyliodonium sulfate (1:1);;diphenyliodonium tosylate;;iodonium biphenyl;;iodoniumdiphenyl	http://ctdbase.org//cas-images/0/10182-84-0.v14426.png	http://ctdbase.org/detail.go?type=chem&acc=C031291
C495419	diphenylmethyl selenocyanate			http://ctdbase.org/detail.go?type=chem&acc=C495419
D004164	Diphosphonates			http://ctdbase.org/detail.go?type=chem&acc=D004164
C107241	diphosphoric acid	H4P2O7;;Na4P2O7;;PPi cpd;;pyrophosphate;;pyrophosphoric acid	http://ctdbase.org//cas-images/3/2466-09-3.v14426.png	http://ctdbase.org/detail.go?type=chem&acc=C107241
C007526	dipin		http://ctdbase.org//cas-images/8/738-99-8.v14426.png	http://ctdbase.org/detail.go?type=chem&acc=C007526
C004651	dipropylacetamide	Depamide;;valproic acid amide;;valpromide		http://ctdbase.org/detail.go?type=chem&acc=C004651
C453079	dipropylenetriamine-NONOate			http://ctdbase.org/detail.go?type=chem&acc=C453079
D004178	Diquat	Dibromide, Diquat;;Diquat Dibromide	http://ctdbase.org//cas-images/9/2764-72-9.v14426.png	http://ctdbase.org/detail.go?type=chem&acc=D004178
D004222	Disulfoton	Demeton;;Disyston;;Di Syston;;Di-Syston;;Thiodemeton	http://ctdbase.org//cas-images/4/298-04-4.v14426.png	http://ctdbase.org/detail.go?type=chem&acc=D004222
D004224	Diterpenes	Cembrane Diterpenes;;Cembranes;;Diterpenes, Cembrane;;Diterpenes, Labdane;;Diterpenoids;;Labdane Diterpenes;;Labdanes;;Norditerpenes;;Norditerpenoids		http://ctdbase.org/detail.go?type=chem&acc=D004224
C438055	dithiane			http://ctdbase.org/detail.go?type=chem&acc=C438055
C560357	DLJ14 compound			http://ctdbase.org/detail.go?type=chem&acc=C560357
C096278	DNA-(2-amino-3-methylimidazo(4,5-f)quinoline) adduct	2-AMIQ-DNA adduct;;IQ-DNA adduct		http://ctdbase.org/detail.go?type=chem&acc=C096278
C036836	dodecanedioic acid	1,10-decanedicarboxylic acid;;dodecandioic acid;;dodecanedioic acid, sodium salt	http://ctdbase.org//cas-images/2/693-23-2.v14426.png	http://ctdbase.org/detail.go?type=chem&acc=C036836
C109695	dong quai	dang-gui;;tang-kuei		http://ctdbase.org/detail.go?type=chem&acc=C109695
C120143	donitriptan	4-(4-(2-(2-aminoethyl-1H-indol-5-yloxyl)acetyl)piperazinyl-1-yl)benzonitrile;;F11356;;F 11356;;F12640;;F 12640;;F-12640	http://ctdbase.org//cas-images/9/170911-68-9.v14426.png	http://ctdbase.org/detail.go?type=chem&acc=C120143
C040616	DOPA melanin			http://ctdbase.org/detail.go?type=chem&acc=C040616
D018491	Dopamine Agonists	Agonist, Dopamine;;Agonist, Dopamine Receptor;;Agonist, Dopaminergic;;Agonists, Dopamine;;Agonists, Dopamine Receptor;;Agonists, Dopaminergic;;Dopamine Agonist;;Dopamine Receptor Agonist;;Dopamine Receptor Agonists;;Dopaminergic Agonist;;Dopaminergic Agonists;;Receptor Agonist, Dopamine;;Receptor Agonists, Dopamine		http://ctdbase.org/detail.go?type=chem&acc=D018491
C084101	doramectin	25-cyclohexyl-5-O-demethyl-25-de(1-methylpropyl)avermectin A1a;;Dectomax	http://ctdbase.org//cas-images/3/117704-25-3.v14426.png	http://ctdbase.org/detail.go?type=chem&acc=C084101
D004308	Dothiepin	Dosulepin;;Dothiepin Hydrochloride;;Hydrochloride, Dothiepin;;Prothiaden	http://ctdbase.org//cas-images/1/113-53-1.v14426.png	http://ctdbase.org/detail.go?type=chem&acc=D004308
D004315	Doxapram	AHP Brand of Doxapram Hydrochloride;;Antigen Brand of Doxapram Hydrochloride;;Docatone;;Dopram;;Doxapram Hydrochloride;;Genopharm Brand of Doxapram Hydrochloride;;Hydrochloride, Doxapram;;Riemser Brand of Doxapram Hydrochloride;;Wyeth Brand of Doxapram;;Wyeth Brand of Doxapram Hydrochloride	http://ctdbase.org//cas-images/5/309-29-5.v14426.png	http://ctdbase.org/detail.go?type=chem&acc=D004315
C038345	droloxifene	3-hydroxytamoxifen;;3-hydroxytamoxifen citrate;;droloxifene citrate;;FK435;;FK 435;;FK-435;;meta-hydroxytamoxifen		http://ctdbase.org/detail.go?type=chem&acc=C038345
C118667	dronedarone	Multaq;;SR 33589;;SR 33589B		http://ctdbase.org/detail.go?type=chem&acc=C118667
D004365	Drugs, Chinese Herbal	Chinese Drugs, Plant;;Chinese Herbal Drugs;;Chinese Plant Extracts;;Extracts, Chinese Plant;;Herbal Drugs, Chinese;;Plant Extracts, Chinese		http://ctdbase.org/detail.go?type=chem&acc=D004365
C556151	DX600 peptide			http://ctdbase.org/detail.go?type=chem&acc=C556151
C505440	DX 619	DX-619;;DX619 compound		http://ctdbase.org/detail.go?type=chem&acc=C505440
C502814	dynorphin A-(1-11)-NH2, Nalpha-benzylTyr(1)-cyclo(Asp(5)-Dap(8))-	1-N(alpha)-benzyl-Tyr-cyclo(5-Asp-8-Dap)-Dyn A (1-11)-NH2;;dynorphin A (1-11)-amide, N(alpha)-benzyltyrosyl(1)-cyclo(aspartyl(5)-alpha,beta-dimethylpropionyl(8))-;;(N(alpha)-benzylTyr(1),cyclo(D-Asp(5),Dap(8)))-dynorphin A-(1-11)NH2;;N-benzylTyr1,cyclo(Asp5-Dap8)Dyn A-(1-11)-NH2;;zyklophin		http://ctdbase.org/detail.go?type=chem&acc=C502814
C061285	E 2078	1-N-Me-Tyr(1)-7-N-Me-Arg-8-N-Et-LeuNH2-dynorphin (1-8);;dynorphin (1-8), N-methyltyrosyl(1)-N-methylarginyl(7)-N-ethylleucinamide(8)-;;dynorphin (1-8), N-Me-Tyr(1)-N-Me-Arg(7)-N-Et-LeuNH2(8)-;;E-2078;;N-methyltyrosyl-glycyl-glycyl-phenylalanyl-leucyl-arginyl-N-methyl-arginyl-leucyl ethylamide;;N-Me-Tyr-Gly-Gly-Phe-Leu-Arg-N-Me-Arg-Leu-NH-C2H5	http://ctdbase.org//cas-images/9/103613-84-9.v14426.png	http://ctdbase.org/detail.go?type=chem&acc=C061285
C075569	E 3330	(2E)-3-(5-(2,3-dimethoxy-6-methyl-1,4-benzoquinoyl))-2-nonyl-2-propenoic acid;;E3330;;E-3330	http://ctdbase.org//cas-images/4/136164-66-4.v14426.png	http://ctdbase.org/detail.go?type=chem&acc=C075569
C064507	E 6080	6-hydroxy-2-(4-sulfamoylbenzylamine)-4,5,7-trimethylbenzothiazole hydrochloride;;E6080;;E-6080	http://ctdbase.org//cas-images/0/120164-49-0.v14426.png	http://ctdbase.org/detail.go?type=chem&acc=C064507
D004440	Ecdysone		http://ctdbase.org//cas-images/3/3604-87-3.v14426.png	http://ctdbase.org/detail.go?type=chem&acc=D004440
D004441	Ecdysterone	20 Hydroxyecdysone;;20-Hydroxyecdysone;;Beta Ecdysone;;Beta-Ecdysone;;Crustecdysone	http://ctdbase.org//cas-images/7/5289-74-7.v14426.png	http://ctdbase.org/detail.go?type=chem&acc=D004441
C034524	ecgonine methyl ester	ecgonine methyl ester, (1R-(2-endo,3-exo))-isomer;;ecgonine methyl ester, (1R-(2-exo,3-endo))-isomer;;ecgonine methyl ester, (1R-(endo,endo))-isomer;;ecgonine methyl ester, (1S-(endo,endo))-isomer;;ecgonine methyl ester hydrochloride, (1R-(exo,exo))-isomer;;methyl ecgonine	http://ctdbase.org//cas-images/1/7143-09-1.v14426.png	http://ctdbase.org/detail.go?type=chem&acc=C034524
C057986	echistatin	echistatin alpha1;;echistatin alpha2;;echistatin beta		http://ctdbase.org/detail.go?type=chem&acc=C057986
C066425	efonidipine	5-(5,5-dimethyl-1,3,2-dioxaphosphorinan-2-yl)-1,4-dihydro-2,6-dimethyl-4-(3-nitrophenyl)-3-pyridinecarboxylic acid, 2-(phenyl(phenylmethyl)amino) ethyl ester, P-oxide, hydrochloride;;enfonidipine hydrochloride;;NZ 105;;NZ-105	http://ctdbase.org//cas-images/1/111011-53-1.v14426.png	http://ctdbase.org/detail.go?type=chem&acc=C066425
D004533	Egtazic Acid	Acid, Egtazic;;EGATA;;EGTA;;EGTA, Tetrasodium;;Egtazic Acid Disodium Salt;;Egtazic Acid Potassium Salt;;Egtazic Acid Sodium Salt;;Ethylenebis(oxyethylenenitrile)tetraacetic Acid;;Ethylene Glycol Bis(2-aminoethyl ether)tetraacetic Acid;;Ethylene Glycol Tetraacetic Acid;;GEDTA;;Glycoletherdiamine-N,N,N',N'-tetraacetic Acid;;Magnesium EGTA;;Magnesium-EGTA;;Tetrasodium EGTA	http://ctdbase.org//cas-images/5/67-42-5.v14426.png	http://ctdbase.org/detail.go?type=chem&acc=D004533
C004934	eleostearic acid	9,11,13-CLN;;9,11,13-conjugated linolenic acid;;9,11,13-octadecatrienoic acid;;9c,11t,13t-CLN;;9cis,11trans,13trans-conjugated linolenic acid;;eleostearic acid, (E,E,E)-isomer;;eleostearic acid, (E,Z,E)-isomer;;eleostearic acid, (Z,E,E)-isomer;;eleostearic acid, (Z,Z,E)-isomer;;trichosanic acid	http://ctdbase.org//cas-images/9/13296-76-9.v14426.png	http://ctdbase.org/detail.go?type=chem&acc=C004934
C034192	ellipticine	5,11-dimethyl-6H-pyrido(4,3-b)carbazole;;ellipticine hydrochloride;;ellipticine tartrate;;NSC 71795	http://ctdbase.org//cas-images/3/519-23-3.v14426.png	http://ctdbase.org/detail.go?type=chem&acc=C034192
C547424	EMD 392949			http://ctdbase.org/detail.go?type=chem&acc=C547424
C043345	emedastine	1-(2-ethoxyethyl)-2-(4-methyl-1-homopiperazinyl)benzimidazole difumarate;;Emadine;;emedastine difumarate;;KB 2413;;KB-2413;;KG 2413;;KG-2413	http://ctdbase.org//cas-images/2/87233-61-2.v14426.png	http://ctdbase.org/detail.go?type=chem&acc=C043345
C045761	emeriamine	3-amino-4-trimethylaminobutyric acid;;aminocarnitine;;amino-carnitine	http://ctdbase.org//cas-images/9/98063-21-9.v14426.png	http://ctdbase.org/detail.go?type=chem&acc=C045761
C468987	emodepside			http://ctdbase.org/detail.go?type=chem&acc=C468987
C067110	enadoline	CAM 569;;CAM-569;;CAM 570;;CAM-570;;CI 977;;CI-977;;enadoline, (5alpha,7alpha,8beta)-(-)-isomer;;enadoline, (5alpha,7alpha,8beta)-(+)-isomer;;enadoline hydrochloride, (5R-(5alpha,7alpha,8beta));;N-methyl-N-(7-(1-pyrolidinyl)-1-oxaspiro(4,5)dec-8-yl)-4-benzofuranacetamide;;PD 129289;;PD-129289;;PD 129290;;PD-129290	http://ctdbase.org//cas-images/7/107431-28-7.v14426.png	http://ctdbase.org/detail.go?type=chem&acc=C067110
D052244	Endocrine Disruptors	Chemicals, Endocrine Disrupting;;Disruptor Effect, Endocrine;;Disruptor Effects, Endocrine;;Disruptors, Endocrine;;Effect, Endocrine Disruptor;;Effects, Endocrine Disruptor;;Endocrine Disrupting Chemicals;;Endocrine Disruptor Effect;;Endocrine Disruptor Effects		http://ctdbase.org/detail.go?type=chem&acc=D052244
C105293	endomorphin 1	(Dmt1)endomorphin-1;;endomorphin-1;;tyrosyl-prolyl-tryptophyl-phenylalaninamide;;Tyr-Pro-Trp-Phe-Nh2		http://ctdbase.org/detail.go?type=chem&acc=C105293
C544689	endosulfan sulfate			http://ctdbase.org/detail.go?type=chem&acc=C544689
D004731	Endotoxins			http://ctdbase.org/detail.go?type=chem&acc=D004731
C105196	enfuvirtide	DP178;;DP 178;;DP-178;;Fuzeon;;pentafuside;;peptide T20;;T-20 cpd;;T20 peptide		http://ctdbase.org/detail.go?type=chem&acc=C105196
C017435	enilconazole	imazalil;;imazalil mononitrate;;imazalil phosphate;;imazalil sulfate;;imazalil sulfate (1:1);;R 23979		http://ctdbase.org/detail.go?type=chem&acc=C017435
D004744	Enkephalin, Methionine	5 Methionine Enkephalin;;5-Methionine Enkephalin;;Enkephalin, 5-Methionine;;Met(5)-Enkephalin;;Met Enkephalin;;Met-Enkephalin;;Methionine Enkephalin	http://ctdbase.org//cas-images/4/58569-55-4.v14426.png	http://ctdbase.org/detail.go?type=chem&acc=D004744
D004745	Enkephalins			http://ctdbase.org/detail.go?type=chem&acc=D004745
C013525	ENNG		http://ctdbase.org//cas-images/6/4245-77-6.v14426.png	http://ctdbase.org/detail.go?type=chem&acc=C013525
D017984	Enoxaparin	Clexane;;EMT966;;EMT 966;;EMT-966;;EMT967;;EMT 967;;EMT-967;;Enoxaparine;;Lovenox;;PK10169;;PK 10169;;PK 10,169;;PK-10169;;PK-10,169;;PK10,169		http://ctdbase.org/detail.go?type=chem&acc=D017984
C026066	enterotoxin A, Staphylococcal	exotoxin A, Staphylococcus aureus;;SEA exotoxin, Staphylococcus aureus;;staph enterotoxin A;;Staphylococcal enterotoxin A		http://ctdbase.org/detail.go?type=chem&acc=C026066
C031818	enterotoxin B, staphylococcal	SEB superantigen;;staph enterotoxin B;;staphylococcal enterotoxin B;;Staphylococcus enterotoxin B		http://ctdbase.org/detail.go?type=chem&acc=C031818
C030107	enterotoxin F, Staphylococcal	Staph enterotoxin F;;Staphylococcal enterotoxin F;;toxic shock syndrome toxin-1;;toxic-shock toxin;;TSST-1;;TST protein, Staphylococcus aureus		http://ctdbase.org/detail.go?type=chem&acc=C030107
C118739	entinostat	MS 27-275;;MS-27-275;;MS 275;;MS-275;;N-(2-aminophenyl)-4-(N-(pyridin-3-ylmethoxycarbonyl)aminomethyl)benzamide;;SNDX-275		http://ctdbase.org/detail.go?type=chem&acc=C118739
D004791	Enzyme Inhibitors			http://ctdbase.org/detail.go?type=chem&acc=D004791
C579439	epiallopregnanolone sulfate			http://ctdbase.org/detail.go?type=chem&acc=C579439
C053090	epinastine	3-amino-9,13b-dihydro-1H-benz(c,f)imidazo(1,5a)azepine;;epinastine hydrochloride;;Flurinol;;WAL 80;;WAL 801;;WAL 801CL;;WAL 801 CL;;WAL-80 Cl	http://ctdbase.org//cas-images/7/80012-43-7.v14426.png	http://ctdbase.org/detail.go?type=chem&acc=C053090
C046855	epostane		http://ctdbase.org//cas-images/2/80471-63-2.v14426.png	http://ctdbase.org/detail.go?type=chem&acc=C046855
C078846	epoxomicin		http://ctdbase.org//cas-images/8/134381-21-8.v14426.png	http://ctdbase.org/detail.go?type=chem&acc=C078846
D004852	Epoxy Compounds	Compounds, Epoxy;;Epoxides;;Oxiranes		http://ctdbase.org/detail.go?type=chem&acc=D004852
C028044	epoxy resin AH-26	AH 26;;AH-26;;AH26 sealer		http://ctdbase.org/detail.go?type=chem&acc=C028044
C068373	eprosartan	SK&F 108566;;SKF-108566;;Teveten		http://ctdbase.org/detail.go?type=chem&acc=C068373
D004857	Equilin		http://ctdbase.org//cas-images/2/474-86-2.v14426.png	http://ctdbase.org/detail.go?type=chem&acc=D004857
D060754	Equol	3' Hydroxy Equol;;3'-Hydroxy-Equol;;4' methoxy 7 isoflavanol;;4'-methoxy-7-isoflavanol;;4' O Methyl Equol;;4'-O-Methyl Equol;;6' Hydroxy Equol;;6'-Hydroxy-Equol;;Equol, 4'-O-Methyl;;(+)-Isomer of Equol	http://ctdbase.org//cas-images/3/531-95-3.v14426.png	http://ctdbase.org/detail.go?type=chem&acc=D060754
C478102	ERB 041	ERB041;;ERB-041		http://ctdbase.org/detail.go?type=chem&acc=C478102
C048498	erdosteine	Dostein;;Edirel;;Esteclin;;RV 144;;RV-144;;S-(2-(N-3-(2-oxo-tetrahydrothienyl)acetamido))thioglycolic acid;;Vectrine	http://ctdbase.org//cas-images/4/84611-23-4.v14426.png	http://ctdbase.org/detail.go?type=chem&acc=C048498
C002601	eremanthin		http://ctdbase.org//cas-images/6/37936-58-6.v14426.png	http://ctdbase.org/detail.go?type=chem&acc=C002601
D004872	Ergocalciferols	Calciferols;;D2, Vitamin;;Ergocalciferol;;Vitamin D2;;Vitamin D 2		http://ctdbase.org/detail.go?type=chem&acc=D004872
C100269	ergocryptine	alpha-ergocryptine;;ergocryptine, (5'alpha,8alpha)-isomer;;ergocryptine, (5'alpha(S),8alpha)-isomer;;ergocryptine citrate, (5'alpha)-isomer;;ergocryptine mesylate;;ergocryptine monomethanesulfonate, (5'alpha,8alpha)-isomer;;ergocryptine monomethanesulfonate, (5'alpha)-isomer;;ergocryptine phosphate, (5'alpha)-isomer;;ergocryptine sulfate, (1:1) salt, (5'alpha)-isomer;;ergocryptine tartrate, (5'al…	http://ctdbase.org//cas-images/1/511-09-1.v14426.png	http://ctdbase.org/detail.go?type=chem&acc=C100269
D004878	Ergotamine	Cornutamine;;Ergodryl Mono;;ErgoKranit;;Ergo Kranit;;Ergo-Kranit;;Ergomar;;ergo sanol;;Ergostat;;Ergotamine Tartrate;;Ergotamine Tartrate (2:1);;Ergotaminine;;Gynergen;;Krewel Brand of Ergotamine Tartrate;;Lingraine;;Lotus Brand of Ergotamine Tartrate;;Mono, Ergodryl;;Pfizer Brand of Ergotamine Tartrate;;Sanofi Winthrop Brand of Ergotamine Tartrate;;Tartrate, Ergotamine	http://ctdbase.org//cas-images/5/113-15-5.v14426.png	http://ctdbase.org/detail.go?type=chem&acc=D004878
D004880	Ergothioneine	2 Thiol L histidine betaine;;2-Thiol-L-histidine-betaine;;Thioneine	http://ctdbase.org//cas-images/3/497-30-3.v14426.png	http://ctdbase.org/detail.go?type=chem&acc=D004880
C529414	erigeroflavanone			http://ctdbase.org/detail.go?type=chem&acc=C529414
C007619	eriodictyol		http://ctdbase.org//cas-images/9/552-58-9.v14426.png	http://ctdbase.org/detail.go?type=chem&acc=C007619
D004918	Erythromycin Estolate	Eromycin;;Erythromycin Propionate Dodecyl Sulfate;;Erythromycin Propionate Lauryl Sulfate;;Erythromycin Propionate Monododecyl Sulfate;;Estolate, Erythromycin;;Ilosone;;Lauromicina	http://ctdbase.org//cas-images/8/3521-62-8.v14426.png	http://ctdbase.org/detail.go?type=chem&acc=D004918
C023482	estradiol dipropionate		http://ctdbase.org//cas-images/2/113-38-2.v14426.png	http://ctdbase.org/detail.go?type=chem&acc=C023482
C031555	estradiol sulfate		http://ctdbase.org//cas-images/0/28814-94-0.v14426.png	http://ctdbase.org/detail.go?type=chem&acc=C031555
C035954	estriol 17-glucuronide		http://ctdbase.org//cas-images/8/7219-89-8.v14426.png	http://ctdbase.org/detail.go?type=chem&acc=C035954
C022810	estriol 3-glucuronide	estriol 3-glucuronide, (16alpha,17alpha)-isomer;;estriol 3-glucuronide, (16beta,17beta)-isomer;;estriol 3-glucuronide, monosodium salt;;estriol 3-glucuronide, monosodium salt, 2,4,17-(2)H-labeled	http://ctdbase.org//cas-images/6/2479-91-6.v14426.png	http://ctdbase.org/detail.go?type=chem&acc=C022810
C032095	estriol glucuronide		http://ctdbase.org//cas-images/3/28808-07-3.v14426.png	http://ctdbase.org/detail.go?type=chem&acc=C032095
D004967	Estrogens	Agents, Estrogenic;;Agonists, Estrogen Receptor;;Compounds, Estrogenic;;Effects, Estrogen;;Effects, Estrogenic;;Estrogen;;Estrogen Effect;;Estrogen Effects;;Estrogenic Agents;;Estrogenic Compounds;;Estrogenic Effect;;Estrogenic Effects;;Estrogen Receptor Agonists;;Receptor Agonists, Estrogen		http://ctdbase.org/detail.go?type=chem&acc=D004967
D002393	Estrogens, Catechol	Catecholestrogens;;Catechol Estrogens		http://ctdbase.org/detail.go?type=chem&acc=D002393
C024552	estrone benzoate		http://ctdbase.org//cas-images/5/2393-53-5.v14426.png	http://ctdbase.org/detail.go?type=chem&acc=C024552
C017296	estrone sulfate	estrone-3-sulfate;;estrone sulfate, 14C-labeled;;estrone sulfate, 16-(14)C-labeled;;estrone sulfate, ammonium salt;;estrone sulfate, potassium salt;;estrone sulfate, sodium salt;;Evex;;oestrone sulphate;;potassium estrone sulfate;;sodium estrone sulfate	http://ctdbase.org//cas-images/0/481-97-0.v14426.png	http://ctdbase.org/detail.go?type=chem&acc=C017296
D017341	Etanidazole	NSC301467;;NSC 301467;;NSC-301467;;SR2508;;SR 2508;;SR-2508	http://ctdbase.org//cas-images/5/22668-01-5.v14426.png	http://ctdbase.org/detail.go?type=chem&acc=D017341
D004977	Ethambutol	AHP Brand of Ethambutol Hydrochloride;;Dexambutol;;Elan Brand of Ethambutol Hydrochloride;;EMB Fatol;;EMB-Fatol;;EMB Hefa;;EMB-Hefa;;Etambutol Llorente;;Ethambutol Hydrochloride;;Etibi;;Fatol Brand of Ethambutol Hydrochloride;;Genopharm Brand of Ethambutol Hydrochloride;;Hydrochloride, Ethambutol;;ICN Brand of Ethambutol Hydrochloride;;Lederle Brand of Ethambutol Hydrochloride;;Llorente Brand of …	http://ctdbase.org//cas-images/5/74-55-5.v14426.png	http://ctdbase.org/detail.go?type=chem&acc=D004977
D000431	Ethanol	Absolute Alcohol;;Alcohol, Absolute;;Alcohol, Ethyl;;Alcohol, Grain;;Ethyl Alcohol;;Grain Alcohol	http://ctdbase.org//cas-images/5/64-17-5.v14426.png	http://ctdbase.org/detail.go?type=chem&acc=D000431
C472185	ethiprole			http://ctdbase.org/detail.go?type=chem&acc=C472185
C001182	ethoprop		http://ctdbase.org//cas-images/4/13194-48-4.v14426.png	http://ctdbase.org/detail.go?type=chem&acc=C001182
C474843	ethoprophos			http://ctdbase.org/detail.go?type=chem&acc=C474843
C084606	ethotoin	Abbott brand of ethotoin;;Peganone		http://ctdbase.org/detail.go?type=chem&acc=C084606
C043180	ethyl 3-phenylglycidate		http://ctdbase.org//cas-images/1/121-39-1.v14426.png	http://ctdbase.org/detail.go?type=chem&acc=C043180
C492670	ethyl 5-amino-6,7,8,9-tetrahydro-2-methyl-4-phenylbenzo(1,8)naphthyridine-3-carboxylate	ITH4012;;ITH 4012;;ITH-4012		http://ctdbase.org/detail.go?type=chem&acc=C492670
C032773	ethyl caffeate		http://ctdbase.org//cas-images/4/102-37-4.v14426.png	http://ctdbase.org/detail.go?type=chem&acc=C032773
D015946	Ethylene Dibromide	1,2 Dibromoethane;;1,2-Dibromoethane;;Bromide, Ethylene;;Dibromide, Ethylene;;Dibromides, Ethylene;;Dowfume W85;;Dowfume W 85;;Ethylene Bromide;;Ethylene Dibromides;;sym Dibromoethane;;sym-Dibromoethane	http://ctdbase.org//cas-images/4/106-93-4.v14426.png	http://ctdbase.org/detail.go?type=chem&acc=D015946
D019855	Ethylene Glycol	1,2 Ethanediol;;1,2-Ethanediol;;2 Hydroxyethanol;;2-Hydroxyethanol;;Glycol, Ethylene;;Glycol, Monoethylene;;Monoethylene Glycol	http://ctdbase.org//cas-images/1/107-21-1.v14426.png	http://ctdbase.org/detail.go?type=chem&acc=D019855
D005031	Ethylenethiourea	2 Mercaptoimidazoline;;2-Mercaptoimidazoline;;Imidazolidine-2-thione;;Imidazolidinethione	http://ctdbase.org//cas-images/7/96-45-7.v14426.png	http://ctdbase.org/detail.go?type=chem&acc=D005031
D005033	Ethylmaleimide	N Ethylmaleimide;;N-Ethylmaleimide	http://ctdbase.org//cas-images/0/128-53-0.v14426.png	http://ctdbase.org/detail.go?type=chem&acc=D005033
C100167	ethylphenylepoxygeranyl ether	3-(5-(4-ethylphenoxy)-3-methyl-3-pentenyl)-2,2-dimethyloxirane;;ENT 70221;;ENT-70221;;ethylphenylepoxygeranyl ether, (E)-isomer;;ethylphenylepoxygeranyl ether, (R-(E))-isomer;;ethylphenylepoxygeranyl ether, (Z)-isomer;;JTC 1;;JTC-1;;R 20458;;R-20458;;T 181;;T-181	http://ctdbase.org//cas-images/8/37571-83-8.v14426.png	http://ctdbase.org/detail.go?type=chem&acc=C100167
C098546	ethyl tert-butyl ether	2-ethoxy-2-methylpropane;;ETBE;;ethyl tertiary-butyl ether;;tert-butyl ethyl ether	http://ctdbase.org//cas-images/3/637-92-3.v14426.png	http://ctdbase.org/detail.go?type=chem&acc=C098546
C026098	etiracetam	alpha-ethyl-2-oxo-1-pyrrolidineacetamide;;etiracetam, R-isomer;;etiracetam, S-isomer;;Keppra;;levetiracetam;;UCB 6474;;UCB-6474;;UCB Brand of Levetiracetam;;ucb L059;;ucb-L059;;ucb L060;;ucb-L060	http://ctdbase.org//cas-images/6/33996-58-6.v14426.png	http://ctdbase.org/detail.go?type=chem&acc=C026098
C009746	etofibrate	etofibrate hydrochloride;;Lipo-Merz;;Tricerol	http://ctdbase.org//cas-images/5/31637-97-5.v14426.png	http://ctdbase.org/detail.go?type=chem&acc=C009746
C084835	etonitazene	etonitazin;;etonitazine	http://ctdbase.org//cas-images/9/911-65-9.v14426.png	http://ctdbase.org/detail.go?type=chem&acc=C084835
C044815	etonogestrel	13-ethyl-17-hydroxy-11-methylene-18,19-dinor-17alpha-pregn-4-en-20-yn-3-one;;3-ketodesogestrel;;3-keto-desogestrel;;3-oxodesogestrel;;3-oxo desogestrel;;Implanon;;nexplanon;;Nourypharma brand of 3-keto-desogestrel;;Organon brand of 3-keto-desogestrel		http://ctdbase.org/detail.go?type=chem&acc=C044815
C508136	etoxazole			http://ctdbase.org/detail.go?type=chem&acc=C508136
C010087	eucalyptol	1,8-cineol;;1,8-cineole;;cineole;;Soledum		http://ctdbase.org/detail.go?type=chem&acc=C010087
D005054	Eugenol		http://ctdbase.org//cas-images/0/97-53-0.v14426.png	http://ctdbase.org/detail.go?type=chem&acc=D005054
C433928	EUK-134	EUK134;;MeO-salenMn(III);;Mn(III) 3-methoxy N,N-bis(salicylidene)ethylenediamine chloride;;((N,N'-bis(3-methoxysalicylidene)ethylenediamine)Mn(III))() Cl(-)		http://ctdbase.org/detail.go?type=chem&acc=C433928
C045325	eupatilin		http://ctdbase.org//cas-images/4/22368-21-4.v14426.png	http://ctdbase.org/detail.go?type=chem&acc=C045325
C505499	eutigoside C			http://ctdbase.org/detail.go?type=chem&acc=C505499
D018683	Excitatory Amino Acid Agents	Agents, EAA;;Agents, Excitatory Amino Acid;;Agents, Glutamate;;Agents, Glutamatergic;;Amino Acid Agents, Excitatory;;Amino Acids, Excitatory, Agents;;EAA Agents;;Excitatory Amino Acid Effect;;Excitatory Amino Acid Effects;;Glutamate Agents;;Glutamatergic Agents		http://ctdbase.org/detail.go?type=chem&acc=D018683
C056516	exemestane	6-methyleneandrosta-1,4-diene-3,17-dione;;Aromasil;;Aromasin;;Aromasine;;FCE 24304;;FCE-24304	http://ctdbase.org//cas-images/4/107868-30-4.v14426.png	http://ctdbase.org/detail.go?type=chem&acc=C056516
C066026	EXP3174	2-n-butyl-4-chloro-1-((2'-(1H-tetrazol-5-yl)biphenyl-4-yl)methylll)imidazole-5-carboxylic acid;;E-3174;;EXP 3174;;EXP-3174	http://ctdbase.org//cas-images/1/124750-92-1.v14426.png	http://ctdbase.org/detail.go?type=chem&acc=C066026
D028441	F2-Isoprostanes	F2 Isoprostane;;F2-Isoprostane;;F2 Isoprostanes		http://ctdbase.org/detail.go?type=chem&acc=D028441
C509292	F-amidine			http://ctdbase.org/detail.go?type=chem&acc=C509292
C093323	farnesylthiosalicylic acid	salirasib;;S-farnesylthiosalicylic acid;;S-trans,trans-farnesylthiosalicylic acid		http://ctdbase.org/detail.go?type=chem&acc=C093323
C015881	farrerol		http://ctdbase.org//cas-images/1/24211-30-1.v14426.png	http://ctdbase.org/detail.go?type=chem&acc=C015881
C044937	fasciculin	fasciculin 1;;fasciculin 2		http://ctdbase.org/detail.go?type=chem&acc=C044937
D005227	Fatty Acids	Acids, Aliphatic;;Acids, Esterified Fatty;;Acids, Fatty;;Acids, Saturated Fatty;;Aliphatic Acids;;Esterified Fatty Acids;;Fatty Acids, Esterified;;Fatty Acids, Saturated;;Saturated Fatty Acids		http://ctdbase.org/detail.go?type=chem&acc=D005227
D015525	Fatty Acids, Omega-3	Acids, Omega-3 Fatty;;Fatty Acids, n-3;;Fatty Acids, Omega 3;;n 3 Fatty Acids;;n-3 Fatty Acids;;n 3 Polyunsaturated Fatty Acid;;n-3 Polyunsaturated Fatty Acid;;n-3 PUFA;;Omega 3 Fatty Acids;;Omega-3 Fatty Acids		http://ctdbase.org/detail.go?type=chem&acc=D015525
D005231	Fatty Acids, Unsaturated	Acids, Polyunsaturated Fatty;;Acids, Unsaturated Fatty;;Fatty Acids, Polyunsaturated;;Polyunsaturated Fatty Acids;;Unsaturated Fatty Acids		http://ctdbase.org/detail.go?type=chem&acc=D005231
C067749	fedotozine		http://ctdbase.org//cas-images/8/123618-00-8.v14426.png	http://ctdbase.org/detail.go?type=chem&acc=C067749
C019179	Fe(III)-EDTA	EDTA Fe(III);;Fe(III)-EDTA, ammonium salt;;Fe(III)-EDTA, potassium salt;;Fe(III)-EDTA, sodium salt;;Fe(III)-EDTA, sodium salt, trihydrate;;ferric EDTA;;ferric sodium edetate;;iron(III) EDTA;;Irostrene;;NaFeEDTA;;sodium feredetate;;sodium iron EDTA;;Sytron	http://ctdbase.org//cas-images/7/15275-07-7.v14426.png	http://ctdbase.org/detail.go?type=chem&acc=C019179
C504383	fenbuconazole	alpha(2-(4-chlorophenyl)ethyl)-alpha-phenyl-1H-1,2,4-triazole-1-propanentrile;;(RS)-4-(4-chlorophenyl)-2-phenyl-2-(1H-1,2,4-triazol-1-ylmethyl)butyrontrile		http://ctdbase.org/detail.go?type=chem&acc=C504383
D005277	Fenfluramine	Fenfluramine Hydrochloride;;Fenfluramine Hydrochloride, (+)-Isomer;;Fenfluramine Hydrochloride, R Isomer;;Fenfluramine Hydrochloride, R-Isomer;;Fenfluramine, (+)-Isomer;;Fenfluramine, R Isomer;;Fenfluramine, R-Isomer;;Hydrochloride, Fenfluramine;;Isomeride;;Pondimin;;Robins Brand of Fenfluramine Hydrochloride	http://ctdbase.org//cas-images/2/458-24-2.v14426.png	http://ctdbase.org/detail.go?type=chem&acc=D005277
D005278	Fenitrothion	1050, Agria;;Agria 1050;;Folithion;;Metathion;;Methylnitrophos;;Nitrophos;;Sumithion;;Sumithione	http://ctdbase.org//cas-images/5/122-14-5.v14426.png	http://ctdbase.org/detail.go?type=chem&acc=D005278
C032794	fenobam	fenobam anhydrous;;fenobam monohydrate	http://ctdbase.org//cas-images/6/57653-26-6.v14426.png	http://ctdbase.org/detail.go?type=chem&acc=C032794
C006012	fenofibric acid	2-(4-(4'-chlorophenoxy)phenoxy)propionic acid;;fenofibric acid potassium salt;;fenofibric acid, (R)-isomer;;fenofibric acid sodium salt;;HCG 004	http://ctdbase.org//cas-images/8/26129-32-8.v14426.png	http://ctdbase.org/detail.go?type=chem&acc=C006012
D018818	Fenoldopam	Corlopam;;Fenoldopam Hydrobromide;;Fenoldopam Mesylate;;Hydrobromide, Fenoldopam;;SKF82526;;SK&F82526;;SK&F 82526;;SK&F-82526;;SKF 82526;;SKF-82526;;SKF82526J;;SK&F82526J;;SK&F 82526J;;SK&F-82526J;;SKF 82526J;;SKF-82526J	http://ctdbase.org//cas-images/9/67227-56-9.v14426.png	http://ctdbase.org/detail.go?type=chem&acc=D018818
C009264	fenoprop	2-(2,4,5-trichlorophenoxy)propionic acid;;fenoprop, (,-)-isomer;;fenoprop, potassium salt;;fenoprop, (R)-isomer;;fenoprop, (S)-isomer;;fenoprop, sodium salt;;Silvex	http://ctdbase.org//cas-images/1/93-72-1.v14426.png	http://ctdbase.org/detail.go?type=chem&acc=C009264
C031748	Ferene-S	3-(2-pyridyl)-5,6-bis(2-(furylsulfonic acid))-1,2,4-triazine;;ferene	http://ctdbase.org//cas-images/7/79551-14-7.v14426.png	http://ctdbase.org/detail.go?type=chem&acc=C031748
C097920	ferric 8-hydroxyquinoline			http://ctdbase.org/detail.go?type=chem&acc=C097920
C024555	ferric chloride	ferric chloride (2:5) hydrate;;ferric chloride (2:9) hydrate;;ferric chloride, 2H2-labeled cpd, hexahydrate;;ferric chloride, 55Fe-labeled cpd;;ferric chloride, 59Fe-labeled cpd;;ferric chloride dihydrate;;ferric chloride dodecahydrate;;ferric chloride hexahydrate;;ferric chloride hydrate;;ferric chloride monohydrate;;ferric chloride nonahydrate;;ferric chloride sesquihydrate;;ferric chloride tri…	http://ctdbase.org//cas-images/0/7705-08-0.v14426.png	http://ctdbase.org/detail.go?type=chem&acc=C024555
D005290	Ferric Compounds			http://ctdbase.org/detail.go?type=chem&acc=D005290
D005291	Ferrichrome		http://ctdbase.org//cas-images/5/15630-64-5.v14426.png	http://ctdbase.org/detail.go?type=chem&acc=D005291
C421458	ferric-sorbitol-citrate			http://ctdbase.org/detail.go?type=chem&acc=C421458
D052203	Ferrosoferric Oxide	AMAG Pharmaceuticals Brand of Ferumoxytol;;Feraheme;;Ferriferrous Oxide;;Ferumoxytol;;Magnetite;;Oxide, Ferriferrous;;Oxide, Ferrosoferric		http://ctdbase.org/detail.go?type=chem&acc=D052203
C029451	ferrous chloride	ferrous chloride, 2H2-labeled cpd dihydrate;;ferrous chloride, 2H2-labeled cpd hexahydrate;;ferrous chloride, 2H2-labeled cpd monohydrate;;ferrous chloride, 2H2-labeled cpd tetrahydrate;;ferrous chloride, dihydrate;;ferrous chloride, hexahydrate;;ferrous chloride, hydrate;;ferrous chloride, monohydrate;;ferrous chloride, nonahydrate;;ferrous chloride, tetrahydrate;;Lawrencite	http://ctdbase.org//cas-images/3/7758-94-3.v14426.png	http://ctdbase.org/detail.go?type=chem&acc=C029451
D005296	Ferrous Compounds			http://ctdbase.org/detail.go?type=chem&acc=D005296
D005297	Ferrozine	Ferrozine, Monosodium Salt;;Ferrozine, Monosodium Salt, Monohydrate;;Monosodium Salt Ferrozine	http://ctdbase.org//cas-images/1/28048-33-1.v14426.png	http://ctdbase.org/detail.go?type=chem&acc=D005297
C097921	ferumoxtran-10	AMI 227;;AMI-227;;BMS 180549;;BMS-180549;;CLARISCAN;;Code 7227;;Combidex;;feruglose;;ferumoxtran;;NC100150;;SHU 555 C;;Sinerem;;ultrasmall dextran-coated SPIO;;ultrasmall superparamagnetic iron oxide;;USPIO		http://ctdbase.org/detail.go?type=chem&acc=C097921
C474615	fexaramine			http://ctdbase.org/detail.go?type=chem&acc=C474615
C093230	fexofenadine	Allegra;;alpha-(4-(1-carboxy-1-methylethyl)phenyl)-4-hydroxydiphenylmethyl-1-piperidinebutanol;;Aventis Behring brand of fexofenadine hydrochloride;;Aventis brand of fexofenadine hydrochloride;;Aventis Pharma brand of fexofenadine hydrochloride;;fexofenadine hydrochloride;;Hoechst brand of fexofenadine hydrochloride;;MDL 16455;;MDL 16.455;;MDL-16455;;MDL 16,455A;;Telfast		http://ctdbase.org/detail.go?type=chem&acc=C093230
C035874	FG 7142	FG-7142;;N-methyl-beta-carboline-3-carboxamide;;ZK 39106;;ZK-39106	http://ctdbase.org//cas-images/6/78538-74-6.v14426.png	http://ctdbase.org/detail.go?type=chem&acc=C035874
C010285	fibric acid	2-phenoxy-2-methylpropionic acid;;methyl-2-phenoxypropanoic acid;;phenoxyisobutyric acid	http://ctdbase.org//cas-images/3/943-45-3.v14426.png	http://ctdbase.org/detail.go?type=chem&acc=C010285
D058607	Fibric Acids	2 Phenoxy 2 Methylpropionic Acid Derivatives;;2-Phenoxy-2-Methylpropionic Acid Derivatives;;2 Phenoxy Isobutyric Acids;;2-Phenoxy Isobutyric Acids;;Acid Derivatives, Fibric;;Fibrates;;Fibric Acid Derivatives;;Isobutyric Acids, 2-Phenoxy;;Methyl 2 Phenoxypropanoic Acid Derivatives;;Methyl-2-Phenoxypropanoic Acid Derivatives		http://ctdbase.org/detail.go?type=chem&acc=D058607
D005343	Fibrinolytic Agents	Antithrombic Drugs;;Antithrombotic Agents;;Fibrinolytic Drugs;;Thrombolytic Agents;;Thrombolytic Drugs		http://ctdbase.org/detail.go?type=chem&acc=D005343
D005363	Ficusin	Psoralen;;Psoralene	http://ctdbase.org//cas-images/7/66-97-7.v14426.png	http://ctdbase.org/detail.go?type=chem&acc=D005363
D005372	Filipin	Desoxylagosin;;Filimarisin;;Filipin I;;Filipin II;;Filipin III;;Filipin IV;;NSC3364;;NSC 3364;;NSC-3364;;U5956;;U 5956;;U-5956	http://ctdbase.org//cas-images/9/480-49-9.v14426.png	http://ctdbase.org/detail.go?type=chem&acc=D005372
C508049	Fire Trol 934			http://ctdbase.org/detail.go?type=chem&acc=C508049
C034330	FK 156	FK-156;;FK 156, (D)(R)-isomer;;Glycine, N-(2-hydroxy-1-oxopropyl)-L-alanyl-D-gamma-glutamyl-meso-alpha,epsilon-diaminopimelyl-, (R)-	http://ctdbase.org//cas-images/7/76490-22-7.v14426.png	http://ctdbase.org/detail.go?type=chem&acc=C034330
C039537	FK 565	FK-565;;FR 41565;;FR-41565;;heptanoyl-gamma-D-glutamyl-L-meso-diaminopimelyl-D-alanine	http://ctdbase.org//cas-images/4/79335-75-4.v14426.png	http://ctdbase.org/detail.go?type=chem&acc=C039537
C028610	flavanone	(+)-flavanone;;flavanone, 2-(14)C-labeled;;flavanone, (+)-isomer;;flavanone, (R)-isomer;;flavanone, (S)-isomer	http://ctdbase.org//cas-images/3/487-26-3.v14426.png	http://ctdbase.org/detail.go?type=chem&acc=C028610
D044948	Flavonols	2 Phenyl 3 Hydroxy Benzopyran 4 Ones;;2-Phenyl-3-Hydroxy-Benzopyran-4-Ones;;3 hydroxy 4 keto Flavonoids;;3-hydroxy-4-keto-Flavonoids		http://ctdbase.org/detail.go?type=chem&acc=D044948
D005421	Flavoring Agents	Agent, Flavoring;;Agents, Flavoring;;Flavoring Agent		http://ctdbase.org/detail.go?type=chem&acc=D005421
C065065	FLB 457	5-bromo-N-((1-ethyl-2-pyrrolidinyl)methyl)-2,3-dimethoxybenzamide;;cyclopropyl-FLB 457;;FLB-457;;FLB 457, hydrobromide, (R)-isomer;;FLB 457, hydrobromide, (S)-isomer;;FLB 457, (R)-isomer;;FLB 457, (S)-isomer	http://ctdbase.org//cas-images/9/107188-66-9.v14426.png	http://ctdbase.org/detail.go?type=chem&acc=C065065
C548901	FLLL 31	FLLL31;;FLLL-31		http://ctdbase.org/detail.go?type=chem&acc=C548901
C005014	fluanisone	fluanisone dihydrochloride;;fluanisone monohydrochloride;;haloanisone;;haloanizone	http://ctdbase.org//cas-images/9/1480-19-9.v14426.png	http://ctdbase.org/detail.go?type=chem&acc=C005014
C050585	fluazifop-butyl	fluazifop-butyl, (+)-isomer;;fluazifop-butyl, (R)-isomer;;fluazifop-butyl, (S)-isomer	http://ctdbase.org//cas-images/4/69806-50-4.v14426.png	http://ctdbase.org/detail.go?type=chem&acc=C050585
D005442	Flumazenil	Anexate;;Flumazepil;;Hoffman La Roche Brand of Flumazenil;;Hoffman-La Roche Brand of Flumazenil;;Lanexat;;Ro 151788;;Ro 15 1788;;Ro 15-1788;;Roche Brand of Flumazenil;;Romazicon	http://ctdbase.org//cas-images/4/78755-81-4.v14426.png	http://ctdbase.org/detail.go?type=chem&acc=D005442
D005443	Flumethasone		http://ctdbase.org//cas-images/3/2135-17-3.v14426.png	http://ctdbase.org/detail.go?type=chem&acc=D005443
D005446	Fluocinolone Acetonide	Acetonide, Fluocinolone;;Acetonide, Fluortriamcinolone;;Allergan Brand of Fluocinolone Acetonide;;Alvadermo;;Bioglan Brand of Fluocinolone Acetonide;;Capex;;Centrum Brand of Fluocinolone Acetonide;;Co Fluocin;;Co-Fluocin;;Cortiespec;;Derma Smooth FS;;Derma-Smooth FS;;Flucinar;;Fluocid;;Fluodermo;;Fluonid;;Fluortriamcinolone Acetonide;;Fluotrex;;Flurosyn;;Flusolgen;;FS, Derma-Smooth;;Galderma Bran…	http://ctdbase.org//cas-images/2/67-73-2.v14426.png	http://ctdbase.org/detail.go?type=chem&acc=D005446
C041509	fluorene		http://ctdbase.org//cas-images/7/86-73-7.v14426.png	http://ctdbase.org/detail.go?type=chem&acc=C041509
C041357	fluorescein glucuronide		http://ctdbase.org//cas-images/5/74804-84-5.v14426.png	http://ctdbase.org/detail.go?type=chem&acc=C041357
D005463	Fluoroacetates			http://ctdbase.org/detail.go?type=chem&acc=D005463
C083673	fluoroclebopride		http://ctdbase.org//cas-images/5/154540-49-5.v14426.png	http://ctdbase.org/detail.go?type=chem&acc=C083673
D019788	Fluorodeoxyglucose F18	18FDG;;18F-FDG;;18F Fluorodeoxyglucose;;2 Fluoro 2 deoxy D glucose;;2-Fluoro-2-deoxy-D-glucose;;2 Fluoro 2 deoxyglucose;;2-Fluoro-2-deoxyglucose;;F 18, Fludeoxyglucose;;F 18, Fluorodeoxyglucose;;F18, Fluorodeoxyglucose;;Fludeoxyglucose F 18;;Fluorine 18 fluorodeoxyglucose;;Fluorine-18-fluorodeoxyglucose;;Fluorodeoxyglucose, 18F;;Fluorodeoxyglucose F 18	http://ctdbase.org//cas-images/8/63503-12-8.v14426.png	http://ctdbase.org/detail.go?type=chem&acc=D019788
D005468	Fluorodeoxyuridylate	5 Fluoro 2' Deoxyuridine 5' Monophosphate;;5-Fluoro-2'-Deoxyuridine-5'-Monophosphate;;FdUMP	http://ctdbase.org//cas-images/3/134-46-3.v14426.png	http://ctdbase.org/detail.go?type=chem&acc=D005468
D024841	Fluoroquinolones			http://ctdbase.org/detail.go?type=chem&acc=D024841
C550006	fluoxastrobin			http://ctdbase.org/detail.go?type=chem&acc=C550006
C065180	fluvastatin	7-(3-(4-fluorophenyl)-1-(1-methylethyl)-1H-indol-2-yl)-3,5-dihydroxy-6-heptenoate;;fluindostatin;;fluvastatin sodium;;fluvastatin sodium salt;;Lescol;;XU 62320;;XU 62-320;;XU-62320	http://ctdbase.org//cas-images/1/93957-54-1.v14426.png	http://ctdbase.org/detail.go?type=chem&acc=C065180
C438268	fondaparinux	Arixtra;;fondaparinux sodium;;Quixidar		http://ctdbase.org/detail.go?type=chem&acc=C438268
D005503	Food Additives	Additive, Food;;Additives, Food;;Food Additive		http://ctdbase.org/detail.go?type=chem&acc=D005503
D005557	Formaldehyde	Formalin;;Formol;;Methanal;;Oxomethane	http://ctdbase.org//cas-images/0/50-00-0.v14426.png	http://ctdbase.org/detail.go?type=chem&acc=D005557
D005563	Formic Acid Esters	Acid Esters, Formic;;Esters, Formic Acid		http://ctdbase.org/detail.go?type=chem&acc=D005563
C067584	formosanin C		http://ctdbase.org//cas-images/7/50773-42-7.v14426.png	http://ctdbase.org/detail.go?type=chem&acc=C067584
C034550	formycin		http://ctdbase.org//cas-images/7/6742-12-7.v14426.png	http://ctdbase.org/detail.go?type=chem&acc=C034550
C058728	fosbretabulin	1-(3,4,5-trimethoxyphenyl)-2-(3'-hydroxy-4'-methoxyphenyl)ethene;;3,4,5-trimethoxy-3'-hydroxy-4'-methoxystilbene;;CA4DP;;combretastatin A4;;combretastatin A-4;;combretastatin A-4 disodium phosphate;;combretastatin A4 phosphate;;CRC 87-09;;CRC-98-09;;deoxycombretastatin A-4;;isocombretastatin A-4;;NSC 817373;;NSC-817373		http://ctdbase.org/detail.go?type=chem&acc=C058728
D017328	Fosinopril	Bristol Myers Squibb Brand of Fosinopril Sodium;;Bristol-Myers Squibb Brand of Fosinopril Sodium;;Dynacil;;Esteve Brand of Fosinopril Sodium;;Ferrer Brand of Fosinopril Sodium;;Fosenopril;;Fosinil;;Fosinopril, (1(S*(R*)),2 alpha,4 alpha)-(D-Pro)-Isomer;;Fosinopril, (1(S*(R*)),2 alpha,4 beta)-Isomer;;Fosinopril, (1(S*(S*)),2 alpha,4 beta)-Isomer;;Fosinopril Sodium;;Fosinorm;;Fositens;;Fozitec;;Hip…	http://ctdbase.org//cas-images/6/98048-97-6.v14426.png	http://ctdbase.org/detail.go?type=chem&acc=D017328
C040313	fostriecin	CI 920;;CI-920;;PD 110161;;PD-110,161	http://ctdbase.org//cas-images/8/87810-56-8.v14426.png	http://ctdbase.org/detail.go?type=chem&acc=C040313
C071658	FPL 64176	FPL64176;;FPL-64176;;methyl 2,5-dimethyl-4-(2-(phenylmethyl)benzoyl)-1H-pyrrole-3-carboxylate	http://ctdbase.org//cas-images/5/120934-96-5.v14426.png	http://ctdbase.org/detail.go?type=chem&acc=C071658
C105671	fraxetin		http://ctdbase.org//cas-images/5/574-84-5.v14426.png	http://ctdbase.org/detail.go?type=chem&acc=C105671
D005609	Free Radicals			http://ctdbase.org/detail.go?type=chem&acc=D005609
C027618	fructose-6-phosphate	fructose-6-phosphate, 1-(14)C-labeled, (D)-isomer;;fructose-6-phosphate, 2-(14)C-labeled, (D)-isomer;;fructose-6-phosphate, (alpha-D)-isomer;;fructose-6-phosphate, barium (1:1) salt, (D)-isomer;;fructose-6-phosphate, barium salt, (D)-isomer;;fructose-6-phosphate, (beta-D)-isomer;;fructose-6-phosphate, calcium salt, (D)-isomer;;fructose-6-phosphate, disodium salt, (D)-isomer;;fructose-6-phosphate,…	http://ctdbase.org//cas-images/5/6814-87-5.v14426.png	http://ctdbase.org/detail.go?type=chem&acc=C027618
C460373	fumarylacetone			http://ctdbase.org/detail.go?type=chem&acc=C460373
C074694	FuMi protocol			http://ctdbase.org/detail.go?type=chem&acc=C074694
D005659	Fungicides, Industrial			http://ctdbase.org/detail.go?type=chem&acc=D005659
C012986	furfuryl alcohol	2-furancarbinol;;2-furylcarbinol	http://ctdbase.org//cas-images/0/98-00-0.v14426.png	http://ctdbase.org/detail.go?type=chem&acc=C012986
D011564	Furocoumarins	Angelicins;;Furanocoumarins;;Psoralens		http://ctdbase.org/detail.go?type=chem&acc=D011564
C028060	furylacryloylalanylarginine	FA-Ala-Arg;;furylacryloyl-Ala-Arg;;furylacryloyl-alanyl-arginine	http://ctdbase.org//cas-images/6/76079-06-6.v14426.png	http://ctdbase.org/detail.go?type=chem&acc=C028060
D005669	Fusaric Acid	5 Butyl 2 pyridinedicarboxylic Acid;;5-Butyl-2-pyridinedicarboxylic Acid;;Acid, 5-Butyl-2-pyridinedicarboxylic;;Acid, Fusaric;;Calcium Fusarate;;Fusarate, Calcium	http://ctdbase.org//cas-images/6/536-69-6.v14426.png	http://ctdbase.org/detail.go?type=chem&acc=D005669
C092174	fusarielin A			http://ctdbase.org/detail.go?type=chem&acc=C092174
D018682	GABA Agents	Acid Agents, gamma-Aminobutyric;;Agent, GABAergic;;Agents, GABA;;Agents, GABAergic;;Agents, gamma-Aminobutyric Acid;;Effect, GABA;;Effect, GABAergic;;Effects, GABA;;Effects, GABAergic;;GABA Effect;;GABA Effects;;GABAergic Agent;;GABAergic Agents;;GABAergic Effect;;GABAergic Effects;;gamma Aminobutyric Acid Agents;;gamma-Aminobutyric Acid Agents		http://ctdbase.org/detail.go?type=chem&acc=D018682
C038958	gadolinium chloride		http://ctdbase.org//cas-images/0/10138-52-0.v14426.png	http://ctdbase.org/detail.go?type=chem&acc=C038958
D019786	Gadolinium DTPA	Berlex Brand of Gadopentetate Dimeglumine;;Diethylenetriaminepenta-acetic Acid, Gadolinium;;Dimeglumine, Gadolinium DTPA;;Dimeglumine, Gadopentetate;;DTPA, Gadolinium;;Gadolinium Diethylenetriaminepenta acetic Acid;;Gadolinium Diethylenetriaminepenta-acetic Acid;;Gadolinium DTPA Dimeglumine;;Gadolinium DTPA Dimeglumine Salt;;Gadolinium DTPA Disodium Salt;;Gadopentetate Dimeglumine;;Gadopentetic A…	http://ctdbase.org//cas-images/7/80529-93-7.v14426.png	http://ctdbase.org/detail.go?type=chem&acc=D019786
C000090	galactaric acid	galactaric acid, sodium salt;;mucic acid;;strontium galactarate mono-hydrate	http://ctdbase.org//cas-images/8/526-99-8.v14426.png	http://ctdbase.org/detail.go?type=chem&acc=C000090
D005688	Galactosamine		http://ctdbase.org//cas-images/4/7535-00-4.v14426.png	http://ctdbase.org/detail.go?type=chem&acc=D005688
C033119	galaxolide	1,3,4,6,7,8-hexahydro-4,6,6,7,8,8-hexamethyl-cyclopenta-gamma-2-benzopyran;;hexahydro-hexamethylcyclopenta-benzopyran;;HHCB cpd	http://ctdbase.org//cas-images/5/1222-05-5.v14426.png	http://ctdbase.org/detail.go?type=chem&acc=C033119
D005708	Gallium		http://ctdbase.org//cas-images/3/7440-55-3.v14426.png	http://ctdbase.org/detail.go?type=chem&acc=D005708
C052659	gambogic acid	gamboge acid;;gambogoic acid	http://ctdbase.org//cas-images/0/2752-65-0.v14426.png	http://ctdbase.org/detail.go?type=chem&acc=C052659
C096329	gamma-Glu-S-BzCys-PhGly diethyl ester	ezatiotsat;;gamma-glutamyl-S-(benzyl)cysteinyl-phenylglycine diethyl ester;;T.199;;Telintra;;TER 199;;TER-199;;TLK117;;TLK 117;;TLK-117;;TLK199;;TLK 199;;TLK-199		http://ctdbase.org/detail.go?type=chem&acc=C096329
C017341	gamma-glutamylcysteine		http://ctdbase.org//cas-images/8/636-58-8.v14426.png	http://ctdbase.org/detail.go?type=chem&acc=C017341
C497432	gamma-glutamylcysteinylacetominophen			http://ctdbase.org/detail.go?type=chem&acc=C497432
C013172	gamma-oryzanol	oryzanol;;triacontane 3-(4-hydroxy-3-methoxyphenyl)-2-propenate	http://ctdbase.org//cas-images/1/11042-64-1.v14426.png	http://ctdbase.org/detail.go?type=chem&acc=C013172
C412605	gamma-resorcylic acid		http://ctdbase.org//cas-images/1/303-07-1.v14426.png	http://ctdbase.org/detail.go?type=chem&acc=C412605
C018669	gamma-terpinene	1,4-p-menthadiene;;alpha-terpinene;;beta-terpinene	http://ctdbase.org//cas-images/4/99-85-4.v14426.png	http://ctdbase.org/detail.go?type=chem&acc=C018669
D005732	Gangliosides			http://ctdbase.org/detail.go?type=chem&acc=D005732
C513307	ganoderiol F			http://ctdbase.org/detail.go?type=chem&acc=C513307
C551027	GANT 61	GANT61;;GANT-61		http://ctdbase.org/detail.go?type=chem&acc=C551027
C078049	gatifloxacin	1-cyclopropyl-1,4-dihydro-6-fluoro-8-methoxy-7-(3-methyl-1-piperazinyl)-4-oxo-3-quinolinecarboxylic acid;;AM 1155;;AM-1155;;BMS-206584;;CG 5501;;gatifloxacine;;Tequin;;Zymar	http://ctdbase.org//cas-images/3/112811-59-3.v14426.png	http://ctdbase.org/detail.go?type=chem&acc=C078049
C413355	GC 1 compound	(3,5-dimethyl-4-(4'-hydoxy-3'-isopropylbenzyl)phenoxy)acetic acid;;GC-1;;GC-1 compound;;GC-1 cpd;;QRX431;;QRX 431;;QRX-431;;sobetirome		http://ctdbase.org/detail.go?type=chem&acc=C413355
C001277	geldanamycin		http://ctdbase.org//cas-images/6/30562-34-6.v14426.png	http://ctdbase.org/detail.go?type=chem&acc=C001277
C116996	genapol X 080			http://ctdbase.org/detail.go?type=chem&acc=C116996
C007835	geniposide		http://ctdbase.org//cas-images/8/24512-63-8.v14426.png	http://ctdbase.org/detail.go?type=chem&acc=C007835
C007836	geraniol	geraniol, 1-(14)C-labeled, (E)-isomer;;geraniol, 2-(14)C-labeled, (E)-isomer;;geraniol, (E)-isomer;;geraniol, titanium (4) salt;;geraniol, (Z)-isomer;;nerol	http://ctdbase.org//cas-images/7/624-15-7.v14426.png	http://ctdbase.org/detail.go?type=chem&acc=C007836
C033273	Gestodene	13-ethyl-17-hydroxy-18,19-dinor-17 alpha-pregna-4,15-dien-20-yn-3-one;;17-alpha-ethinyl-13-ethyl-17 beta-hydroxy-4,15-gonadien-3-one;;Gestoden;;Gestodene, ((17alpha)-(+))-isomer;;SH B 3331	http://ctdbase.org//cas-images/3/60282-87-3.v14426.png	http://ctdbase.org/detail.go?type=chem&acc=C033273
C547856	GGTI-2133			http://ctdbase.org/detail.go?type=chem&acc=C547856
C466792	GGTI 2147	geranylgeranyl transferase inhibitor-2147;;GGTI2147;;GGTI-2147		http://ctdbase.org/detail.go?type=chem&acc=C466792
C102521	GGTI 298			http://ctdbase.org/detail.go?type=chem&acc=C102521
D054439	Ghrelin	Appetite Regulating Hormone;;Appetite-Regulating Hormone;;Gastric MLTRP;;Ghrelin Obestatin Preprohormone;;Ghrelin-Obestatin Preprohormone;;Ghrelin Precursor;;GHRL Protein;;Motilin Related Peptide;;Motilin-Related Peptide;;Motilin Related Peptide Precursor;;Motilin-Related Peptide Precursor;;Obestatin;;Peptide Precursor, Motilin-Related;;Ppghrelin;;PpMTLRP;;Precursor, Ghrelin;;Precursor, Motilin-R…		http://ctdbase.org/detail.go?type=chem&acc=D054439
C587256	GH-RH(1-29), desaminotyrosyl(1)-ornithyl(12,21)-alpha-aminobutryic acid(15)-norleucyl(27)-aspartyl(28)-agmatine(29)-	(Dat1,Orn12,21,Abu15,Nle27,Asp28,Agm29)hGH-RH-(1-29);;GH-RH (1-29), Dat(1)-Orn(12,21)-Abu(15)-Nle(27)-Asp(28)-Agm(29)-;;GH-RH(1-29), Dat1-Orn12,21-Abu15-Nle27-Asp28-Agm29-;;JI-34 peptide		http://ctdbase.org/detail.go?type=chem&acc=C587256
C104201	gimeracil	5-chloro-2,4-dihydroxypyridine;;5-chloro-4-hydroxy-2(1H)-pyridinone	http://ctdbase.org//cas-images/2/103766-25-2.v14426.png	http://ctdbase.org/detail.go?type=chem&acc=C104201
C063170	Ginkgo biloba extract 761	EGb761;;EGb 761;;EGb-761;;GBE 761;;GBE-761;;GBE 761 ONC;;Rokan;;Tanakan;;Tebofortran;;Tebokan;;Tebonin		http://ctdbase.org/detail.go?type=chem&acc=C063170
C075228	ginkgolide J	BN 52024;;BN-52024;;ginkgolide J dihydrate	http://ctdbase.org//cas-images/9/107438-79-9.v14426.png	http://ctdbase.org/detail.go?type=chem&acc=C075228
C407883	ginsenoside F2			http://ctdbase.org/detail.go?type=chem&acc=C407883
C049863	ginsenoside Rd		http://ctdbase.org//cas-images/8/52705-93-8.v14426.png	http://ctdbase.org/detail.go?type=chem&acc=C049863
C049864	ginsenoside Re		http://ctdbase.org//cas-images/6/52286-59-6.v14426.png	http://ctdbase.org/detail.go?type=chem&acc=C049864
C097367	ginsenoside Rg3	20(S)-ginsenoside Rg(3);;ginsenoside Rg(3)	http://ctdbase.org//cas-images/5/14197-60-5.v14426.png	http://ctdbase.org/detail.go?type=chem&acc=C097367
D036145	Ginsenosides	Panaxosides;;Sanchinosides		http://ctdbase.org/detail.go?type=chem&acc=D036145
D005912	Gliotoxin	Aspergillin;;Gliotoxins	http://ctdbase.org//cas-images/2/67-99-2.v14426.png	http://ctdbase.org/detail.go?type=chem&acc=D005912
C063349	glisoflavone		http://ctdbase.org//cas-images/2/125709-32-2.v14426.png	http://ctdbase.org/detail.go?type=chem&acc=C063349
C030691	gluconic acid	boron gluconate;;D-gluconate;;D-gluconic acid;;gluconate;;gluconic acid, (113)indium-labeled;;gluconic acid, 1-(14)C-labeled;;gluconic acid, (14)C-labeled;;gluconic acid, (159)dysprosium-labeled salt;;gluconic acid, 6-(14)C-labeled;;gluconic acid, (99)technecium (5) salt;;gluconic acid, aluminum (3:1) salt;;gluconic acid, ammonium salt;;gluconic acid, calcium salt;;gluconic acid, cesium() salt;;g…	http://ctdbase.org//cas-images/4/526-95-4.v14426.png	http://ctdbase.org/detail.go?type=chem&acc=C030691
C119494	glucoraphanin			http://ctdbase.org/detail.go?type=chem&acc=C119494
C065632	glucosamine 3-O-sulfate	3-O-sulfated glucosamine;;3-O-sulfate glucosamine	http://ctdbase.org//cas-images/6/76330-20-6.v14426.png	http://ctdbase.org/detail.go?type=chem&acc=C065632
C046905	glucosamine 6-O-sulfate		http://ctdbase.org//cas-images/9/91674-26-9.v14426.png	http://ctdbase.org/detail.go?type=chem&acc=C046905
D005947	Glucose	Anhydrous Dextrose;;Dextrose;;Dextrose, Anhydrous;;D Glucose;;D-Glucose;;Glucose, (alpha-D)-Isomer;;Glucose, (beta-D)-Isomer;;Glucose, (DL)-Isomer;;Glucose, (L)-Isomer;;Glucose Monohydrate;;L Glucose;;L-Glucose;;Monohydrate, Glucose	http://ctdbase.org//cas-images/7/50-99-7.v14426.png	http://ctdbase.org/detail.go?type=chem&acc=D005947
D019298	Glucose-6-Phosphate		http://ctdbase.org//cas-images/5/56-73-5.v14426.png	http://ctdbase.org/detail.go?type=chem&acc=D019298
C015240	glucose tolerance factor			http://ctdbase.org/detail.go?type=chem&acc=C015240
C027478	glucuronoxylomannan			http://ctdbase.org/detail.go?type=chem&acc=C027478
C023847	Glu-P-2	2-aminodipyrido(1,2-a-3',2'-d)imidazole;;2-aminodipyridoimidazole;;Glu P-2;;Glu-P-2, monohydrobromide	http://ctdbase.org//cas-images/3/67730-10-3.v14426.png	http://ctdbase.org/detail.go?type=chem&acc=C023847
D005978	Glutathione	gamma L Glu L Cys Gly;;gamma-L-Glu-L-Cys-Gly;;gamma L Glutamyl L Cysteinylglycine;;gamma-L-Glutamyl-L-Cysteinylglycine;;Glutathione, Reduced;;Reduced Glutathione	http://ctdbase.org//cas-images/8/70-18-8.v14426.png	http://ctdbase.org/detail.go?type=chem&acc=D005978
C562006	glutathione-C4			http://ctdbase.org/detail.go?type=chem&acc=C562006
C077304	glutathione glycylethyl ester	GSH-Et;;GSH-(glycyl)ethyl ester	http://ctdbase.org//cas-images/8/145356-41-8.v14426.png	http://ctdbase.org/detail.go?type=chem&acc=C077304
C524061	glutathionyl 4-hydroxy-2-nonenal conjugate			http://ctdbase.org/detail.go?type=chem&acc=C524061
D005905	Glyburide	Daonil;;Diabeta;;Euglucon 5;;Euglucon N;;Glibenclamide;;Glybenclamide;;HB419;;HB 419;;HB-419;;HB420;;HB 420;;HB-420;;Maninil;;Micronase;;Neogluconin	http://ctdbase.org//cas-images/8/10238-21-8.v14426.png	http://ctdbase.org/detail.go?type=chem&acc=D005905
C017343	glyceollin		http://ctdbase.org//cas-images/8/57103-57-8.v14426.png	http://ctdbase.org/detail.go?type=chem&acc=C017343
D005985	Glyceraldehyde		http://ctdbase.org//cas-images/5/367-47-5.v14426.png	http://ctdbase.org/detail.go?type=chem&acc=D005985
D005999	Glycochenodeoxycholic Acid	Acid, Glycochenodeoxycholic;;Chenodeoxycholate, Glycine;;Chenodeoxycholylglycine;;Glycine Chenodeoxycholate;;Glycochenodeoxycholate	http://ctdbase.org//cas-images/9/640-79-9.v14426.png	http://ctdbase.org/detail.go?type=chem&acc=D005999
D006016	Glycolates	2 Hydroxyacetates;;2-Hydroxyacetates;;Acids, Hydroxyacetic;;Ethers, Glycolate;;Ethers, Hydroxyacetate;;Glycolate Ethers;;Hydroxyacetate Ethers;;Hydroxyacetates;;Hydroxyacetic Acids		http://ctdbase.org/detail.go?type=chem&acc=D006016
D006020	Glycopeptides			http://ctdbase.org/detail.go?type=chem&acc=D006020
C020905	glycyl-histidyl-lysine	copper glycyl-histidyl-lysine;;copper(II)GHK;;GHK-Cu;;glycylhistidyllysine;;glycyl-histidyl-lysine monoacetate;;Gly-His-Lys;;Iamin	http://ctdbase.org//cas-images/7/49557-75-7.v14426.png	http://ctdbase.org/detail.go?type=chem&acc=C020905
D019695	Glycyrrhizic Acid	Acid, Glycyrrhizic;;Acid, Glycyrrhizinic;;Diammonium Glycyrrhizinate;;Dipotassium Glycyrrhizinate;;Glycyrrhizate, Zinc;;Glycyrrhizin;;Glycyrrhizinate, Diammonium;;Glycyrrhizinate, Dipotassium;;Glycyrrhizinic Acid;;Zinc Glycyrrhizate	http://ctdbase.org//cas-images/3/1405-86-3.v14426.png	http://ctdbase.org/detail.go?type=chem&acc=D019695
D005678	G(M2) Ganglioside	Ganglioside GM2;;Ganglioside, Tay-Sachs Disease;;GM2, Ganglioside;;Tay Sachs Disease Ganglioside;;Tay-Sachs Disease Ganglioside		http://ctdbase.org/detail.go?type=chem&acc=D005678
D005679	G(M3) Ganglioside	Ganglioside GM3;;GM3, Ganglioside;;Hematoside;;II3NeuAcLacCer;;Lactosylceramide, Sialyl;;Sialyllactosylceramide;;Sialyl Lactosylceramide		http://ctdbase.org/detail.go?type=chem&acc=D005679
C000591154	GNE-618			http://ctdbase.org/detail.go?type=chem&acc=C000591154
C081021	Go 6976	Go6976;;Go-6976;;Goe 6976	http://ctdbase.org//cas-images/9/136194-77-9.v14426.png	http://ctdbase.org/detail.go?type=chem&acc=C081021
D006046	Gold		http://ctdbase.org//cas-images/5/7440-57-5.v14426.png	http://ctdbase.org/detail.go?type=chem&acc=D006046
D006062	Gonadotropins			http://ctdbase.org/detail.go?type=chem&acc=D006062
C514793	gp120 protein, Human immunodeficiency virus 1	gp120 protein, HIV-I;;gp120 protein, human immunodeficiency virus type 1;;HIV-1 envelope protein gp120		http://ctdbase.org/detail.go?type=chem&acc=C514793
C039129	GQ1b ganglioside			http://ctdbase.org/detail.go?type=chem&acc=C039129
C082871	GR 113808	(1-(2-(methylsulfonylamino)ethyl)-4-piperidinyl)methyl 1-methyl-1H-indole-3-carboxylate;;GR113808;;GR-113808;;GR 125487	http://ctdbase.org//cas-images/4/144625-51-4.v14426.png	http://ctdbase.org/detail.go?type=chem&acc=C082871
C068032	GR 73632	delta-aminovaleryl-9-Pro-10-MeLeu-substance P (7-10);;GR73632;;GR-73632;;substance P (7-10), delta-aminovaleryl-Pro(9)-N-MeLeu(10)-;;substance P (7-10),delta-aminovaleryl-prolyl(9)-N-methylleucine(10)-	http://ctdbase.org//cas-images/6/133156-06-6.v14426.png	http://ctdbase.org/detail.go?type=chem&acc=C068032
C071609	GR 89696	1-((3,4-dichlorophenyl)acetyl)-4-acetyl-2-(1-pyrrolidinylmethyl)piperazine;;GR103545;;GR 103545;;GR-103545;;GR85571;;GR 85571;;GR-85571;;GR-89696;;GR 89696, (R)-isomer, (E)-2-butenedioate (1:1);;methyl 4-((3,4-dichlorophenyl)acetyl)-3-(1-pyrrolidinylmethyl)-1-piperazinecarboxylate fumarate	http://ctdbase.org//cas-images/3/126766-32-3.v14426.png	http://ctdbase.org/detail.go?type=chem&acc=C071609
C529769	GSK0660			http://ctdbase.org/detail.go?type=chem&acc=C529769
C586265	GSK343			http://ctdbase.org/detail.go?type=chem&acc=C586265
C545235	GSK 4716			http://ctdbase.org/detail.go?type=chem&acc=C545235
D006147	Guanine		http://ctdbase.org//cas-images/5/73-40-5.v14426.png	http://ctdbase.org/detail.go?type=chem&acc=D006147
D006150	Guanine Nucleotides	Guanosine Phosphates;;Nucleotides, Guanine;;Phosphates, Guanosine		http://ctdbase.org/detail.go?type=chem&acc=D006150
D006151	Guanosine		http://ctdbase.org//cas-images/3/118-00-3.v14426.png	http://ctdbase.org/detail.go?type=chem&acc=D006151
D016244	Guanosine 5'-O-(3-Thiotriphosphate)	gamma S, GTP;;gamma Thio GTP;;gamma-Thio-GTP;;GTPgammaS;;GTP gamma S;;Guanosine 5'-(3-O-Thio)Triphosphate;;Guanosine 5'-(gamma-S)Triphosphate	http://ctdbase.org//cas-images/3/37589-80-3.v14426.png	http://ctdbase.org/detail.go?type=chem&acc=D016244
C401311	GW 7845	GW7845;;GW-7845		http://ctdbase.org/detail.go?type=chem&acc=C401311
C121804	GW 9578	GW9578;;GW-9578		http://ctdbase.org/detail.go?type=chem&acc=C121804
C482002	GYPGKF-NH(2)			http://ctdbase.org/detail.go?type=chem&acc=C482002
C004380	H 35-25	alpha-(1-(isopropylamino)ethyl)-4-methylbenzyl alcohol;;H-35-25;;H35-25;;H 35-25, hydrochloride;;H 35-25, hydrochloride, (+)-isomer	http://ctdbase.org//cas-images/5/13549-60-5.v14426.png	http://ctdbase.org/detail.go?type=chem&acc=C004380
D006202	Hair Dyes	Agents, Hair Coloring;;Colorants, Hair;;Coloring Agents, Hair;;Dyes, Hair;;Hair Colorants;;Hair Coloring Agents		http://ctdbase.org/detail.go?type=chem&acc=D006202
D006203	Hair Preparations	Cosmetics, Hair;;Hair Cosmetics;;Preparations, Hair		http://ctdbase.org/detail.go?type=chem&acc=D006203
C010176	halofuginone	7-bromo-6-chlorofebrifugine;;halofunginone;;Stenorol	http://ctdbase.org//cas-images/2/17395-31-2.v14426.png	http://ctdbase.org/detail.go?type=chem&acc=C010176
D055768	Halogenated Diphenyl Ethers	Brominated Diphenyl Ethers;;Chlorinated Diphenyl Ethers;;Diphenyl Ethers, Brominated;;Diphenyl Ethers, Chlorinated;;Diphenyl Ethers, Fluorinated;;Diphenyl Ethers, Halogenated;;Diphenyl Ethers, Iodinated;;Diphenyl Ethers, Polybrominated;;Ethers, Brominated Diphenyl;;Ethers, Chlorinated Diphenyl;;Ethers, Fluorinated Diphenyl;;Ethers, Halogenated Diphenyl;;Ethers, Iodinated Diphenyl;;Ethers, Polybro…		http://ctdbase.org/detail.go?type=chem&acc=D055768
C007902	haloxon	Eustidil;;phosphoric acid-bis(2-chloroethyl)(3-chloro-4-methyl-7-coumarin)	http://ctdbase.org//cas-images/1/321-55-1.v14426.png	http://ctdbase.org/detail.go?type=chem&acc=C007902
C550755	H-Arg-Pro-Arg-Nva-Tyr-Dap-Hol-NH2			http://ctdbase.org/detail.go?type=chem&acc=C550755
D006415	Hematoporphyrins	Haematoporphyrin IX;;Hematoporphyrin;;Hemedonin		http://ctdbase.org/detail.go?type=chem&acc=D006415
D006418	Heme	Ferroprotoporphyrin;;Haem;;Heme b;;Protoheme;;Protoheme IX	http://ctdbase.org//cas-images/8/14875-96-8.v14426.png	http://ctdbase.org/detail.go?type=chem&acc=D006418
C048849	heme arginate	haem arginate;;hemearginat;;heme arginate complex;;Normosang	http://ctdbase.org//cas-images/4/100438-92-4.v14426.png	http://ctdbase.org/detail.go?type=chem&acc=C048849
C467070	hemiasterlin			http://ctdbase.org/detail.go?type=chem&acc=C467070
D006538	Heptanoic Acids			http://ctdbase.org/detail.go?type=chem&acc=D006538
C027285	heptelidic acid		http://ctdbase.org//cas-images/3/57710-57-3.v14426.png	http://ctdbase.org/detail.go?type=chem&acc=C027285
C476499	herbal compound 861			http://ctdbase.org/detail.go?type=chem&acc=C476499
D006569	Hesperidin	7-Rhamnoglucoside, Hesperetin;;Hesperetin 7 Rhamnoglucoside;;Hesperetin 7-Rhamnoglucoside;;Hesperetin 7 Rutinoside;;Hesperetin-7-Rutinoside	http://ctdbase.org//cas-images/3/520-26-3.v14426.png	http://ctdbase.org/detail.go?type=chem&acc=D006569
C517828	hexabrominated diphenyl ether 153	2,2',4,4',5,5'-brominated diphenyl ether;;BDE-153		http://ctdbase.org/detail.go?type=chem&acc=C517828
C017363	hexabromobenzene		http://ctdbase.org//cas-images/1/87-82-1.v14426.png	http://ctdbase.org/detail.go?type=chem&acc=C017363
C007931	hexacyanoferrate III	ferric hexacyanide;;ferricyanide;;iron-hexacyanide	http://ctdbase.org//cas-images/3/13408-62-3.v14426.png	http://ctdbase.org/detail.go?type=chem&acc=C007931
C018959	hexadecafluoro-nonanoic acid	ammonium perfluorononanoate;;perfluornonanoic acid;;perfluorononanoate	http://ctdbase.org//cas-images/1/76-21-1.v14426.png	http://ctdbase.org/detail.go?type=chem&acc=C018959
C098514	hexadecyl-N-methylpiperidinium		http://ctdbase.org//cas-images/8/71595-57-8.v14426.png	http://ctdbase.org/detail.go?type=chem&acc=C098514
D006583	Hexadimethrine Bromide	1,5-Dimethyl-1,5-Diazaundecamethylene Polymethobromide;;Bromide, Hexadimethrine;;Hexadimethrine;;Polybrene	http://ctdbase.org//cas-images/5/9011-04-5.v14426.png	http://ctdbase.org/detail.go?type=chem&acc=D006583
C001337	hexafluoroisopropanol	1,1,1,3,3,3-hexafluoro-2-propanol;;hexafluoro-2-propanol;;hexafluoropropanol	http://ctdbase.org//cas-images/1/920-66-1.v14426.png	http://ctdbase.org/detail.go?type=chem&acc=C001337
C037652	hexanoic acid	Bi(OHex)3;;bismuth(III)hexanoate;;caproate;;caproic acid;;capronic Acid;;hexanoate;;hexanoic acid, barium salt;;hexanoic acid, calcium salt;;hexanoic acid, copper (2) salt;;hexanoic acid, manganese (2) salt;;hexanoic acid, nickel (2) salt;;hexanoic acid, potassium salt;;hexanoic acid, rhodium (2) salt;;hexanoic acid, sodium salt;;hexanoic acid, sodium salt, 1-(11)C-labeled;;n-caproic acid	http://ctdbase.org//cas-images/1/142-62-1.v14426.png	http://ctdbase.org/detail.go?type=chem&acc=C037652
D000441	Hexanols	Alcohols, Hexyl;;Amylcarbinols;;Hexyl Alcohols;;Hydroxyhexanes		http://ctdbase.org/detail.go?type=chem&acc=D000441
D006588	Hexanones	Butyl Methyl Ketones;;Ethyl Propyl Ketones;;Ketones, Butyl Methyl;;Ketones, Ethyl Propyl;;Methyl Ketones, Butyl;;Propyl Ketones, Ethyl		http://ctdbase.org/detail.go?type=chem&acc=D006588
C044181	hexanoyl-coenzyme A	coenzyme A, hexanoyl-;;hexanoyl-CoA	http://ctdbase.org//cas-images/2/5060-32-2.v14426.png	http://ctdbase.org/detail.go?type=chem&acc=C044181
C088350	hexestrol diazirine			http://ctdbase.org/detail.go?type=chem&acc=C088350
C538724	HhAntag691	erivedge;;GDC0449;;GDC 0449;;GDC-0449;;NSC747691;;NSC 747691;;NSC-747691;;R 3616;;R-3616;;R3616 cpd;;RG3616;;RG 3616;;RG-3616;;vismodegib		http://ctdbase.org/detail.go?type=chem&acc=C538724
C087346	hibifolin		http://ctdbase.org//cas-images/8/55366-56-8.v14426.png	http://ctdbase.org/detail.go?type=chem&acc=C087346
D056572	Histone Deacetylase Inhibitors	Deacetylase Inhibitor, Histone;;Deacetylase Inhibitors, Histone;;HDAC Inhibitors;;Histone Deacetylase Inhibitor;;Inhibitor, Histone Deacetylase;;Inhibitors, HDAC;;Inhibitors, Histone Deacetylase		http://ctdbase.org/detail.go?type=chem&acc=D056572
C078665	HOE 140, desArg(10)-	10-desArg-HOE 140;;Arg-(3-Hyp-5-Thi-7-Tic-9-Oic)-9-desArg-bradykinin;;bradykinin, Arg-(Hyp(3)-Thi(5)-Tic(7)-Oic(8))-desArg(9)-;;bradykinin, arginyl-(hydroxypropyl(3)-3-thienylalanyl(5)-1,2,3,4-tetrahydro-3-isoquinolinecarbonyl(7)-octahydro-1H-indole-2-carbonyl(8))-desarginyl(9)-;;D-Arg(Hyp(3)-Thi(5)-D-Tic(7)-Oic(8)-desArg(10))BK;;DArg(Hyp(3)-Thi(5)-DTic(7)-Oic(8))desArg(9)-BK;;des-Arg(10)-HOE140;…	http://ctdbase.org//cas-images/9/138680-92-9.v14426.png	http://ctdbase.org/detail.go?type=chem&acc=C078665
D006710	Homocysteine	2 amino 4 mercaptobutyric acid;;2-amino-4-mercaptobutyric acid;;Homocysteine, L Isomer;;Homocysteine, L-Isomer;;L-Isomer Homocysteine	http://ctdbase.org//cas-images/4/454-28-4.v14426.png	http://ctdbase.org/detail.go?type=chem&acc=D006710
C007957	homocysteine thiolactone	Hcy-thiolactone;;homocysteine-thiolactone;;homocysteine thiolactone, DL;;homocysteine thiolactone hydrochloride;;homocysteine thiolactone hydrochloride, (+)-isomer;;homocysteine thiolactone, (+)-isomer;;homocysteine thiolactone perchlorate salt;;homocysteine thiolactone perchlorate, (S)-isomer;;homocysteine thiolactone, (S)-isomer	http://ctdbase.org//cas-images/8/10593-85-8.v14426.png	http://ctdbase.org/detail.go?type=chem&acc=C007957
C473896	HTI-286	HTI286;;HTI 286;;N,beta,beta-trimethyl-L-phenylalanyl-L-N(1)-((1S,2E-3-carboxy-1-isopropylbut-2-enyl))-N(1),3-dimethyl-L-valinamide;;SPA110;;taltobulin		http://ctdbase.org/detail.go?type=chem&acc=C473896
C402416	HU 308	HU308;;HU-308;;HU 433		http://ctdbase.org/detail.go?type=chem&acc=C402416
C470632	huwentoxin IV, Selenocosmia huwena			http://ctdbase.org/detail.go?type=chem&acc=C470632
D006827	Hydantoins	Imidazolidine 2,4 Diones;;Imidazolidine-2,4-Diones		http://ctdbase.org/detail.go?type=chem&acc=D006827
C041642	hydramethylnon	AC 217,300;;AC-217300;;Amdro;;hydromethylnon	http://ctdbase.org//cas-images/4/67485-29-4.v14426.png	http://ctdbase.org/detail.go?type=chem&acc=C041642
C013024	hydrastine	beta-hydrastine;;hydrastine hydrochloride, (S-(R*,S*))-isomer;;hydrastine, (R-(R*,R*))-isomer;;hydrastine, (R-(R*,S*))-isomer;;isocoryne	http://ctdbase.org//cas-images/1/118-08-1.v14426.png	http://ctdbase.org/detail.go?type=chem&acc=C013024
C029424	hydrazine	hydrazine dihydrochloride;;hydrazine hydrate;;hydrazine monohydrate;;hydrazine mononitrate;;hydrazine nitrate;;hydrazine phosphate (1:1);;hydrazine phosphate (2:1);;hydrazine sulfate;;hydrazine sulfate (1:1) monosodium salt;;hydrazine sulfate (2:1);;hydrazine tartrate;;segidrin	http://ctdbase.org//cas-images/2/302-01-2.v14426.png	http://ctdbase.org/detail.go?type=chem&acc=C029424
D006842	Hydrocarbons, Brominated			http://ctdbase.org/detail.go?type=chem&acc=D006842
D006853	Hydrocodone	Codinovo;;Dicodid;;Dihydrocodeinone;;Du Pont Brand of Hydrocodone Tartrate;;Hycodan;;Hycon;;Hydrocodeinonebitartrate;;Hydrocodon;;Hydrocodone Bitartrate;;Hydrocodone Tartrate (1:1), Hydrate (2:5);;Hydrocon;;Knoll Brand of Hydrocodone Tartrate;;Nourypharma Brand of Hydrocodone Tartrate;;Robidone;;Robins Brand of Hydrocodone Tartrate;;Wyeth Brand of Hydrocodone Tartrate	http://ctdbase.org//cas-images/1/125-29-1.v14426.png	http://ctdbase.org/detail.go?type=chem&acc=D006853
D006859	Hydrogen		http://ctdbase.org//cas-images/0/1333-74-0.v14426.png	http://ctdbase.org/detail.go?type=chem&acc=D006859
D004091	Hydromorphone	Dihydromorphinone;;Dilaudid;;Hydromorphon;;Hydromorphone Hydrochloride;;Laudacon;;Palladone	http://ctdbase.org//cas-images/9/466-99-9.v14426.png	http://ctdbase.org/detail.go?type=chem&acc=D004091
C012353	hydroperoxyisophosphamide	4-hydroperoxyifosfamide;;hydroperoxyisophosphamide, (cis)-isomer;;hydroperoxyisophosphamide, (trans)-isomer	http://ctdbase.org//cas-images/7/39800-28-7.v14426.png	http://ctdbase.org/detail.go?type=chem&acc=C012353
C031927	hydroquinone	1,4-dihydroxybenzene;;Artra;;beta-quinol;;Black and White;;Eldopaque;;Eldopaque Forte;;Eldoquin;;Eldoquin Forte;;Esoterica;;Hidroquilaude;;Hidroquin;;Hidroquinona Isdin;;hydroquinone, copper (1) salt;;hydroquinone, lead (2) salt (2:1);;hydroquinone, monocopper (2) salt;;ICN brand 1 of hydroquinone;;ICN brand 2 of hydroquinone;;ICN brand 3 of hydroquinone;;ICN brand 4 of hydroquinone;;Licostrata;;…	http://ctdbase.org//cas-images/9/123-31-9.v14426.png	http://ctdbase.org/detail.go?type=chem&acc=C031927
D006873	Hydroquinones	para Dihydroxybenzenes;;para-Dihydroxybenzenes;;p Dihydroxybenzenes;;p-Dihydroxybenzenes;;Quinols		http://ctdbase.org/detail.go?type=chem&acc=D006873
C519736	hydroxy-2-naphthalenyl-methyl phosphonic acid trisacetoxymethylester			http://ctdbase.org/detail.go?type=chem&acc=C519736
C074950	hydroxyapatite-beta tricalcium phosphate	biphasic calcium phosphate;;Ostilit		http://ctdbase.org/detail.go?type=chem&acc=C074950
D006882	Hydroxyapatites	Derivatives, Hydroxyapatite;;Hydroxyapatite Derivatives		http://ctdbase.org/detail.go?type=chem&acc=D006882
C580748	hydroxybupropion			http://ctdbase.org/detail.go?type=chem&acc=C580748
D006886	Hydroxychloroquine	Hydroxychlorochin;;Hydroxychloroquine Sulfate;;Hydroxychloroquine Sulfate (1:1) Salt;;Oxychlorochin;;Oxychloroquine;;Plaquenil	http://ctdbase.org//cas-images/3/118-42-3.v14426.png	http://ctdbase.org/detail.go?type=chem&acc=D006886
D006888	Hydroxycholesterols			http://ctdbase.org/detail.go?type=chem&acc=D006888
C559745	hyperforin dicyclohexylammonium	DCHA-HF cpd;;hyperforin dicyclohexylammonium salt		http://ctdbase.org/detail.go?type=chem&acc=C559745
D006997	Hypochlorous Acid	Hypochlorite;;Hypochlorous Acids	http://ctdbase.org//cas-images/3/7790-92-3.v14426.png	http://ctdbase.org/detail.go?type=chem&acc=D006997
D007050	Ibogaine	12 Methoxyibogamine;;12-Methoxyibogamine;;Endabuse;;NIH10567;;NIH 10567;;NIH-10567	http://ctdbase.org//cas-images/9/83-74-9.v14426.png	http://ctdbase.org/detail.go?type=chem&acc=D007050
D007051	Ibotenic Acid		http://ctdbase.org//cas-images/8/2552-55-8.v14426.png	http://ctdbase.org/detail.go?type=chem&acc=D007051
C438914	icajine		http://ctdbase.org//cas-images/2/30864-63-2.v14426.png	http://ctdbase.org/detail.go?type=chem&acc=C438914
C057498	ICI 192605	6-(2-(2-chlorophenyl-4-hydroxyphenyl)-1,3-dioxan-5-yl)hexenoic acid;;ICI-192605	http://ctdbase.org//cas-images/4/117621-64-4.v14426.png	http://ctdbase.org/detail.go?type=chem&acc=C057498
C075799	ICI D2138	6-((3-fluoro-5-(4-methoxy-3,4,5,6-tetrahydro-2H-pyran-4-yl)phenoxy)methyl)-1-methylquinol-2-one;;ICI-D2138;;ZD 2138	http://ctdbase.org//cas-images/3/140841-32-3.v14426.png	http://ctdbase.org/detail.go?type=chem&acc=C075799
D019329	Idazoxan	Hydrochloride, Idazoxan;;Idazoxan Hydrochloride;;RX781094;;RX 781094;;RX-781094	http://ctdbase.org//cas-images/4/79944-58-4.v14426.png	http://ctdbase.org/detail.go?type=chem&acc=D019329
C077430	imetit		http://ctdbase.org//cas-images/9/102203-18-9.v14426.png	http://ctdbase.org/detail.go?type=chem&acc=C077430
C006048	imidazolidinyl urea	Germall 115;;imidazolidinylurea;;imidazolidinyl urea, monosodium salt	http://ctdbase.org//cas-images/9/39236-46-9.v14426.png	http://ctdbase.org/detail.go?type=chem&acc=C006048
C113661	imidazolium-bis(imidazole)dimethylsulfoxideimidazotetrachlororuthenate(III)	ImH(trans-RuCl4(DMSO)Im);;imidazolium imidazoledimethylsulfoxidetetrachlororuthenate(III);;NAMI-A		http://ctdbase.org/detail.go?type=chem&acc=C113661
C114843	incomplete Freund's adjuvant			http://ctdbase.org/detail.go?type=chem&acc=C114843
C013352	indacrinone	indacrinic acid;;indanone;;indanone, (+)-isomer;;indanone, (R)-isomer;;indanone, (S)-isomer;;indanone, sodium salt;;MK 196;;MK 286;;MK-286		http://ctdbase.org/detail.go?type=chem&acc=C013352
C093582	indan		http://ctdbase.org//cas-images/7/496-11-7.v14426.png	http://ctdbase.org/detail.go?type=chem&acc=C093582
C041508	indeno(1,2,3-cd)pyrene		http://ctdbase.org//cas-images/5/193-39-5.v14426.png	http://ctdbase.org/detail.go?type=chem&acc=C041508
D007203	Indigo Carmine	2-(1,3-Dihydro-3-oxo-5-sulpho-2H-indol-2-ylidene)-3- oxoindoline-5-sulphonic acid;;Carmine, Indigo;;D&C Blue NO. 6;;(delta-2,2'-biindole)-3,3'-dione;;Disulfonate, Indigo;;FD&C Blue No. 2;;Indigo;;Indigo Blue;;Indigo Blue, Soluble;;Indigo Disulfonate;;Indigotin;;Indigotindisulfonate;;Indigotindisulfonate Sodium;;Indigotindisulfonic Acid;;Soluble Indigo Blue	http://ctdbase.org//cas-images/0/860-22-0.v14426.png	http://ctdbase.org/detail.go?type=chem&acc=D007203
C578795	indimitecan			http://ctdbase.org/detail.go?type=chem&acc=C578795
C016517	indole-3-carbinol	1H-indole-3-methanol;;3-hydroxymethylindole;;I3C cpd;;indole-3-methanol	http://ctdbase.org//cas-images/1/700-06-1.v14426.png	http://ctdbase.org/detail.go?type=chem&acc=C016517
C030737	indoleacetic acid	1H-Indole-3-acetic acid;;3-indoleacetic acid;;3-indolylacetic acid;;beta-indoleacetic acid;;heteroauxin;;IES cpd;;indole-3-acetic acid;;indoleacetate;;indole acetic acid;;indoleacetic acid, alpha-(14)C-labeled;;indoleacetic acid, calcium salt;;indoleacetic acid, monopotassium salt;;indoleacetic acid, monosodium salt;;indolyl-3-acetic acid	http://ctdbase.org//cas-images/4/87-51-4.v14426.png	http://ctdbase.org/detail.go?type=chem&acc=C030737
C050325	indolidan	1,3-dihydro-3,3-dimethyl-5-(1,4,5,6-tetrahydro-6-oxo-3-pyridazinyl)-2H-indol-2-one;;LY 195115;;LY-195115		http://ctdbase.org/detail.go?type=chem&acc=C050325
C057812	indoline		http://ctdbase.org//cas-images/1/496-15-1.v14426.png	http://ctdbase.org/detail.go?type=chem&acc=C057812
C503753	Indolinone A			http://ctdbase.org/detail.go?type=chem&acc=C503753
C075954	indolo(3,2-b)carbazole		http://ctdbase.org//cas-images/4/241-55-4.v14426.png	http://ctdbase.org/detail.go?type=chem&acc=C075954
D007213	Indomethacin	Amuno;;Hydrochloride, Indomethacin;;Indocid;;Indocin;;Indomet 140;;Indometacin;;Indomethacin Hydrochloride;;Metindol;;Osmosin	http://ctdbase.org//cas-images/1/53-86-1.v14426.png	http://ctdbase.org/detail.go?type=chem&acc=D007213
C401104	indoxacarb			http://ctdbase.org/detail.go?type=chem&acc=C401104
C409043	inecalcitol	TX 522;;TX-522;;TX 527;;TX-527;;TX527 cpd		http://ctdbase.org/detail.go?type=chem&acc=C409043
C491685	INO 1001	INO1001;;INO-1001		http://ctdbase.org/detail.go?type=chem&acc=C491685
D007288	Inosine		http://ctdbase.org//cas-images/9/58-63-9.v14426.png	http://ctdbase.org/detail.go?type=chem&acc=D007288
D007294	Inositol	Chiro Inositol;;Chiro-Inositol;;Mesoinositol;;Myoinositol	http://ctdbase.org//cas-images/7/6917-35-7.v14426.png	http://ctdbase.org/detail.go?type=chem&acc=D007294
D015544	Inositol 1,4,5-Trisphosphate	1,4,5-InsP3;;1,4,5-IP3;;Inositol 1,4,5-Triphosphate;;Myoinositol 1,4,5-Triphosphate;;Myo-Inositol 1,4,5-Trisphosphate	http://ctdbase.org//cas-images/0/85166-31-0.v14426.png	http://ctdbase.org/detail.go?type=chem&acc=D015544
D007454	Iodides			http://ctdbase.org/detail.go?type=chem&acc=D007454
C044834	iodixanol	contrast media 2-5410-3;;iodixanol-320;;Visipaque;;Visipaque Unique Softpac	http://ctdbase.org//cas-images/2/92339-11-2.v14426.png	http://ctdbase.org/detail.go?type=chem&acc=C044834
C010473	iodoform		http://ctdbase.org//cas-images/8/75-47-8.v14426.png	http://ctdbase.org/detail.go?type=chem&acc=C010473
D052578	Ionic Liquids			http://ctdbase.org/detail.go?type=chem&acc=D052578
D007476	Ionophores			http://ctdbase.org/detail.go?type=chem&acc=D007476
C043077	ipsapirone	2-(4-(4-(2-pyrimidinyl)-1-piperzinyl)butyl)-1,2-benzisothiazol-3-(2H)-one-1,1-dioxide HCl;;isapirone;;TVX Q 7821;;TVX-Q-7821	http://ctdbase.org//cas-images/5/92589-98-5.v14426.png	http://ctdbase.org/detail.go?type=chem&acc=C043077
C448299	iron protoporphyrin IX			http://ctdbase.org/detail.go?type=chem&acc=C448299
C520511	irosustat	667 coumate;;6-oxo-8,9,10,11-tetrahydro-7H-cyclohepta-(c)(1)benzopyran-3-O-sulfamate;;BN83495;;STX64 compound		http://ctdbase.org/detail.go?type=chem&acc=C520511
C058392	isamoltane	1-(2-(1-pyrrolyl)phenoxy)-3-isopropylamine-2-propanol HCl;;CGP 361A;;CGP-361A;;isamoltane, (-)-isomer;;isamoltane, (+)-isomer;;isamoltane, ()-isomer	http://ctdbase.org//cas-images/4/99740-06-4.v14426.png	http://ctdbase.org/detail.go?type=chem&acc=C058392
C016927	isepamicin	HAPA-B;;Isepacin;;IsÃ©palline;;isepamicin sulfate;;N-(S-3-amino-2-hydroxypropionyl)gentamicin;;Sch 21420;;Sch-21420;;Schering-Plough brand of isepamicin sulfate		http://ctdbase.org/detail.go?type=chem&acc=C016927
C022871	isoborneol	borneol;;isoborneol, (1R-endo)-isomer;;isoborneol, (1R-exo)-isomer;;isoborneol, (1S-endo)-isomer;;isoborneol, (1S-exo)-isomer;;isoborneol, (endo-(+))-isomer;;isoborneol, (endo)-isomer;;isoborneol, (exo)-isomer	http://ctdbase.org//cas-images/1/10385-78-1.v14426.png	http://ctdbase.org/detail.go?type=chem&acc=C022871
C471067	isobutylparaben			http://ctdbase.org/detail.go?type=chem&acc=C471067
C549713	isocarbophos			http://ctdbase.org/detail.go?type=chem&acc=C549713
C040920	isoliquiritigenin	2',4',4-trihydroxychalcone;;6'-deoxychalcone;;GU 17;;GU-17	http://ctdbase.org//cas-images/5/961-29-5.v14426.png	http://ctdbase.org/detail.go?type=chem&acc=C040920
C575995	isomenthone			http://ctdbase.org/detail.go?type=chem&acc=C575995
C031050	isomethyleugenol	isomethyleugenol, (E)-isomer;;isomethyleugenol, (Z)-isomer;;methylisoeugenol;;methyl isoeugenol;;trans-isomethyleugenol	http://ctdbase.org//cas-images/3/93-16-3.v14426.png	http://ctdbase.org/detail.go?type=chem&acc=C031050
D007538	Isoniazid	Acid Vanillylidenehydrazide, Isonicotinic;;Ftivazide;;Hydrazide, Isonicotinic Acid;;Isonex;;Isonicotinic Acid Hydrazide;;Isonicotinic Acid Vanillylidenehydrazide;;Phthivazid;;Phthivazide;;Tubazide;;Vanillylidenehydrazide, Isonicotinic Acid	http://ctdbase.org//cas-images/3/54-85-3.v14426.png	http://ctdbase.org/detail.go?type=chem&acc=D007538
D007539	Isonicotinic Acids	Acid, Isonicotinic;;Acids, Isonicotinic;;Isonicotinic Acid		http://ctdbase.org/detail.go?type=chem&acc=D007539
C059768	isophthalate	isophthalate, calcium (1:1)salt;;isophthalate, copper () salt;;isophthalate, copper () salt (1:1);;isophthalate, disodium salt;;isophthalate, iron () salt;;isophthalate, iron () salt (1:1);;isophthalic acid	http://ctdbase.org//cas-images/5/121-91-5.v14426.png	http://ctdbase.org/detail.go?type=chem&acc=C059768
C098802	isopropyl 4-hydroxybenzoate	i-Pr 4-OH-benzoate;;isopropyl p-hydroxybenzoate;;p-hydroxybenzoic acid isopropyl ester	http://ctdbase.org//cas-images/5/4191-73-5.v14426.png	http://ctdbase.org/detail.go?type=chem&acc=C098802
C515747	isosteviol			http://ctdbase.org/detail.go?type=chem&acc=C515747
D017879	Isothiocyanates			http://ctdbase.org/detail.go?type=chem&acc=D017879
D007550	Isothiuronium	AHR1911;;AHR 1911;;AHR-1911;;Isothiouronium	http://ctdbase.org//cas-images/9/22584-04-9.v14426.png	http://ctdbase.org/detail.go?type=chem&acc=D007550
C102254	itopride		http://ctdbase.org//cas-images/3/122898-67-3.v14426.png	http://ctdbase.org/detail.go?type=chem&acc=C102254
C088408	ivabradine	7,8-dimethoxy-3-(3-(((4,5-dimethoxybenzocyclobutan-1-yl)methyl)methylamino)propyl)-1,3,4,5-tetrahydro-2H-benzazepin-2-one;;Corlanor;;S 16257;;S-16257;;S 16257-2;;S-16257-2;;S 16260-2;;S-16260-2		http://ctdbase.org/detail.go?type=chem&acc=C088408
C113642	JK 1624F2-1	JK-1624F2-1;;JK 1624F2-2;;JK-1624F2-2		http://ctdbase.org/detail.go?type=chem&acc=C113642
C524573	JNJ 10397049	1-(2,4-dibromophenyl)-3-(2,2-dimethyl-4-phenyl-1,3-dioxan-5-yl)urea;;JNJ1037049;;JNJ 1037049;;JNJ-1037049;;JNJ10397049;;JNJ-10397049		http://ctdbase.org/detail.go?type=chem&acc=C524573
C098607	JP8 aviation fuel	JP-8 fuel;;JP-8 jet fuel		http://ctdbase.org/detail.go?type=chem&acc=C098607
C063587	juzentaihoto	Juzen-Taiho-To;;shi quan da bu tang;;Shi-Quan-Da-Bu-Tang;;Sipjeondaebo-tang;;Si-Quan-Da-Bu-Tang;;ten significant tonic decoction;;TJ48;;TJ-48		http://ctdbase.org/detail.go?type=chem&acc=C063587
C530923	K117 compound			http://ctdbase.org/detail.go?type=chem&acc=C530923
C053401	kahweol		http://ctdbase.org//cas-images/5/6894-43-5.v14426.png	http://ctdbase.org/detail.go?type=chem&acc=C053401
C047382	kamebakaurin		http://ctdbase.org//cas-images/7/73981-34-7.v14426.png	http://ctdbase.org/detail.go?type=chem&acc=C047382
C446946	KB 130015	2-methyl-3-(3,5-diiodo-4-carboxymethoxybenzyl)benzofuran;;KB130015;;KB-130015		http://ctdbase.org/detail.go?type=chem&acc=C446946
C032808	keyhole-limpet hemocyanin	immunocyanin;;immunocyanine;;keyhole-limpet haemocyanin;;keyhole-limpet hemacyanin;;keyhole limpet hemocyanin;;KLH antigen		http://ctdbase.org/detail.go?type=chem&acc=C032808
C456099	KF58333			http://ctdbase.org/detail.go?type=chem&acc=C456099
C074279	KH 1060	20-epi-22-oxa-24a-homo-26,27-dimethyl-1alpha,25-dihydroxyvitamin D3;;KH1060;;KH-1060	http://ctdbase.org//cas-images/6/131875-08-6.v14426.png	http://ctdbase.org/detail.go?type=chem&acc=C074279
C059021	kinamycin F		http://ctdbase.org//cas-images/8/50556-18-8.v14426.png	http://ctdbase.org/detail.go?type=chem&acc=C059021
C439304	KMUP 1	KMUP-1;;KMUP1 cpd		http://ctdbase.org/detail.go?type=chem&acc=C439304
C466918	KMUP 880602			http://ctdbase.org/detail.go?type=chem&acc=C466918
C072105	KN 93	2-(N-(2-hydroxyethyl)-N-(4-methoxybenzenesulfonyl))amino-N-(4-chlorocinnamyl)-N-methylbenzylamine;;KN-93	http://ctdbase.org//cas-images/1/139298-40-1.v14426.png	http://ctdbase.org/detail.go?type=chem&acc=C072105
C541932	Ku 0063794	Ku0063794;;Ku -0063794;;Ku-0063794;;Ku63794;;Ku 63794;;Ku-63794		http://ctdbase.org/detail.go?type=chem&acc=C541932
C572783	kuguacin J			http://ctdbase.org/detail.go?type=chem&acc=C572783
C411319	kurarinone			http://ctdbase.org/detail.go?type=chem&acc=C411319
C057463	kutkin			http://ctdbase.org/detail.go?type=chem&acc=C057463
C070967	L 158809	L-158809;;L-158,809	http://ctdbase.org//cas-images/9/135145-96-9.v14426.png	http://ctdbase.org/detail.go?type=chem&acc=C070967
C508711	L-161982	L161982;;L 161982;;L 161,982;;L-161,982;;L161,982		http://ctdbase.org/detail.go?type=chem&acc=C508711
C099406	L 742694	2-((3,5-bis(trifluoromethyl)benzyl)oxy)-3-phenyl-4-((3-oxo-1,2,4-triazol-5-yl)methyl)morpholine;;L 742,694;;L-742694;;L-742,694		http://ctdbase.org/detail.go?type=chem&acc=C099406
C008247	laminaran			http://ctdbase.org/detail.go?type=chem&acc=C008247
C015316	lanostenol	24,25-dihydrolanosterol;;(3beta,20S)-isomer of lanostenol;;(3beta,5xi,14xi)-isomer of lanostenol;;5 alpha-lanost-8-en-3 beta-ol	http://ctdbase.org//cas-images/9/79-62-9.v14426.png	http://ctdbase.org/detail.go?type=chem&acc=C015316
C060347	lanreotide	188Re-lanreotide;;2-naphthylalanyl-cyclo(cysteinyl-tyrosyl-tryptophyl-lysyl-valyl-cysteinyl)-threoninamide;;BIM 23014;;BIM-23014;;BIM 23014C;;DC 13-116;;DC-13-116;;DC13-116;;lanreotide acetate;;lanreotide-SR;;L-Threoninamide, 3-(2-naphthalenyl)-D-alanyl-L-cysteinyl-L-tyrosyl-D-tryptophyl-L-lysyl-L-valyl-L-cysteinyl-, cyclic (2-7)-disulfide;;Nal-cyclo(Cys-Tyr-Trp-Lys-Val-Cys)-Thr-NH2;;Nal-cyclo(Cy…	http://ctdbase.org//cas-images/0/118992-92-0.v14426.png	http://ctdbase.org/detail.go?type=chem&acc=C060347
C029310	lard			http://ctdbase.org/detail.go?type=chem&acc=C029310
C527895	largazole			http://ctdbase.org/detail.go?type=chem&acc=C527895
C072774	latoconazole	(4-(2-chlorophenyl)-1,3-dithiolan-2-ylidene)-1-imidazolylacetonitrile;;lanoconazole;;latoconazole, (E)-isomer;;latoconazole, (Z)-isomer;;NND 318;;NND-318	http://ctdbase.org//cas-images/1/126509-69-1.v14426.png	http://ctdbase.org/detail.go?type=chem&acc=C072774
C037067	latrunculin A		http://ctdbase.org//cas-images/6/76343-93-6.v14426.png	http://ctdbase.org/detail.go?type=chem&acc=C037067
C030358	lauric acid	dodecanoic acid;;lauric acid, ammonium salt;;lauric acid, barium and cadmium salt (4:1:1);;lauric acid, calcium salt;;lauric acid, lithium salt;;lauric acid, magnesium salt;;lauric acid, nickel(2) salt;;lauric acid, potassium salt;;lauric acid, sodium salt;;potassium laurate;;sodium dodecanoate;;sodium laurate	http://ctdbase.org//cas-images/7/143-07-7.v14426.png	http://ctdbase.org/detail.go?type=chem&acc=C030358
C050466	lauroyl-coenzyme A	coenzyme A, lauroyl-;;dodecanoyl-CoA;;lauroyl-CoA	http://ctdbase.org//cas-images/4/6244-92-4.v14426.png	http://ctdbase.org/detail.go?type=chem&acc=C050466
C062898	lavendustin A		http://ctdbase.org//cas-images/9/125697-92-9.v14426.png	http://ctdbase.org/detail.go?type=chem&acc=C062898
C104183	LE 540	LE540;;LE-540		http://ctdbase.org/detail.go?type=chem&acc=C104183
D007912	Lentinan		http://ctdbase.org//cas-images/5/37339-90-5.v14426.png	http://ctdbase.org/detail.go?type=chem&acc=D007912
C083544	lepirudin	1-Leu-2-Thr-63-desulfohirudin;;Aventis Brand Lepirudin;;HBW 023;;HBW-023;;Refludan;;Refludin		http://ctdbase.org/detail.go?type=chem&acc=C083544
C038753	leptomycin B	CI 940;;CI-940;;elactocin;;PD 114720;;PD-114,720	http://ctdbase.org//cas-images/4/87081-35-4.v14426.png	http://ctdbase.org/detail.go?type=chem&acc=C038753
D010773	Leptophos		http://ctdbase.org//cas-images/5/21609-90-5.v14426.png	http://ctdbase.org/detail.go?type=chem&acc=D010773
C008265	leptophos oxon		http://ctdbase.org//cas-images/0/25006-32-0.v14426.png	http://ctdbase.org/detail.go?type=chem&acc=C008265
C015320	leucomalachite green		http://ctdbase.org//cas-images/7/129-73-7.v14426.png	http://ctdbase.org/detail.go?type=chem&acc=C015320
D002955	Leucovorin	5 Formyltetrahydrofolate;;5-Formyltetrahydrofolate;;5 Formyltetrahydropteroylglutamate;;5-Formyltetrahydropteroylglutamate;;Acid, Folinic;;Calcium Folinate;;Calcium Leucovorin;;Citrovorum Factor;;Factor, Citrovorum;;Folinate, Calcium;;Folinic Acid;;Folinic Acid SF;;Folinic Acid-SF;;Leucovorin, Calcium;;Leucovorin, Calcium (1:1) Salt;;Leucovorin, Calcium (1:1) Salt, (DL)-Isomer;;Leucovorin, Calciu…	http://ctdbase.org//cas-images/9/58-05-9.v14426.png	http://ctdbase.org/detail.go?type=chem&acc=D002955
D017572	Leukotriene A4	Leukotriene A;;Leukotriene A 4;;Leukotriene A-4;;Leukotrienes A;;LTA4		http://ctdbase.org/detail.go?type=chem&acc=D017572
D017997	Leukotriene C4	Leukotriene C;;Leukotriene C1;;Leukotriene C 1;;Leukotriene C-1;;Leukotriene C 4;;Leukotriene C-4;;Leukotrienes C;;LTC4	http://ctdbase.org//cas-images/6/72025-60-6.v14426.png	http://ctdbase.org/detail.go?type=chem&acc=D017997
D015289	Leukotrienes			http://ctdbase.org/detail.go?type=chem&acc=D015289
C032854	leupeptin	acetyl-L-leucyl-L-leucyl-L-arginal;;leupeptin, monoacetate, (S)-isomer;;leupeptin, (S)-isomer	http://ctdbase.org//cas-images/7/24365-47-7.v14426.png	http://ctdbase.org/detail.go?type=chem&acc=C032854
D007977	Levallorphan	Lorfan;;Naloxiphan	http://ctdbase.org//cas-images/3/152-02-3.v14426.png	http://ctdbase.org/detail.go?type=chem&acc=D007977
C035420	levodopa methyl ester	dl-dopa methyl ester;;dopa methyl ester, (D)-isomer;;L-dopa methyl ester;;levodopa methyl ester hydrochloride;;levodopa methyl ester hydrochloride, (DL)-isomer;;melevodopa;;methyl L-dopa	http://ctdbase.org//cas-images/1/7101-51-1.v14426.png	http://ctdbase.org/detail.go?type=chem&acc=C035420
D007981	Levorphanol	3 Hydroxy N methylmorphinan;;3-Hydroxy-N-methylmorphinan;;ICN Brand of Levorphanol Tartrate;;L Dromoran;;L-Dromoran;;Levodroman;;LevoDromoran;;Levo Dromoran;;Levo-Dromoran;;Levorphan;;Levorphanol Tartrate;;Tartrate, Levorphanol	http://ctdbase.org//cas-images/6/77-07-6.v14426.png	http://ctdbase.org/detail.go?type=chem&acc=D007981
C403051	LF 16-0687	1-((2,4-dichloro-3-(((2,4-dimethylquinolin-8-yl)oxy) methyl)phenyl)sulfonyl)-N-(3-((4-(aminoimethyl) phenyl) carbonylamino)propyl)-2(S)-pyrrolidinecarboxamide;;Anatibant;;LF16-0687;;LF16-0687Ms		http://ctdbase.org/detail.go?type=chem&acc=C403051
C095104	LG 100268	6-(1-(3,5,5,8,8-pentamethyl-5,6,7,8-tetrahydronaphthalen-2-yl)cyclopropyl)nicotinic acid;;LG100268;;LG-100268		http://ctdbase.org/detail.go?type=chem&acc=C095104
C533894	LG 100815	LG100815;;LG-100815		http://ctdbase.org/detail.go?type=chem&acc=C533894
C083781	LHRH, Ala(6)-Gly(10)-ethylamide-	10-des-Gly,6-(D-Ala)-LHRH ethylamide, acetate salt;;6-D-Ala-10-D-Gly-LHRH-ethylamide;;Ala(6)-Gly(10)-GnRH;;GnRHa cpd;;LHRH, alanine(6)-glycine(10)-ethylamide-	http://ctdbase.org//cas-images/1/79561-22-1.v14426.png	http://ctdbase.org/detail.go?type=chem&acc=C083781
C082419	LHRH, Leu(6)-des-Et-GlyNH2(10)-	6-Leu-10-des-Et-GlyNH2-LHRH;;LHRH, LDGEN;;LHRH, leucyl(6)-des-ethylglycinamide(10)-		http://ctdbase.org/detail.go?type=chem&acc=C082419
C061121	liarozole	liarozole fumarate;;liarozole monohydrochloride;;Liazal;;R085246;;R 085246;;R-085246;;R 61405;;R-61405;;R 75251;;R-75251	http://ctdbase.org//cas-images/6/115575-11-6.v14426.png	http://ctdbase.org/detail.go?type=chem&acc=C061121
C063348	licopyranocoumarin		http://ctdbase.org//cas-images/9/117038-80-9.v14426.png	http://ctdbase.org/detail.go?type=chem&acc=C063348
C080095	liensinine		http://ctdbase.org//cas-images/1/2586-96-1.v14426.png	http://ctdbase.org/detail.go?type=chem&acc=C080095
D000069476	Linagliptin	1356, BI;;1H-purine-2,6-dione, 8-((3r)-3-amino-1-piperidinyl)-7-(2-butynyl)-3,7-dihydro-3-methyl-1-((4-methyl-2-quinazolinyl)methyl)-;;BI1356;;BI 1356;;BI-1356;;(R)-8-(3-amino-piperidin-1-yl)-7-but-2-ynyl-3-methyl-1-(4-methyl-quinazolin-2-ylmethyl)-3,7-dihydro-purine-2,6-dione;;Tradjenta;;Trajenta		http://ctdbase.org/detail.go?type=chem&acc=D000069476
C018584	linalool	3,7-dimethyl-1,6-octadien-3-ol;;7-methyl-3-methyleneocta-4,6-dien-2-ol;;allo-ocimenol;;linalool, (+)-isomer;;linalool, (R)-isomer;;linalool, (S)-isomer;;linalool, titanium (4) salt;;muguol	http://ctdbase.org//cas-images/6/78-70-6.v14426.png	http://ctdbase.org/detail.go?type=chem&acc=C018584
C026562	linoleoyl-coenzyme A	coenzyme A, linoleoyl-;;coenzyme A, S-9,12-octadecadienoate, (Z,Z);;linoleoyl-CoA;;linoleoyl-coenzyme A, (E,E)-isomer;;linoleoyl-coenzyme A, (E,Z)-isomer;;linoleoyl-coenzyme A, octadecadienoate-1-(14)C-labeled, (Z,Z)-isomer;;linoleoyl-coenzyme A, (Z,Z)-isomer	http://ctdbase.org//cas-images/0/40757-80-0.v14426.png	http://ctdbase.org/detail.go?type=chem&acc=C026562
D008043	Linseed Oil	Flaxseed Oil;;Oil, Flaxseed;;Oil, Linseed		http://ctdbase.org/detail.go?type=chem&acc=D008043
C013091	lipoamide	1,2-dithiolane-3-valeramide;;6,8-thioctic amide;;alpha-lipoic amide;;lipamide;;lipoamide, (+)-isomer	http://ctdbase.org//cas-images/2/940-69-2.v14426.png	http://ctdbase.org/detail.go?type=chem&acc=C013091
C014643	lipopeptidophosphoglycan			http://ctdbase.org/detail.go?type=chem&acc=C014643
C082161	lipopolysaccharide A			http://ctdbase.org/detail.go?type=chem&acc=C082161
C433788	lipopolysaccharide, E. coli O26-B6	Escherichia coli O26-B6 lipopolysaccharide;;LPS, E. coli O26-B6		http://ctdbase.org/detail.go?type=chem&acc=C433788
C482199	lipopolysaccharide, E coli O55-B5			http://ctdbase.org/detail.go?type=chem&acc=C482199
C440499	lipopolysaccharide, Escherichia coli 0111 B4			http://ctdbase.org/detail.go?type=chem&acc=C440499
D008070	Lipopolysaccharides			http://ctdbase.org/detail.go?type=chem&acc=D008070
C054164	lipstatin		http://ctdbase.org//cas-images/3/96829-59-3.v14426.png	http://ctdbase.org/detail.go?type=chem&acc=C054164
C083152	liquiritigenin		http://ctdbase.org//cas-images/9/578-86-9.v14426.png	http://ctdbase.org/detail.go?type=chem&acc=C083152
C512196	liquiritin			http://ctdbase.org/detail.go?type=chem&acc=C512196
D008094	Lithium		http://ctdbase.org//cas-images/2/7439-93-2.v14426.png	http://ctdbase.org/detail.go?type=chem&acc=D008094
C061091	lithospermate B		http://ctdbase.org//cas-images/3/122021-74-3.v14426.png	http://ctdbase.org/detail.go?type=chem&acc=C061091
C046833	lithospermic acid	4-(3-(1-carboxy-2-(3,4-dihydroxyphenyl)ethoxy)-3-oxo-1-propenyl)-2-(3,4-dihydroxyphenyl)-2,3-dihydro-7-hydroxy-3-benzofurancarboxylic acid;;monardic acid A	http://ctdbase.org//cas-images/4/28831-65-4.v14426.png	http://ctdbase.org/detail.go?type=chem&acc=C046833
C042579	Liuwei Dihuang Decoction	LD-Decoction;;Liu Wei Di Huang		http://ctdbase.org/detail.go?type=chem&acc=C042579
D008112	Liver Glycogen	Glycogen, Hepatic;;Glycogen, Liver;;Hepatic Glycogen		http://ctdbase.org/detail.go?type=chem&acc=D008112
C000589248	LL-202			http://ctdbase.org/detail.go?type=chem&acc=C000589248
C549232	LLL12 compound			http://ctdbase.org/detail.go?type=chem&acc=C549232
C501175	LM-1685			http://ctdbase.org/detail.go?type=chem&acc=C501175
C487860	L-N6-(1-iminoethyl)lysine-5-tetrazole-amide			http://ctdbase.org/detail.go?type=chem&acc=C487860
C045894	lometrexol	5,10-DDTF;;5,10-dideaza-5,6,7,8-tetrahydrofolic acid;;5,10-dideazatetrahydrofolate;;5,10-dideazatetrahydrofolic acid;;DDATHF;;lometrexol, (6R)-isomer;;lometrexol, (6S)-isomer	http://ctdbase.org//cas-images/8/95693-76-8.v14426.png	http://ctdbase.org/detail.go?type=chem&acc=C045894
C115354	lonafarnib	4-(2-(4-(8-chloro-3,10-dibromo-6,11-dihydro-5H-benzo-(5,6)-cyclohepta(1,2-b)-pyridin-11(R)-yl)-1-piperidinyl)-2-oxo-ethyl)-1-piperidinecarboxamide;;()4-(2-(4-(8-chloro-3,10-dibromo-6,11-dihydro-5H-benzo(5,6)cyclohepta(1,2-b)pyridin-11-yl)-1-piperidinyl)-2-oxoethyl)-1-piperidinecarboxamide;;SCH66336;;SCH 66336	http://ctdbase.org//cas-images/2/193275-84-2.v14426.png	http://ctdbase.org/detail.go?type=chem&acc=C115354
C558899	lopinavir-ritonavir drug combination	Aluvia;;Kaletra;;Lopimune		http://ctdbase.org/detail.go?type=chem&acc=C558899
D017336	Loratadine	4-(8-Chloro-5,6-dihydro-11H-benzo(5,6)cyclohepta(1,2-b)pyridin-11-ylidene)-1-piperidinecarboxylic Acid Ethyl Ester;;Alavert;;Claritin;;Clarium;;Loratadine Wyeth Brand;;Sch29851;;Sch 29851;;Sch-29851;;Wyeth Brand of Loratadine	http://ctdbase.org//cas-images/5/79794-75-5.v14426.png	http://ctdbase.org/detail.go?type=chem&acc=D017336
C107831	LU 135252	2-(4,6-dimethoxypyrimidin-2-yloxy)-3-methoxy-3,3-diphenylpropionic acid;;darusentan;;LU 127043;;LU-135252		http://ctdbase.org/detail.go?type=chem&acc=C107831
C109644	Lu 28-179	1-(4-fluorophenyl)-3-(4-(4-(4-fluorophenyl)-1-piperidinyl)-1-butyl)-1H-indole;;Lu-28-179;;Siramesine		http://ctdbase.org/detail.go?type=chem&acc=C109644
C482768	lucidenic acid P			http://ctdbase.org/detail.go?type=chem&acc=C482768
C473384	lumiracoxib	COX 189;;COX-189;;prexige		http://ctdbase.org/detail.go?type=chem&acc=C473384
D047311	Luteolin	3',4',5,7-Tetrahydroxyflavone;;3',4',5,7-Tetrahydroxy-Flavone;;Luteoline	http://ctdbase.org//cas-images/3/491-70-3.v14426.png	http://ctdbase.org/detail.go?type=chem&acc=D047311
C044660	LY 171883	1-((2-hydroxy-3-propyl)-4-(1H-tetrazol-5-yl)butoxyphenyl)ethanone;;Lilly 171883;;LY171883;;LY-171883	http://ctdbase.org//cas-images/2/88107-10-2.v14426.png	http://ctdbase.org/detail.go?type=chem&acc=C044660
C110158	LY 320135	LY320135;;LY-320135		http://ctdbase.org/detail.go?type=chem&acc=C110158
C115121	LY 353381	4'F-DMA;;arzoxifene;;LY353381;;LY-353381;;LY353381hydrochloride		http://ctdbase.org/detail.go?type=chem&acc=C115121
C520284	Ly-364947			http://ctdbase.org/detail.go?type=chem&acc=C520284
D008246	Lysophospholipids	Acids, Lysophosphatidic;;Lysophosphatidic Acids		http://ctdbase.org/detail.go?type=chem&acc=D008246
C048341	mafosfamide	2-((2-(bis(2-chloroethyl)amino)tetrahydro-2H-1,3,2-oxazaphosphorin-4-yl)thio)ethanesulfonic acid P-oxide;;z 7557;;z-7557	http://ctdbase.org//cas-images/5/88859-04-5.v14426.png	http://ctdbase.org/detail.go?type=chem&acc=C048341
D008274	Magnesium		http://ctdbase.org//cas-images/4/7439-95-4.v14426.png	http://ctdbase.org/detail.go?type=chem&acc=D008274
C417229	magnolialide			http://ctdbase.org/detail.go?type=chem&acc=C417229
C005498	magnolol		http://ctdbase.org//cas-images/8/528-43-8.v14426.png	http://ctdbase.org/detail.go?type=chem&acc=C005498
D008294	Malathion	Carbafos;;Carbofos;;Carbophos;;Cythion;;Karbofos;;Prioderm;;Sadophos	http://ctdbase.org//cas-images/5/121-75-5.v14426.png	http://ctdbase.org/detail.go?type=chem&acc=D008294
C030272	maleic acid	hydrogen maleate;;maleate;;maleic acid, ammonium salt;;maleic acid, calcium salt;;maleic acid, dipotassium salt;;maleic acid, disodium salt;;maleic acid, iron salt;;maleic acid, monoammonium salt;;maleic acid, monocopper (2) salt;;maleic acid, monosodium salt;;maleic acid, neodymium salt;;maleic acid, potassium salt;;maleic acid, sodium salt;;sodium maleate	http://ctdbase.org//cas-images/7/110-16-7.v14426.png	http://ctdbase.org/detail.go?type=chem&acc=C030272
C460372	maleylacetone			http://ctdbase.org/detail.go?type=chem&acc=C460372
C030298	malic acid	calcium (hydroxy-1-malate) hexahydrate;;malate;;malic acid, calcium salt, (1:1), (S)-isomer;;malic acid, disodium salt;;malic acid, disodium salt, (R)-isomer;;malic acid, disodium salt, (S)-isomer;;malic acid, magnesium salt (2:1);;malic acid, monopotassium salt, (+)-isomer;;malic acid, potassium salt, (R)-isomer;;malic acid, (R)-isomer;;malic acid, sodium salt, (+)-isomer	http://ctdbase.org//cas-images/7/6915-15-7.v14426.png	http://ctdbase.org/detail.go?type=chem&acc=C030298
D008316	Malonyl Coenzyme A	A, Malonyl Coenzyme;;CoA, Malonyl;;Coenzyme A, Malonyl;;Malonyl CoA	http://ctdbase.org//cas-images/1/524-14-1.v14426.png	http://ctdbase.org/detail.go?type=chem&acc=D008316
C458419	malvidin-3-glucoside		http://ctdbase.org//cas-images/6/7228-78-6.v14426.png	http://ctdbase.org/detail.go?type=chem&acc=C458419
C037938	mandelic acid	mandelic acid, (11)C-labeled;;mandelic acid, calcium (2:1) salt;;mandelic acid, (+)-isomer;;mandelic acid, monoammonium salt;;mandelic acid, monocalcium salt;;mandelic acid, monolithium salt;;mandelic acid, monosodium salt;;mandelic acid, monosodium salt, (R)-isomer;;mandelic acid, monosodium salt, (S)-isomer;;mandelic acid, (R)-isomer;;mandelic acid, (S)-isomer	http://ctdbase.org//cas-images/2/90-64-2.v14426.png	http://ctdbase.org/detail.go?type=chem&acc=C037938
D017895	Manganese Compounds			http://ctdbase.org/detail.go?type=chem&acc=D017895
C406182	manganese phosphate			http://ctdbase.org/detail.go?type=chem&acc=C406182
C054218	manidipine	2-(4-diphenylmethyl-1-piperazinyl)ethyl methyl-1,4-dihydro-2,6-dimethyl-4-(3-nitrophenyl)-3,5-pyridinedicarboxylate;;CV 4093;;CV-4093;;manidipine dihydrochloride;;manidipine, (+)-isomer	http://ctdbase.org//cas-images/6/89226-50-6.v14426.png	http://ctdbase.org/detail.go?type=chem&acc=C054218
D008356	Mannoheptulose		http://ctdbase.org//cas-images/5/654-29-5.v14426.png	http://ctdbase.org/detail.go?type=chem&acc=D008356
D008358	Mannose	D Mannose;;D-Mannose;;Mannopyranose;;Mannopyranoside	http://ctdbase.org//cas-images/3/31103-86-3.v14426.png	http://ctdbase.org/detail.go?type=chem&acc=D008358
C027693	mannose-6-phosphate	mannose-6-phosphate dilithium salt;;mannose-6-phosphate disodium salt;;mannose-6-phosphate sodium salt, (D)-isomer	http://ctdbase.org//cas-images/9/3672-15-9.v14426.png	http://ctdbase.org/detail.go?type=chem&acc=C027693
C045673	manoalide		http://ctdbase.org//cas-images/1/75088-80-1.v14426.png	http://ctdbase.org/detail.go?type=chem&acc=C045673
C087936	maphosphamide			http://ctdbase.org/detail.go?type=chem&acc=C087936
C518176	maropitant	2-benzhydryl-N-(5-tert-butyl-2-methoxybenzyl)quinuclidin-3-amine citrate monohydrate;;(2S,2S)-2-benzhydryl-N-(5-tert-butyl-2-methoxybenzyl)quinuclidin-3-amine citrate monohydrate;;(2S,3S)-2-benzhydryl-N-(5-tert-butyl-2-methoxybenzyl)quinuclidin-3-amine citrate monohydrate;;maropitant citrate		http://ctdbase.org/detail.go?type=chem&acc=C518176
C471035	martentoxin, Buthus martensi			http://ctdbase.org/detail.go?type=chem&acc=C471035
D009637	Masoprocol	Acid, meso-Nordihydroguaiaretic;;Actinex;;Dihydronorguaiaretic Acid;;meso Nordihydroguaiaretic Acid;;meso-Nordihydroguaiaretic Acid;;Nordihydroguaiaretic Acid;;Nordihydroguaiaretic Acid, (R*,S*)-Isomer;;(R*,S*)-4,4'-(2,3-Dimethylbutane-1,4-diyl)bispyrocatechol		http://ctdbase.org/detail.go?type=chem&acc=D009637
C034244	matrine	matrine, (5beta)-isomer;;sophoridine	http://ctdbase.org//cas-images/8/519-02-8.v14426.png	http://ctdbase.org/detail.go?type=chem&acc=C034244
D008454	Mazindol	AN448;;AN-448;;Diestet;;Mazanor;;Mazindole;;Mazindol Medix Brand;;Mazindol Novartis Brand;;Mazindol Searle Brand;;Mazindol Wyeth Brand;;Medix Brand of Mazindol;;Novartis Brand of Mazindol;;Sanjorex;;Sanorex;;Searle Brand of Mazindol;;Solucaps;;Teronac;;Teronak;;Wyeth Brand of Mazindol	http://ctdbase.org//cas-images/9/22232-71-9.v14426.png	http://ctdbase.org/detail.go?type=chem&acc=D008454
C115236	MDL 100,151	MDL-100151;;MDL-100,151		http://ctdbase.org/detail.go?type=chem&acc=C115236
D008543	Melanins	Allomelanins;;Melanin;;Phaeomelanins		http://ctdbase.org/detail.go?type=chem&acc=D008543
C044719	melarsen oxide	melarsenoxide;;p-(4,6-diamino-1,3,5-triazin-2-yl)aminophenylarsonous acid	http://ctdbase.org//cas-images/4/21840-08-4.v14426.png	http://ctdbase.org/detail.go?type=chem&acc=C044719
C521476	memoquin			http://ctdbase.org/detail.go?type=chem&acc=C521476
C079335	menadione epoxide	2,3-epoxy-2,3-dihydro-2-methyl-1,4-naphthoquinone;;menadione-2,3-epoxide;;menadione oxide;;NSC 65669;;NSC-65669;;vitamin K3 2,3-oxide	http://ctdbase.org//cas-images/6/15448-59-6.v14426.png	http://ctdbase.org/detail.go?type=chem&acc=C079335
C033266	Menhaden oil			http://ctdbase.org/detail.go?type=chem&acc=C033266
C044963	menthol glucuronide		http://ctdbase.org//cas-images/3/79466-08-3.v14426.png	http://ctdbase.org/detail.go?type=chem&acc=C044963
C104083	mepanipyrim		http://ctdbase.org//cas-images/7/110235-47-7.v14426.png	http://ctdbase.org/detail.go?type=chem&acc=C104083
D008618	Mephobarbital	Mebaral;;Methylphenobarbital;;Methylphenobarbitone;;N-Methylphenobarbital;;Prominal;;Sanofi Brand of Mephobarbital;;Sanofi Synthelabo Brand of Mephobarbital	http://ctdbase.org//cas-images/8/115-38-8.v14426.png	http://ctdbase.org/detail.go?type=chem&acc=D008618
D008619	Mepivacaine	3M Brand of Mepivacaine Hydrochloride;;Abbott Brand of Mepivacaine Hydrochloride;;Astra Brand of Mepivacaine Hydrochloride;;AstraZeneca Brand of Mepivacaine Hydrochloride;;Aventis Brand of Mepivacaine Hydrochloride;;Braun Brand of Mepivicaine Hydrochloride;;Braun, Mepivacaina;;Carbocaine;;CarbocaÃ¯ne;;Clarben Brand of Mepivacaine Hydrochloride;;curasan Brand of Mepivacaine Hydrochloride;;Dentsply…	http://ctdbase.org//cas-images/8/96-88-8.v14426.png	http://ctdbase.org/detail.go?type=chem&acc=D008619
C008352	meprednisone	16-methylprednisone;;Betapar		http://ctdbase.org/detail.go?type=chem&acc=C008352
D008620	Meprobamate	Alter Brand of Meprobamate;;Dapaz;;Equanil;;Kade Brand of Meprobamate;;Meprobamate Alter Brand;;Meprobamate Kade Brand;;Meprobamate Reid-Rowell Brand;;MÃ©probamate Richard;;Meprobamate Richard Brand;;Meprobamate Wyeth Brand;;Meprospan;;Miltown;;Reid Rowell Brand of Meprobamate;;Reid-Rowell Brand of Meprobamate;;Richard Brand of Meprobamate;;Sanofi Synthelabo Brand of Meprobamate;;Tranmep;;Visano;…	http://ctdbase.org//cas-images/4/57-53-4.v14426.png	http://ctdbase.org/detail.go?type=chem&acc=D008620
D008627	Mercuric Chloride	Bichloride, Mercury;;Chloride, Mercuric;;Corrosive Sublimate;;Dichloride, Mercury;;HgCl2;;Mercuric Perchloride;;Mercury Bichloride;;Mercury Dichloride;;Mercury Perchloride;;Perchloride, Mercuric;;Perchloride, Mercury;;Sublimate;;Sublimate, Corrosive	http://ctdbase.org//cas-images/7/7487-94-7.v14426.png	http://ctdbase.org/detail.go?type=chem&acc=D008627
C432907	mesotrione	(2-nitro-4-(methylsullfonyl))benzoylcyclohexane-1,3-dione;;Callisto herbicide		http://ctdbase.org/detail.go?type=chem&acc=C432907
D008656	Mestranol	Ethinyl Estradiol 3 Methyl Ether;;Ethinyl Estradiol 3-Methyl Ether	http://ctdbase.org//cas-images/3/72-33-3.v14426.png	http://ctdbase.org/detail.go?type=chem&acc=D008656
C002935	metaldehyde		http://ctdbase.org//cas-images/9/9002-91-9.v14426.png	http://ctdbase.org/detail.go?type=chem&acc=C002935
D058955	Metalloids	Intermediate Metals;;Metals, Intermediate;;Semi Metals;;Semi-Metals		http://ctdbase.org/detail.go?type=chem&acc=D058955
D019216	Metals, Heavy			http://ctdbase.org/detail.go?type=chem&acc=D019216
C008390	methional	3-(methylthio)propionaldehyde;;methylmercaptopropionaldehyde	http://ctdbase.org//cas-images/3/3268-49-3.v14426.png	http://ctdbase.org/detail.go?type=chem&acc=C008390
C013111	methionine sulfoxide	methionine sulfoxide, (2R)-isomer;;methionine sulfoxide, (2S)-isomer;;methionine sulfoxide, 35S-labeled, (+)-isomer;;methionine sulfoxide, (+)-isomer;;methionine sulfoxide, (R-(R*,S*))-isomer;;methionine sulfoxide, (S-(R*,S*))-isomer	http://ctdbase.org//cas-images/1/454-41-1.v14426.png	http://ctdbase.org/detail.go?type=chem&acc=C013111
C081145	methionylmethylsulfonium chloride	DL-methionine-S-methylsulfonium chloride;;DL-Met-S-methylsulfonium chloride;;MMSC	http://ctdbase.org//cas-images/7/3493-12-7.v14426.png	http://ctdbase.org/detail.go?type=chem&acc=C081145
D008723	Methohexital	Brevimytal Natrium;;Brevital;;Brietal;;Brietal Sodium;;Brietal-Sodium;;Jones Brand of Methohexital Sodium;;Lilly Brand of Methohexital Sodium;;Methohexital, Monosodium Salt;;Methohexital Sodium;;Methohexitone;;Monosodium Salt Methohexital;;Natrium, Brevimytal;;Sodium, Methohexital	http://ctdbase.org//cas-images/2/18652-93-2.v14426.png	http://ctdbase.org/detail.go?type=chem&acc=D008723
D008726	Methoprene	Altosid;;Altosid PS10;;Altosid PS 10;;Altosid PS-10;;ZR515;;ZR 515;;ZR-515	http://ctdbase.org//cas-images/8/40596-69-8.v14426.png	http://ctdbase.org/detail.go?type=chem&acc=D008726
D008730	Methoxsalen	8 Methoxypsoralen;;8-Methoxypsoralen;;8MOP;;8 MOP;;8-MOP;;Ammoidin;;Boehringer Ingelheim Brand of Methoxsalen;;Canderm Brand of Methoxsalen;;Chinoin Brand of Methoxsalen;;DB Brand of Methoxsalen;;Delta Brand of Methoxsalen;;Deltasoralen;;Dermatech Brand of Methoxsalen;;Dermox;;Galderma Brand of Methoxsalen;;Geroxalen;;ICN Brand 1 of Methoxsalen;;ICN Brand 2 of Methoxsalen;;ICN Brand 3 of Methoxsa…	http://ctdbase.org//cas-images/7/298-81-7.v14426.png	http://ctdbase.org/detail.go?type=chem&acc=D008730
C005214	methoxyamine	methoxyamine hydrochloride;;methoxylamine;;O-methylhydroxylamine	http://ctdbase.org//cas-images/9/67-62-9.v14426.png	http://ctdbase.org/detail.go?type=chem&acc=C005214
D008731	Methoxychlor	Dianisyl Trichloroethane;;DMDT;;Metox;;Trichloroethane, Dianisyl	http://ctdbase.org//cas-images/5/72-43-5.v14426.png	http://ctdbase.org/detail.go?type=chem&acc=D008731
C455529	methyl 2-cyano-3,12-dioxooleana-1,9(11)-dien-28-oate			http://ctdbase.org/detail.go?type=chem&acc=C455529
C587228	methyl 3-hydroxyimino-11-oxoolean-12-en-28-oate			http://ctdbase.org/detail.go?type=chem&acc=C587228
C555027	methyl 5-chloro-4,5-didehydrojasmonate			http://ctdbase.org/detail.go?type=chem&acc=C555027
C017501	methylamphotericin B	AME;;amphotericin B methyl ester;;metamphocin;;methylamphotericin B acetate;;methylamphotericin B hydrochloride;;SQ 20,627	http://ctdbase.org//cas-images/7/36148-89-7.v14426.png	http://ctdbase.org/detail.go?type=chem&acc=C017501
C104810	methyl arachidonylfluorophosphonate	MAFP cpd;;Me-arachidonyl-FPO2;;methylarachidonoylfluorophosphonate;;methyl arachidonyl fluorophosphonate;;phosphonofluoridic acid methyl-5,8,11,14-eicosatetraenyl ester		http://ctdbase.org/detail.go?type=chem&acc=C104810
C080197	methylarsine oxide		http://ctdbase.org//cas-images/8/593-58-8.v14426.png	http://ctdbase.org/detail.go?type=chem&acc=C080197
C108732	methyl-beta-cyclodextrin	beta-MCD;;beta-methylcyclodextrin;;MEBCD cpd;;methyl-8-cyclodextrin;;methyl beta-cyclodextrin		http://ctdbase.org/detail.go?type=chem&acc=C108732
C017506	methylcholine			http://ctdbase.org/detail.go?type=chem&acc=C017506
D008750	Methyldopa	Aldomet;;alpha Methyldopa;;alpha-Methyldopa;;Alphamethyldopa;;alpha Methyl L Dopa;;alpha-Methyl-L-Dopa;;Alphapharm Brand of Methyldopa;;Apo Methyldopa;;Apo-Methyldopa;;Apotex Brand of Methyldopa;;Biopat Brand of Methyldopa;;Cahill May Roberts Brand of Methyldopa;;Clonmel Brand of Methyldopa;;Dopamet;;Dopegit;;Dopegyt;;Dopergit;;Hydopa;;Meldopa;;Merck Brand of Methyldopa;;Merck Sharp & Dohme Brand…	http://ctdbase.org//cas-images/6/555-30-6.v14426.png	http://ctdbase.org/detail.go?type=chem&acc=D008750
C059330	methylene diisocyanate		http://ctdbase.org//cas-images/4/4747-90-4.v14426.png	http://ctdbase.org/detail.go?type=chem&acc=C059330
C005222	methylethyl ketone	2-butanone;;ethyl methyl ketone;;methyl ethyl ketone	http://ctdbase.org//cas-images/3/78-93-3.v14426.png	http://ctdbase.org/detail.go?type=chem&acc=C005222
C023027	methyl heptine carbonate		http://ctdbase.org//cas-images/6/111-12-6.v14426.png	http://ctdbase.org/detail.go?type=chem&acc=C023027
D008761	Methylhistamines			http://ctdbase.org/detail.go?type=chem&acc=D008761
C118995	methylhistaprodifen			http://ctdbase.org/detail.go?type=chem&acc=C118995
C054634	methyllycaconitine	methyllycaconitine hydrochloride;;methyllycaconitine hydroiodide	http://ctdbase.org//cas-images/7/21019-30-7.v14426.png	http://ctdbase.org/detail.go?type=chem&acc=C054634
C030589	methylmercury cysteine	methylmercuric cysteine;;methylmercury cysteine, (L-cysteinato-S)-isomer	http://ctdbase.org//cas-images/2/12628-19-2.v14426.png	http://ctdbase.org/detail.go?type=chem&acc=C030589
D020366	Methylmethacrylate	Bone Cements, Zimmer;;Bone Cement, Zimmer;;Cements, Zimmer Bone;;Cement, Zimmer Bone;;Cranioplast;;Cranioplasts;;Kallocryl;;Kallocryl A;;Kallocryls;;Metaplex;;Metaplices;;Methacrylate Methyl Monomer;;Methacrylate Methyl Monomers;;Methylmethacrylate Methyl Monomer;;Methylmethacrylate Methyl Monomers;;Methyl Monomer, Methacrylate;;Methyl Monomer, Methylmethacrylate;;Methyl Monomers, Methacrylate;;M…	http://ctdbase.org//cas-images/6/80-62-6.v14426.png	http://ctdbase.org/detail.go?type=chem&acc=D020366
D008741	Methyl Methanesulfonate	Dimethylsulfonate;;Mesilate, Methyl;;Mesylate, Methyl;;Methanesulfonate, Methyl;;Methylmesilate;;Methyl Mesilate;;Methyl Mesylate;;Methylmethane Sulfonate;;Methyl Methylenesulfonate	http://ctdbase.org//cas-images/3/66-27-3.v14426.png	http://ctdbase.org/detail.go?type=chem&acc=D008741
C400939	methylone	3,4-methylenedioxy-N-methylcathinonmethylone;;beta-keto-3,4-methylenedioxymethamphetamine		http://ctdbase.org/detail.go?type=chem&acc=C400939
C019012	methyl palmitate		http://ctdbase.org//cas-images/0/112-39-0.v14426.png	http://ctdbase.org/detail.go?type=chem&acc=C019012
D008773	Methylphenazonium Methosulfate	5 Methylphenazinium Methyl Sulfate;;5-Methylphenazinium Methyl Sulfate;;Methosulfate, Methylphenazonium;;Methosulfate, Phenazine;;Methyl Sulfate, 5-Methylphenazinium;;Phenazine Methosulfate;;Sulfate, 5-Methylphenazinium Methyl	http://ctdbase.org//cas-images/6/299-11-6.v14426.png	http://ctdbase.org/detail.go?type=chem&acc=D008773
C049499	methylphosphonfluoridate		http://ctdbase.org//cas-images/7/1511-67-7.v14426.png	http://ctdbase.org/detail.go?type=chem&acc=C049499
C046675	methylphosphonic difluoride		http://ctdbase.org//cas-images/3/676-99-3.v14426.png	http://ctdbase.org/detail.go?type=chem&acc=C046675
D008776	Methylprednisolone Hemisuccinate	6 alpha-Methylprednisolone Sodium Hemisuccinate;;A-MethaPred;;Hemisuccinate, Methylprednisolone;;Methylprednisolone Hemisuccinate Monosodium Salt;;Methylprednisolone Sodium Hemisuccinate;;Methylprednisolone Sodium Succinate;;Methylprednisolone Succinate;;Sodium Hemisuccinate, Methylprednisolone;;Sodium Succinate, Methylprednisolone;;Solumedrol;;Solu-Medrol;;Succinate, Methylprednisolone;;UrbasonS…	http://ctdbase.org//cas-images/5/2921-57-5.v14426.png	http://ctdbase.org/detail.go?type=chem&acc=D008776
C008493	methylselenic acid	methaneseleninic acid;;methylseleninate;;methylseleninic acid	http://ctdbase.org//cas-images/9/28274-57-9.v14426.png	http://ctdbase.org/detail.go?type=chem&acc=C008493
D008778	Methylthioinosine	6 Methylmercaptopurine Riboside;;6-Methylmercaptopurine Riboside;;6 Methylthiopurine Riboside;;6-Methylthiopurine Riboside;;Riboside, 6-Methylmercaptopurine;;Riboside, 6-Methylthiopurine	http://ctdbase.org//cas-images/8/342-69-8.v14426.png	http://ctdbase.org/detail.go?type=chem&acc=D008778
C002352	methylurea		http://ctdbase.org//cas-images/5/598-50-5.v14426.png	http://ctdbase.org/detail.go?type=chem&acc=C002352
D008784	Methysergide	Alliance Brand of Methysergide Maleate;;Deseril;;DÃ©sernil Sandoz;;DÃ©sernil-Sandoz;;Desril;;Dimaleate, Methysergide;;Dimethylergometrin;;Maleate, Methysergide;;Methylmethylergonovine;;Methysergide Dimaleate;;Methysergide Maleate;;Novartis Brand of Methysergide Maleate;;Sansert;;UML491;;UML 491;;UML-491	http://ctdbase.org//cas-images/5/361-37-5.v14426.png	http://ctdbase.org/detail.go?type=chem&acc=D008784
C076881	methysticin		http://ctdbase.org//cas-images/2/495-85-2.v14426.png	http://ctdbase.org/detail.go?type=chem&acc=C076881
D014290	Metipranolol	1-(4-Acetoxy-2,3,5-Trimethylphenoxy)-3-Isopropylamino-2-Propanol;;Disorat;;Methypranol;;Trimepranol	http://ctdbase.org//cas-images/7/22664-55-7.v14426.png	http://ctdbase.org/detail.go?type=chem&acc=D014290
C008401	metiprenaline	3-O-methoxyisoprenaline;;3-O-methylisoprenaline sulfate;;metiprenaline hydrochloride;;metiprenaline sulfate;;O-methylisoprenaline	http://ctdbase.org//cas-images/9/1212-03-9.v14426.png	http://ctdbase.org/detail.go?type=chem&acc=C008401
D008798	Mevalonic Acid	Acid, Mevalonic;;Mevalonate	http://ctdbase.org//cas-images/0/150-97-0.v14426.png	http://ctdbase.org/detail.go?type=chem&acc=D008798
C015367	mevalonolactone	mevalonic acid lactone;;mevalonolactone, 3-(14)C-labeled;;mevalonolactone, (+)-isomer;;mevalonolactone, (R)-isomer;;mevalonolactone, (S)-isomer	http://ctdbase.org//cas-images/0/503-48-0.v14426.png	http://ctdbase.org/detail.go?type=chem&acc=C015367
C517398	MF101 extract			http://ctdbase.org/detail.go?type=chem&acc=C517398
C423917	MG 262	boro-LLL;;MG262;;MG-262		http://ctdbase.org/detail.go?type=chem&acc=C423917
C580737	MHY966			http://ctdbase.org/detail.go?type=chem&acc=C580737
D020748	Mibefradil	Mibefradil Dihydrochloride;;Posicor;;Ro 405967;;Ro 40 5967;;Ro 40-5967;;Roche Brand of Mibefradil Dihydrochloride	http://ctdbase.org//cas-images/2/116644-53-2.v14426.png	http://ctdbase.org/detail.go?type=chem&acc=D020748
C063855	microcystin RR	cyanoginosin LA, 3-arginyl-5-arginine-;;cyanoginosin RR;;cyanoginosin-RR	http://ctdbase.org//cas-images/4/111755-37-4.v14426.png	http://ctdbase.org/detail.go?type=chem&acc=C063855
C037144	mifamurtide	CGP 19835 A;;CGP-19835A;;Mepact;;mifamurtide sodium;;MLV 19835;;muramylNAc-Ala-isoGln-Lys-tripeptide-PE;;muramylNAc-Ala-isoGln-Lys-tripeptide-phosphatidylethanolamine;;muramyl tripeptide-1,2-dipalmitoylphosphatidylethanolamine conjugate;;muramyl tripeptide-1,2-dipalmitoyl-sn-glycero-3-phosphoethanolamine conjugate;;muramyl tripeptide phosphatidylethanolamine;;muramyl tripeptide phosphatidylethano…	http://ctdbase.org//cas-images/7/83461-56-7.v14426.png	http://ctdbase.org/detail.go?type=chem&acc=C037144
C051602	mifobate	(4-chlorophenyl)(dimethoxyphosphinyl)methylphosphoric acid dimethyl ester;;Clenicor;;dimethyl alpha-(dimethoxyphosphinyl)-4-chlorobenzyl phosphate;;SR 202;;SR-202	http://ctdbase.org//cas-images/5/76541-72-5.v14426.png	http://ctdbase.org/detail.go?type=chem&acc=C051602
C059896	miglustat	n-butyldeoxynojirimycin;;n-butyl deoxynojirimycin;;N-(n-butyl)deoxynojirimycin;;N-(n-butyl)deoxy-nojirimycin;;OGT 918;;SC 48334;;SC-48334;;Zavesca		http://ctdbase.org/detail.go?type=chem&acc=C059896
C048107	milnacipran	1-phenyl-1-diethylaminocarbonyl-2-aminomethylcyclopropane HCl;;F 2207;;F-2207;;Ixel;;levomilnacipran;;midalcipran;;milnacipran hydrochloride;;Savella	http://ctdbase.org//cas-images/3/92623-85-3.v14426.png	http://ctdbase.org/detail.go?type=chem&acc=C048107
C039128	miltefosine	D18506;;D 18506;;D-18506;;HDPC;;hexadecylphosphocholine;;Impavido;;Miltex;;n-hexadecylphosphorylcholine		http://ctdbase.org/detail.go?type=chem&acc=C039128
C473212	minalrestat		http://ctdbase.org//cas-images/2/129688-50-2.v14426.png	http://ctdbase.org/detail.go?type=chem&acc=C473212
C005238	mipafox	N,N'-di-isopropylphosphorodiamidic fluoride;;N,N'-diisopropylphosphorodiamidic fluoride	http://ctdbase.org//cas-images/8/371-86-8.v14426.png	http://ctdbase.org/detail.go?type=chem&acc=C005238
C087255	mitiglinide	2-benzyl-3-(hexahydro-2-isoindolinylcarbonyl)propionate;;calcium 2-benzyl-3-(cis-hexahydro-2-isoindolinylcarbonyl)propionate dihydrate;;KAD 1229;;KAD-1229;;miti-glinide;;S21403		http://ctdbase.org/detail.go?type=chem&acc=C087255
C019215	mitonafide	2-dimethylaminoethylbenzo(de)isoquinoline-1,3-dione hydrochloride;;5-nitro-2-(2-dimethylaminoethyl)benzo(de)isoquinoline-1,3-dione;;M 4212;;M-4212;;N-(2-dimethylaminoethyl)-3-nitronaphthalimide;;N-(2-dimethylaminoethyl)-3-nitro-naphthalimide;;NSC 300288	http://ctdbase.org//cas-images/8/54824-17-8.v14426.png	http://ctdbase.org/detail.go?type=chem&acc=C019215
C429015	mitoquinol			http://ctdbase.org/detail.go?type=chem&acc=C429015
C555916	MitoTEMPO			http://ctdbase.org/detail.go?type=chem&acc=C555916
C040369	mitozolomide	8-carbamoyl-3-(2-chloroethyl)imidazo(5,1-d)-1,2,3,5-tetrazin-4(3H)-one;;CCRG 81010;;CCRG-81010;;M&B 39565;;M&B-39565;;NSC 353451;;NSC-353451	http://ctdbase.org//cas-images/3/85622-95-3.v14426.png	http://ctdbase.org/detail.go?type=chem&acc=C040369
C518174	MK-0524	(3R)-4-(4-chlorobenzyl)-7-fluoro-5-(methylsulfonyl)-1,2,3,4-tetrahydrocyclopenta(b)indol-3-yl acetic acid;;laropiprant		http://ctdbase.org/detail.go?type=chem&acc=C518174
C548887	MK 2206	MK2206;;MK-2206		http://ctdbase.org/detail.go?type=chem&acc=C548887
C540575	MK2i peptide			http://ctdbase.org/detail.go?type=chem&acc=C540575
C058000	mofegiline	4-fluoro-beta-(fluoromethylene)benzenebutanamine;;MDL 72974;;MDL-72,974;;MDL-72974A	http://ctdbase.org//cas-images/8/119386-96-8.v14426.png	http://ctdbase.org/detail.go?type=chem&acc=C058000
C009821	molinate	hexahydro-1H-azepine-1-carbothioic acid S-ethyl ester;;Ialan;;Jalan;;Ordram;;S-ethyl 1-hexamethylenaminothiocarbamate;;S-ethyl 1-hexamethylenamino-thiocarbamate	http://ctdbase.org//cas-images/1/2212-67-1.v14426.png	http://ctdbase.org/detail.go?type=chem&acc=C009821
C553160	molinate sulfoxide			http://ctdbase.org/detail.go?type=chem&acc=C553160
C044659	molybdate	molybdate, (99)Mo-labeled;;molybdate ion;;molybdate (Mo7-O24);;MoO4(2-)	http://ctdbase.org//cas-images/9/14259-85-9.v14426.png	http://ctdbase.org/detail.go?type=chem&acc=C044659
C016599	mono-(2-ethylhexyl)phthalate	MEHP;;mono-(2-ethylhexyl)phthalate, sodium salt	http://ctdbase.org//cas-images/9/4376-20-9.v14426.png	http://ctdbase.org/detail.go?type=chem&acc=C016599
C006429	monobenzone	agerite alba;;Benoquin;;hydroquinone monobenzyl ether;;ICN brand of monobenzone;;monobenzyl ether hydroquinone;;Novo-depigman		http://ctdbase.org/detail.go?type=chem&acc=C006429
C014114	monocrotaline pyrrole		http://ctdbase.org//cas-images/5/23291-96-5.v14426.png	http://ctdbase.org/detail.go?type=chem&acc=C014114
D009002	Monomethylhydrazine		http://ctdbase.org//cas-images/4/60-34-4.v14426.png	http://ctdbase.org/detail.go?type=chem&acc=D009002
C047806	monomethylpropion	2-(methylamino)-1-phenyl-1-propanone;;ephedrone;;methcathinone;;monomethylpropion hydrochloride, 14C-labeled	http://ctdbase.org//cas-images/2/5650-44-2.v14426.png	http://ctdbase.org/detail.go?type=chem&acc=C047806
C516409	mono-n-butyltin			http://ctdbase.org/detail.go?type=chem&acc=C516409
C048581	monotributyltin trichloride		http://ctdbase.org//cas-images/3/1118-46-3.v14426.png	http://ctdbase.org/detail.go?type=chem&acc=C048581
C014553	MOPP protocol			http://ctdbase.org/detail.go?type=chem&acc=C014553
C568020	moracin M			http://ctdbase.org/detail.go?type=chem&acc=C568020
D016293	Moricizine	EN313;;EN 313;;EN-313;;Ethmozin;;Ethmozine;;Etmozin;;Hydrochloride, Moricizine;;Moracizin;;Moracizine;;Moricizine Hydrochloride	http://ctdbase.org//cas-images/3/31883-05-3.v14426.png	http://ctdbase.org/detail.go?type=chem&acc=D016293
C027859	morniflumate	beta-morpholinoethyl niflumate;;niflumic acid beta-morpholinoethyl ester	http://ctdbase.org//cas-images/0/65847-85-0.v14426.png	http://ctdbase.org/detail.go?type=chem&acc=C027859
C018108	morphine-3-glucuronide		http://ctdbase.org//cas-images/9/20290-09-9.v14426.png	http://ctdbase.org/detail.go?type=chem&acc=C018108
C104727	moxifloxacin	1-cyclopropyl--7-(2,8-diazabicyclo(4.3.0)non-8-yl)-6-fluoro-8-methoxy-1,4-dihydro-4-oxo-3-quinolinecarboxylic acid;;Actira;;Avalox;;Avelox;;BAY 128039;;BAY 12-8039;;BAY-128039;;BAY-12-8039;;Izilox;;moxifloxacin hydrochloride;;Octegra;;Proflox		http://ctdbase.org/detail.go?type=chem&acc=C104727
C076251	mozavaptan	5-dimethylamino-1-(4-(2-methylbenzoylamino)benzoyl)-2,3,4,5-tetrahydro-1H-benzazepine;;OPC 31260;;OPC-31260;;physuline		http://ctdbase.org/detail.go?type=chem&acc=C076251
C556691	MRS 2211	MRS2211;;MRS-2211		http://ctdbase.org/detail.go?type=chem&acc=C556691
C005348	muconomycin A	NSC 126728;;NSC 126,728;;verrucarin A	http://ctdbase.org//cas-images/2/3148-09-2.v14426.png	http://ctdbase.org/detail.go?type=chem&acc=C005348
C055348	muristerone A	2 beta,3 beta,5 beta,11 alpha,14 alpha,20R,22R-heptahydro xycholest-7-en-6-one;;muristerone	http://ctdbase.org//cas-images/2/38778-30-2.v14426.png	http://ctdbase.org/detail.go?type=chem&acc=C055348
C031447	musk xylene	2,4,6-trinitro-1,3-dimethyl-5-tert-butylbenzene;;2,4,6-trinitro-3,5-dimethyl-tert-butylbenzene;;5-tert-butyl-2,4,6-trinitroxylene;;musk xylol	http://ctdbase.org//cas-images/2/81-15-2.v14426.png	http://ctdbase.org/detail.go?type=chem&acc=C031447
C063008	mycophenolate mofetil	Cellcept;;mycophenolate mofetil hydrochloride;;Mycophenolate Sodium;;mycophenolic acid morpholinoethyl ester;;Myfortic;;RS 61443;;RS-61443;;Sodium Mycophenolate	http://ctdbase.org//cas-images/5/128794-94-5.v14426.png	http://ctdbase.org/detail.go?type=chem&acc=C063008
C435023	myelin proteolipid protein (139-151)	PLP (139-151);;PLP 139-151;;proteolipid protein 139-151		http://ctdbase.org/detail.go?type=chem&acc=C435023
C008577	myricitrin		http://ctdbase.org//cas-images/7/17912-87-7.v14426.png	http://ctdbase.org/detail.go?type=chem&acc=C008577
D019814	Myristic Acid	Acid, Myristic;;Acid, Tetradecanoic;;Myristate;;Tetradecanoic Acid	http://ctdbase.org//cas-images/8/544-63-8.v14426.png	http://ctdbase.org/detail.go?type=chem&acc=D019814
C011940	myrtecaine	2-homomyrtenyloxy-1-(diethylamino)-ethane;;nopoxamine;;Opilon brand of myrtecaine	http://ctdbase.org//cas-images/7/7712-50-7.v14426.png	http://ctdbase.org/detail.go?type=chem&acc=C011940
C030207	mytilan			http://ctdbase.org/detail.go?type=chem&acc=C030207
C030517	myxothiazol		http://ctdbase.org//cas-images/3/76706-55-3.v14426.png	http://ctdbase.org/detail.go?type=chem&acc=C030517
C047508	N 0437	2-(N-n-propyl-N-2-thienylethylamino)-5-hydroxytetralin;;N-0437;;N 0437, hydrochloride, (R)-isomer;;N 0437, hydrochloride, (S)-isomer;;N 0437, (-)-isomer;;N 0437, (+)-isomer;;N 0437, (R)-isomer;;N 0923;;N-0923;;N 0924;;N-0924;;Neupro;;rotigotine;;Rotigotine CDS	http://ctdbase.org//cas-images/7/92206-54-7.v14426.png	http://ctdbase.org/detail.go?type=chem&acc=C047508
C514580	N1-(2-aminophenyl)-N8-phenyloctanediamide	BML210;;BML 210;;BML-210;;N1-(2-aminophenyl)-N(8)-phenyloctanediamide		http://ctdbase.org/detail.go?type=chem&acc=C514580
C470655	N-((2'-(((4,5-dimethyl-3-isoxazolyl)amino)sulfonyl)-4-(2-oxazolyl)(1,1'-biphenyl)-2-yl)methyl)-N,3,3-trimethylbutanamide	BMS207940;;BMS 207940;;BMS-207940		http://ctdbase.org/detail.go?type=chem&acc=C470655
C063509	N-(2-(4-bromocinnamylamino)ethyl)-5-isoquinolinesulfonamide	H 87;;H-87;;h89;;H 89;;H-89	http://ctdbase.org//cas-images/0/127243-85-0.v14426.png	http://ctdbase.org/detail.go?type=chem&acc=C063509
C003799	N2 Dental Cement		http://ctdbase.org//cas-images/5/8068-83-5.v14426.png	http://ctdbase.org/detail.go?type=chem&acc=C003799
C481648	N-(2-methyl-4,5-bis(methylsulfonyl)benzoyl)guanidine	EMD87580;;EMD 87580;;EMD-87580;;N-(2-methyl-4,5-bis(methylsulfonyl)benzoyl)guanidine hydrochloride		http://ctdbase.org/detail.go?type=chem&acc=C481648
C515440	N-(2-(o-methoxyphenyl)ethyl)-N-ethyl-2-(1-pyrrolidinyl)ethylamine			http://ctdbase.org/detail.go?type=chem&acc=C515440
C472071	N-(2-thiolethyl)-2-(2-(N'-(2,6-dichlorophenyl)amino) phenyl)acetamide	N-(2-TE)-DCA-AA;;N-(2-TE)-DCP-APA cpd;;N-(2-thiolethyl)-2- (2- (N'- (2,6- dichlorophenyl) amino) phenyl)acetamide		http://ctdbase.org/detail.go?type=chem&acc=C472071
C415424	N3-cyclopropyl-7-((4-(1-methylethyl)phenyl)methyl)-7H-pyrrolo(3, 2-f)quinazoline-1,3-diamine	SCH 203099;;SCH79797;;SCH 79797;;SCH-79797		http://ctdbase.org/detail.go?type=chem&acc=C415424
C539157	N-(4-(2-(4-(3-cyano-5-trifluoromethylphenyl)piperazin-1-yl)ethyl)cyclohexyl)-3-pyridinesulfonic amide			http://ctdbase.org/detail.go?type=chem&acc=C539157
C065551	N-(4-((5-(((cyclopentyloxy)carbonyl)amino)benzo(b)thien-3-yl)methyl)-3-methoxybenzoyl)benzenesulfonamide		http://ctdbase.org//cas-images/3/107786-74-3.v14426.png	http://ctdbase.org/detail.go?type=chem&acc=C065551
C065550	N-(4((6-(((cyclopentyloxy)carbonyl)amino)benzimidazol-1-yl)methyl)-3-methoxybenzoyl)benzenesulfonamide		http://ctdbase.org//cas-images/7/107786-78-7.v14426.png	http://ctdbase.org/detail.go?type=chem&acc=C065550
C479831	N-(4-methoxybenzyl)-N'-(5-nitro-1,3-thiazol-2-yl)urea	AR A014418;;AR-A014418;;GSK-3beta inhibitor VIII AR-A014418		http://ctdbase.org/detail.go?type=chem&acc=C479831
C482267	N-(4-O-(2-methoxy,phenoxyethylaminobutyl)-3-methoxybenzyl)nonamide			http://ctdbase.org/detail.go?type=chem&acc=C482267
C080418	N-(4-O-glycerol-3-methoxybenzyl)nonivamide	glyceryl nonivamide;;nonanoyl vanillylamide-4-O-glycerol	http://ctdbase.org//cas-images/8/147465-43-8.v14426.png	http://ctdbase.org/detail.go?type=chem&acc=C080418
C547595	N6-(((4-(4-(acetylamino)benzyl)phenyl)amino)carbonyl)lysine			http://ctdbase.org/detail.go?type=chem&acc=C547595
C055172	N-7-(2-(nitrophenyldithio)ethyl)mitomycin C	BMS 181174;;BMS-181174;;BMY 25067;;BMY-25067	http://ctdbase.org//cas-images/3/95056-36-3.v14426.png	http://ctdbase.org/detail.go?type=chem&acc=C055172
C487056	N-Acetylcysteinamide	2-acetamido-3-mercapto-L-propionamide;;N-Acetylcysteine amide	http://ctdbase.org//cas-images/0/10061-64-0.v14426.png	http://ctdbase.org/detail.go?type=chem&acc=C487056
C502028	N-acetylleucyl-leucyl-norleucine	MG101 peptide;;N-acetyl-L-leucyl-L-leucyl-L-norleucine		http://ctdbase.org/detail.go?type=chem&acc=C502028
C488176	N-acetyl-S-(alpha-methyl-4-(2-methylpropyl)benzeneacetyl)cysteine 4-(nitrooxy)butyl ester	NCX2111;;NCX 2111;;NCX-2111;;NO-aspirin		http://ctdbase.org/detail.go?type=chem&acc=C488176
D009243	NAD	Adenine Dinucleotide, Dihydronicotinamide;;Coenzyme I;;Dihydronicotinamide Adenine Dinucleotide;;Dinucleotide, Dihydronicotinamide Adenine;;Dinucleotide, Nicotinamide-Adenine;;Diphosphopyridine Nucleotide;;DPN;;NADH;;Nadide;;Nicotinamide Adenine Dinucleotide;;Nicotinamide-Adenine Dinucleotide;;Nucleotide, Diphosphopyridine	http://ctdbase.org//cas-images/9/53-84-9.v14426.png	http://ctdbase.org/detail.go?type=chem&acc=D009243
D009268	Nalidixic Acid	Acid, Nalidixic;;Anhydrous, Nalidixate Sodium;;Nalidixate Sodium;;Nalidixate Sodium Anhydrous;;Nalidixin;;Nevigramon;;Sodium Anhydrous, Nalidixate;;Sodium, Nalidixate;;Sodium Nalidixic Acid, Anhydrous;;Sodium Nalidixic Acid, Monohydrate	http://ctdbase.org//cas-images/2/389-08-2.v14426.png	http://ctdbase.org/detail.go?type=chem&acc=D009268
D009269	Nalorphine	Allylnormorphine;;Hydrobromide, Nalorphine;;Hydrochloride, Nalorphine;;Lethidrone;;Nalorphine, (14 alpha)-Isomer;;Nalorphine Hydrobromide;;Nalorphine Hydrochloride;;Nalorphine, L-tartrate (1:1)	http://ctdbase.org//cas-images/9/62-67-9.v14426.png	http://ctdbase.org/detail.go?type=chem&acc=D009269
C034643	naloxonazine		http://ctdbase.org//cas-images/9/82824-01-9.v14426.png	http://ctdbase.org/detail.go?type=chem&acc=C034643
C042033	naphthalene 1,2-oxide		http://ctdbase.org//cas-images/9/277-50-9.v14426.png	http://ctdbase.org/detail.go?type=chem&acc=C042033
D009287	Naphthyridines			http://ctdbase.org/detail.go?type=chem&acc=D009287
C419543	N-biotinylaminoethyl methanethiosulfonate			http://ctdbase.org/detail.go?type=chem&acc=C419543
C016272	N-bromoacetamide		http://ctdbase.org//cas-images/2/79-15-2.v14426.png	http://ctdbase.org/detail.go?type=chem&acc=C016272
C084325	NCQ 436	5 bromo-N-((1-ethyl-2-pyrrolidinyl)methyl)-2,3-dihydroxy-6-methoxybenzamide semioxalate;;NCQ-436	http://ctdbase.org//cas-images/4/148460-80-4.v14426.png	http://ctdbase.org/detail.go?type=chem&acc=C084325
C568509	ND 322	ND-322;;ND322 cpd		http://ctdbase.org/detail.go?type=chem&acc=C568509
C082497	neoandrographolide		http://ctdbase.org//cas-images/1/27215-14-1.v14426.png	http://ctdbase.org/detail.go?type=chem&acc=C082497
C490266	neoechinulin A			http://ctdbase.org/detail.go?type=chem&acc=C490266
C553460	neoeriocitrin			http://ctdbase.org/detail.go?type=chem&acc=C553460
D019798	Neopterin	2-Amino-6-(1,2,3-trihydroxypropyl)-4(3H)-pteridinone;;Monapterin;;Neopterin, (erythro-D)-Isomer;;Neopterin, (erythro-L)-Isomer;;Neopterin, (R*, R*)-Isomer;;Neopterin, (threo-D)-Isomer;;Neopterin, (threo-L)-Isomer;;Umanopterin	http://ctdbase.org//cas-images/5/670-65-5.v14426.png	http://ctdbase.org/detail.go?type=chem&acc=D019798
D019829	Nevirapine	BIRG587;;BI RG 587;;BI-RG-587;;Hemihydrate, Nevirapine;;Nevirapine Hemihydrate;;Viramune	http://ctdbase.org//cas-images/2/129618-40-2.v14426.png	http://ctdbase.org/detail.go?type=chem&acc=D019829
C526891	NF157 compound			http://ctdbase.org/detail.go?type=chem&acc=C526891
D009240	N-Formylmethionine Leucyl-Phenylalanine	fMet Leu Phe;;fMet-Leu-Phe;;F Met Leu Phe;;F-Met-Leu-Phe;;Formylmethionylleucylphenylalanine;;Formylmethionyl Leucyl Phenylalanine;;Formylmethionyl-Leucyl-Phenylalanine;;Formylmethionyl Peptide;;Formylmet Leu Phe;;Formylmet-Leu-Phe;;Leucyl-Phenylalanine, N-Formylmethionine;;N Formylated Peptide;;N-Formylated Peptide;;N Formylmethionine Leucyl Phenylalanine;;N formylmethionyl leucyl phenylalanine;…	http://ctdbase.org//cas-images/6/59880-97-6.v14426.png	http://ctdbase.org/detail.go?type=chem&acc=D009240
C026385	n-hexane	n-hexane, 1-(13)C-labeled cpd;;n-hexane, 2-(13)C-labeled cpd;;n-hexane, 3-(13)C-labeled cpd	http://ctdbase.org//cas-images/3/110-54-3.v14426.png	http://ctdbase.org/detail.go?type=chem&acc=C026385
D009536	Niacinamide	3 Pyridinecarboxamide;;3-Pyridinecarboxamide;;Astra Brand of Niacinamide;;B 3, Vitamin;;B3, Vitamin;;Enduramide;;Jenapharm Brand of Niacinamide;;Jenapharm, NicotinsÃ¤ureamid;;Merck Brand of Niacinamide;;Niacinamide Astra Brand;;Niacinamide Jenapharm Brand;;Niacinamide Merck Brand;;Niacinamide Pharmagenix Brand;;Nicobion;;Nicotinamide;;NicotinsÃ¤ureamid Jenapharm;;Papulex;;Pharmagenix Brand of Nia…	http://ctdbase.org//cas-images/0/98-92-0.v14426.png	http://ctdbase.org/detail.go?type=chem&acc=D009536
C119536	nickel acetate		http://ctdbase.org//cas-images/4/373-02-4.v14426.png	http://ctdbase.org/detail.go?type=chem&acc=C119536
C035197	nickel nitrate		http://ctdbase.org//cas-images/9/13138-45-9.v14426.png	http://ctdbase.org/detail.go?type=chem&acc=C035197
C416723	nicosulfuron			http://ctdbase.org/detail.go?type=chem&acc=C416723
D009537	Nicotinamide Mononucleotide		http://ctdbase.org//cas-images/7/1094-61-7.v14426.png	http://ctdbase.org/detail.go?type=chem&acc=D009537
D009539	Nicotinic Acids			http://ctdbase.org/detail.go?type=chem&acc=D009539
C076259	nifekalant	1,3-dimethyl-6-((2-(N-(2-hydroxyethyl)-3-(4-nitrophenyl)propylamino)ethylamino)-2,4(1H),3H)-pyrimidinedione hydrochloride;;MS 551;;MS-551;;nifekalant hydrochloride		http://ctdbase.org/detail.go?type=chem&acc=C076259
D009550	Nigericin	Epinigericin;;Pandavir	http://ctdbase.org//cas-images/7/28380-24-7.v14426.png	http://ctdbase.org/detail.go?type=chem&acc=D009550
C496111	nimbidiol			http://ctdbase.org/detail.go?type=chem&acc=C496111
D015376	Nimustine	245382, NSC;;ACNU;;NSC 245382	http://ctdbase.org//cas-images/3/42471-28-3.v14426.png	http://ctdbase.org/detail.go?type=chem&acc=D015376
D009569	Nitric Oxide	Endogenous Nitrate Vasodilator;;Endothelium-Derived Nitric Oxide;;Mononitrogen Monoxide;;Monoxide, Mononitrogen;;Monoxide, Nitrogen;;Nitrate Vasodilator, Endogenous;;Nitric Oxide, Endothelium Derived;;Nitric Oxide, Endothelium-Derived;;Nitrogen Monoxide;;Oxide, Nitric;;Vasodilator, Endogenous Nitrate	http://ctdbase.org//cas-images/9/10102-43-9.v14426.png	http://ctdbase.org/detail.go?type=chem&acc=D009569
C008625	nitroaniline		http://ctdbase.org//cas-images/2/29757-24-2.v14426.png	http://ctdbase.org/detail.go?type=chem&acc=C008625
D009585	Nitrogen Dioxide	Dioxide, Nitrogen;;Nitrogen Peroxide;;Peroxide, Nitrogen	http://ctdbase.org//cas-images/0/10102-44-0.v14426.png	http://ctdbase.org/detail.go?type=chem&acc=D009585
D009589	Nitrogen Oxides			http://ctdbase.org/detail.go?type=chem&acc=D009589
D005996	Nitroglycerin	Anginine;;Dynamite;;Gilustenon;;Glyceryl Trinitrate;;Nitrangin;;NitroBid;;Nitro Bid;;Nitro-Bid;;Nitrocard;;Nitroderm;;Nitroderm TTS;;NitroDur;;Nitro Dur;;Nitro-Dur;;Nitroglyn;;Nitrol;;Nitrolan;;Nitrong;;Nitrospan;;Nitrostat;;Perlinganit;;Susadrin;;Sustac;;Sustak;;Sustonit;;Transderm Nitro;;Tridil;;Trinitrate, Glyceryl;;Trinitrin;;Trinitrolong	http://ctdbase.org//cas-images/0/55-63-0.v14426.png	http://ctdbase.org/detail.go?type=chem&acc=D005996
C008644	nitrophenylphosphate	4-nitrophenylphosphate;;4-nitrophenyl phosphate;;diammonium nitrophenylphosphate;;dipotassium nitrophenylphosphate;;disodium nitrophenylphosphate;;magnesium nitrophenylphosphate;;monosodium nitrophenylphosphate;;p-nitrophenol phosphate;;p-nitrophenyl phosphate;;sodium nitrophenylphosphate	http://ctdbase.org//cas-images/2/330-13-2.v14426.png	http://ctdbase.org/detail.go?type=chem&acc=C008644
C511689	(N)-methanocarba-2MeSADP			http://ctdbase.org/detail.go?type=chem&acc=C511689
C464560	N-methyl-3-(bis(4'-fluorophenyl)methoxy)tropane	AHN1055;;AHN 1055;;AHN-1055		http://ctdbase.org/detail.go?type=chem&acc=C464560
C014112	N-methyl-4-aminophenol	4-(methylamino)phenol;;4-N-methylaminophenol;;metol;;metol sulfate (2:1);;p-Methylaminophenol sulfate		http://ctdbase.org/detail.go?type=chem&acc=C014112
C041150	N-methyl-7H-dibenzo(c,g)carbazole	7-Me-DBC;;7-methyldibenzo(c,g)carbazole;;N-MeDBC	http://ctdbase.org//cas-images/5/27093-62-5.v14426.png	http://ctdbase.org/detail.go?type=chem&acc=C041150
C017500	N-methylaminoethanol	2-methylaminoethanol;;N-methylaminoethanol, conjugate monoacid;;N-methylethanolamine;;N-monomethylethanolamine	http://ctdbase.org//cas-images/1/109-83-1.v14426.png	http://ctdbase.org/detail.go?type=chem&acc=C017500
C048140	N-methylhistamine		http://ctdbase.org//cas-images/7/673-50-7.v14426.png	http://ctdbase.org/detail.go?type=chem&acc=C048140
C520612	N-methyl-N-(6-methoxy-1-phenyl-1,2,3,4-tetrahydronaphthalen-2-ylmethyl)aminomethylcarboxylic acid	cis-N-methyl-N-(6-methoxy-1-phenyl-1,2,3,4-tetrahydronaphthalen-2-ylmethyl)aminomethylcarboxylic acid hydrochloride;;Org25935;;Org 25935;;Org-25935;;SCH 900435		http://ctdbase.org/detail.go?type=chem&acc=C520612
C008472	N-methylnicotinamide	N-METHYL-NICOTINAMIDE;;N-methylnicotinamide monohydrochloride	http://ctdbase.org//cas-images/0/114-33-0.v14426.png	http://ctdbase.org/detail.go?type=chem&acc=C008472
C066443	N-methylolacrylamide	monomethylolacrylamide;;N-hydroxymethylacrylamide;;N-(hydroxymethyl)acrylamide;;N-MAM;;N-methanolacrylamide	http://ctdbase.org//cas-images/5/924-42-5.v14426.png	http://ctdbase.org/detail.go?type=chem&acc=C066443
C028842	N-methylprotoporphyrin IX		http://ctdbase.org//cas-images/9/79236-56-9.v14426.png	http://ctdbase.org/detail.go?type=chem&acc=C028842
D019832	N-Methylscopolamine	Bromide, N-Methylscopolamine;;DD234;;DD 234;;DD-234;;Hyoscine Methiodide;;Hyoscine Methobromide;;Iodide, N-Methylscopolamine;;Methiodide, Hyoscine;;Methobromide, Hyoscine;;Methscopolamine;;Methylbromide, Scopolamine;;Methylchloride, N-Methylscopolamine;;Methylscopolamine Nitrate;;Methylscopolammonium Methylsulfate;;Methylsulfate, Methylscopolammonium;;Methylsulfate, N-Methylscine;;Methylsulfate, …	http://ctdbase.org//cas-images/6/13265-10-6.v14426.png	http://ctdbase.org/detail.go?type=chem&acc=D019832
C087567	N-methyltropan-3-yl 2-(4-bromophenyl)propionate	N-methyltropan-3-yl 2-(4-bromophenyl)propionate, (+)-stereoisomer;;N-methyltropan-3-yl 2-(4-bromophenyl)propionate, ()-stereoisomer;;NMT-3-BPP;;PG 9 cpd;;PG-9 cpd	http://ctdbase.org//cas-images/9/156143-26-9.v14426.png	http://ctdbase.org/detail.go?type=chem&acc=C087567
C037740	N,N'-bis(2-hydroxybenzyl)ethylenediamine-N,N'-diacetic acid	HBED;;N,N'-bis(2-hydroxybenzyl)ethylenediamine diacetic acid	http://ctdbase.org//cas-images/9/35998-29-9.v14426.png	http://ctdbase.org/detail.go?type=chem&acc=C037740
C077123	NNC 112	8-chloro-7-hydroxy-3-methyl-5-(7-benzofuranyl)-2,3,4,5-tetrahydro-1H-3-benzazepine;;C(11)NNC 112;;NNC-112;;NO-112	http://ctdbase.org//cas-images/4/125341-24-4.v14426.png	http://ctdbase.org/detail.go?type=chem&acc=C077123
C056709	N,N-diacetylcystine		http://ctdbase.org//cas-images/5/5545-17-5.v14426.png	http://ctdbase.org/detail.go?type=chem&acc=C056709
C012103	N,N-dimethyl-4-(6-benzothiazolylazo)aniline	6-(4-dimethylaminophenylazobenzothiazole);;N,N-dimethyl-p-(6-benzothiazolylazo)aniline	http://ctdbase.org//cas-images/9/18463-85-9.v14426.png	http://ctdbase.org/detail.go?type=chem&acc=C012103
C015157	N,N-dimethylaniline	N,N-dimethylaniline hydrochloride;;N,N-dimethylaniline hydroiodide;;N,N-dimethylaniline sulfate (1:1)	http://ctdbase.org//cas-images/7/121-69-7.v14426.png	http://ctdbase.org/detail.go?type=chem&acc=C015157
C034014	N,N-dimethylhistamine	N(alpha),N(alpha)-dimethylhistamine;;N,N-dimethylhistamine hydrochloride	http://ctdbase.org//cas-images/1/673-46-1.v14426.png	http://ctdbase.org/detail.go?type=chem&acc=C034014
C043554	N,N-dimethylphenylethylamine	AF2975;;AF 2975;;AF-2975;;dimethylphenethylamine;;N,N-dimethyl-2-phenylethylamine;;N,N-dimethylphenylethylamine hydrobromide;;N,N-dimethylphenylethylamine hydrochloride;;N,N-DMPEA	http://ctdbase.org//cas-images/2/1126-71-2.v14426.png	http://ctdbase.org/detail.go?type=chem&acc=C043554
C032978	N'-nitrosoanatabine		http://ctdbase.org//cas-images/6/71267-22-6.v14426.png	http://ctdbase.org/detail.go?type=chem&acc=C032978
C002741	N-nitrosomorpholine		http://ctdbase.org//cas-images/2/59-89-2.v14426.png	http://ctdbase.org/detail.go?type=chem&acc=C002741
C008655	N'-nitrosonornicotine	nitrosonornicotine;;N-nitrosonornicotine;;N-nitrosonor-nicotine;;N'-nitrosonornicotine, (+)-isomer;;N'-nitrosonornicotine, (S)-isomer	http://ctdbase.org//cas-images/2/80508-23-2.v14426.png	http://ctdbase.org/detail.go?type=chem&acc=C008655
C005514	N,N'-monomethylenebis(pyridiniumaldoxime)	1,1'-methylenebis(4-((hydroxyimino)methyl)pyridinium);;1,1'-methylenebis(4-hydroxyiminomethyl)pyridinium dimethanesulfonate;;methoxime;;MMB 4;;MMB-4;;N,N'-monomethylenebis(pyridiniumaldoxime) dibromide;;N,N'-monomethylenebis(pyridiniumaldoxime) dichloride	http://ctdbase.org//cas-images/6/61444-84-6.v14426.png	http://ctdbase.org/detail.go?type=chem&acc=C005514
C478942	n-(n-nonyl)-deoxygalactonojirimycin			http://ctdbase.org/detail.go?type=chem&acc=C478942
C009074	N-n-propylnorapomorphine	(11C)MNPA;;6-propylnorapomorphine;;N-n-propylnorapomorphine, hydrochloride, (+)-isomer;;N-n-propylnorapomorphine, hydrochloride, (R)-isomer;;N-n-propylnorapomorphine, hydroiodide, (+)-isomer;;N-n-propylnorapomorphine, (+)-isomer;;N-n-propylnorapomorphine, (R)-isomer;;n-propylapomorphine;;N-propylnorapomorphine;;propyl-norapomorphine	http://ctdbase.org//cas-images/0/58479-52-0.v14426.png	http://ctdbase.org/detail.go?type=chem&acc=C009074
C008661	nobiletin		http://ctdbase.org//cas-images/3/478-01-3.v14426.png	http://ctdbase.org/detail.go?type=chem&acc=C008661
C096012	nociceptin	nociceptin-orphanin FQ;;N-OFQ peptide;;orphanin FQ		http://ctdbase.org/detail.go?type=chem&acc=C096012
C439964	nociceptin (1-13) amide	NC(1-13)-NH2;;nociceptin(1-13)-NH2		http://ctdbase.org/detail.go?type=chem&acc=C439964
D015739	Nocodazole	NSC238159;;NSC 238159;;NSC-238159;;Oncodazole;;R17934;;R 17934;;R-17934	http://ctdbase.org//cas-images/9/31430-18-9.v14426.png	http://ctdbase.org/detail.go?type=chem&acc=D015739
C434333	N,O-didesmethylvenlafaxine			http://ctdbase.org/detail.go?type=chem&acc=C434333
C548830	nodosin			http://ctdbase.org/detail.go?type=chem&acc=C548830
C063998	nodularin		http://ctdbase.org//cas-images/7/118399-22-7.v14426.png	http://ctdbase.org/detail.go?type=chem&acc=C063998
C033595	N-oleoylethanolamine		http://ctdbase.org//cas-images/0/111-58-0.v14426.png	http://ctdbase.org/detail.go?type=chem&acc=C033595
C038501	nomegestrol acetate	TX 066;;TX-066		http://ctdbase.org/detail.go?type=chem&acc=C038501
C025256	nonylphenol	nonylphenol barium;;nonylphenol potassium;;nonylphenol sodium;;nonylphenol strontium	http://ctdbase.org//cas-images/3/25154-52-3.v14426.png	http://ctdbase.org/detail.go?type=chem&acc=C025256
C050302	nootkatone		http://ctdbase.org//cas-images/8/91416-23-8.v14426.png	http://ctdbase.org/detail.go?type=chem&acc=C050302
C069741	norcantharidin	norcantharidin, (3aalpha,4beta,7beta,7aalpha)-isomer;;sodium norcantharidate	http://ctdbase.org//cas-images/6/5442-12-6.v14426.png	http://ctdbase.org/detail.go?type=chem&acc=C069741
C058272	norclozapine		http://ctdbase.org//cas-images/8/6104-71-8.v14426.png	http://ctdbase.org/detail.go?type=chem&acc=C058272
D009638	Norepinephrine	Abbott Brand of Levophed Bitartrate;;Arterenol;;Aventis Brand of Norepinephrine Hydrochloride;;Bitartrate, Levophed;;Bitartrate, Noradrenaline;;Bitartrate, Norepinephrine;;Hydrochloride, Norepinephrine;;Levarterenol;;Levonor;;Levonorepinephrine;;Levophed;;Levophed Bitartrate;;Noradrenaline;;Noradrenaline Bitartrate;;NoradrÃ©naline tartrate renaudin;;Norepinephrin d-Tartrate (1:1);;Norepinephrine …	http://ctdbase.org//cas-images/2/51-41-2.v14426.png	http://ctdbase.org/detail.go?type=chem&acc=D009638
D009644	Norgestrel	DL Norgestrel;;DL-Norgestrel;;Neogest;;Norgestrel Schering Brand;;Norgestrel Wyeth Brand;;Ovrette;;Postinor;;Schering Brand of Norgestrel;;Wy3707;;Wy 3707;;Wy-3707;;Wyeth Brand of Norgestrel	http://ctdbase.org//cas-images/2/6533-00-2.v14426.png	http://ctdbase.org/detail.go?type=chem&acc=D009644
C572712	norkurarinol			http://ctdbase.org/detail.go?type=chem&acc=C572712
D009652	Norpregnenes			http://ctdbase.org/detail.go?type=chem&acc=D009652
C016904	norverapamil	D 591;;N-demethylverapamil;;norverapamil, (+)-isomer;;norverapamil monohydrochloride	http://ctdbase.org//cas-images/3/67018-85-3.v14426.png	http://ctdbase.org/detail.go?type=chem&acc=C016904
C038780	n-pentanoic acid	lithium pentanoate;;n-pentanoic acid, 11C-labeled;;n-pentanoic acid, 11C-labeled sodium salt;;n-pentanoic acid, ammonium salt;;n-pentanoic acid, maganese () salt;;n-pentanoic acid, potassium salt;;n-pentanoic acid, sodium salt;;n-pentanoic acid, zinc salt;;valeric acid	http://ctdbase.org//cas-images/4/109-52-4.v14426.png	http://ctdbase.org/detail.go?type=chem&acc=C038780
C111654	NPS R-467			http://ctdbase.org/detail.go?type=chem&acc=C111654
C121249	NRA 0160	2-carbamoyl-4-(4-fluorophenyl)-5-(2-(4-(3-fluorobenzylidene)piperidine-1-yl)ethyl)thiazole;;NRA0160		http://ctdbase.org/detail.go?type=chem&acc=C121249
C404397	NSC 680410	adaphostin;;NSC-680410		http://ctdbase.org/detail.go?type=chem&acc=C404397
D034442	N-substituted Glycines	Glycine, N-substituted;;Glycines, N-substituted;;N substituted Glycine;;N-substituted Glycine;;N substituted Glycines		http://ctdbase.org/detail.go?type=chem&acc=D034442
C089665	N-t-butyl-n'-tetradecyl-3-tetradecylaminopropionamidine	diC14-amidine;;Vectamidine		http://ctdbase.org/detail.go?type=chem&acc=C089665
C501177	NVP-AEW541			http://ctdbase.org/detail.go?type=chem&acc=C501177
C475054	NW 1029			http://ctdbase.org/detail.go?type=chem&acc=C475054
D009756	Nylidrin	Arlidin;;Aventis Brand of Buphenine Hydrochloride;;Bufenine;;Buphenin;;Buphenine;;Dilatol;;Fardi Brand of Buphenine Hydrochloride;;Hydrochloride, Nylidrin;;Nylidrin Hydrochloride	http://ctdbase.org//cas-images/6/447-41-6.v14426.png	http://ctdbase.org/detail.go?type=chem&acc=D009756
C474958	O(2)-(2,4-dinitrophenyl) 1-((4-ethoxycarbonyl)piperazin-1-yl)diazen-1-ium-1,2-diolate			http://ctdbase.org/detail.go?type=chem&acc=C474958
C495194	O(2)-(2,4-dinitrophenyl) 1-(4-(N,N-diethylcarboxamido)piperazin-1-yl)diazen-1-ium 1,2-diolate			http://ctdbase.org/detail.go?type=chem&acc=C495194
C408162	oblimersen	bcl-2 antisense oligodeoxynucleotide;;G3139;;G 3139;;G-3139 oligonucleotide;;G3139 oligonucleotide;;Genasense;;oblimersen sodium		http://ctdbase.org/detail.go?type=chem&acc=C408162
C045354	ochratoxin B		http://ctdbase.org//cas-images/9/4825-86-9.v14426.png	http://ctdbase.org/detail.go?type=chem&acc=C045354
D009793	Ochratoxins			http://ctdbase.org/detail.go?type=chem&acc=D009793
C011048	octabromobiphenyl	2,2',3,3',4,4',5,5'-octabromobiphenyl;;2,2',3',4,4',5,5',6-octabromobiphenyl	http://ctdbase.org//cas-images/7/27858-07-7.v14426.png	http://ctdbase.org/detail.go?type=chem&acc=C011048
C024064	octamethylcyclotetrasiloxane		http://ctdbase.org//cas-images/2/556-67-2.v14426.png	http://ctdbase.org/detail.go?type=chem&acc=C024064
C561227	octanedioic acid (1-(3-azido-5-azidomethylbenzyl)-1H-pyrazol-4-yl)amide hydroxyamide			http://ctdbase.org/detail.go?type=chem&acc=C561227
C031492	octanoic acid	caprylic acid;;caprylic acid, 14C-labeled;;caprylic acid, aluminum salt;;caprylic acid, ammonia salt;;caprylic acid, barium salt;;caprylic acid, cadmium salt;;caprylic acid, calcium salt;;caprylic acid, cesium salt;;caprylic acid, chromium() salt;;caprylic acid, cobalt salt;;caprylic acid, copper() salt;;caprylic acid, copper salt;;caprylic acid, iridum() salt;;caprylic acid, iron() salt;;capryli…	http://ctdbase.org//cas-images/2/124-07-2.v14426.png	http://ctdbase.org/detail.go?type=chem&acc=C031492
C008698	octanoylcarnitine	octanoylcarnitine chloride;;octanoylcarnitine chloride, (+)-isomer;;octanoylcarnitine chloride, (R)-isomer;;octanoylcarnitine, (+)-isomer;;octanoylcarnitine, (R)-isomer	http://ctdbase.org//cas-images/0/3671-77-0.v14426.png	http://ctdbase.org/detail.go?type=chem&acc=C008698
D017830	Octoxynol	Octoxinol;;Octoxinols;;Octoxynol 9;;Octoxynol-9;;Octoxynols;;Octylphenoxy Polyethoxyethanol;;Octylphenoxypolyethoxyethanols;;Polyethoxyethanol, Octylphenoxy;;Triton X100;;Triton X 100;;Triton X-100;;Triton X305;;Triton X 305;;Triton X-305;;Triton X45;;Triton X 45;;Triton X-45	http://ctdbase.org//cas-images/1/9002-93-1.v14426.png	http://ctdbase.org/detail.go?type=chem&acc=D017830
D019319	Okadaic Acid	Acid, Ocadaic;;Acid, Okadaic;;Ocadaic Acid	http://ctdbase.org//cas-images/8/78111-17-8.v14426.png	http://ctdbase.org/detail.go?type=chem&acc=D019319
C076029	olanzapine	2-methyl-4-(4-methyl-1-piperazinyl)-10H-thieno(2,3-b)(1,5)benzodiazepine;;LY-170052;;LY 170053;;olanzapine pamoate;;Zyprexa	http://ctdbase.org//cas-images/1/132539-06-1.v14426.png	http://ctdbase.org/detail.go?type=chem&acc=C076029
C013168	olaquindox	2-(N-2'-hydroxyethylcarbamoyl)-3-methylquinoxaline- di-N-oxide;;Bayo-N-Ox;;Bay VA 9391;;bisergon;;olanquindox		http://ctdbase.org/detail.go?type=chem&acc=C013168
C021065	oleandrin		http://ctdbase.org//cas-images/7/465-16-7.v14426.png	http://ctdbase.org/detail.go?type=chem&acc=C021065
D009828	Oleanolic Acid	Hederins;;Oleanane Triterpenes;;Oleanol;;Triterpenes, Oleanane	http://ctdbase.org//cas-images/1/508-02-1.v14426.png	http://ctdbase.org/detail.go?type=chem&acc=D009828
C017585	oleoyl-coenzyme A	coenzyme A, oleoyl-;;oleoyl-CoA;;oleoyl-coenzyme A, (E)-isomer;;oleyl-CoA;;oleyl-coenzyme A	http://ctdbase.org//cas-images/9/1716-06-9.v14426.png	http://ctdbase.org/detail.go?type=chem&acc=C017585
C488250	oleoylethanolamide			http://ctdbase.org/detail.go?type=chem&acc=C488250
C002769	oleuropein		http://ctdbase.org//cas-images/4/32619-42-4.v14426.png	http://ctdbase.org/detail.go?type=chem&acc=C002769
C440229	Oleylethanolamide			http://ctdbase.org/detail.go?type=chem&acc=C440229
C011521	olivacine		http://ctdbase.org//cas-images/1/484-49-1.v14426.png	http://ctdbase.org/detail.go?type=chem&acc=C011521
C437965	olmesartan	4-(hydroxy-1-methylethyl)-2-propyl-1-((2'-(1H-tetrazol-5-yl)-1,1'-biphenyl-4-yl)methyl)-1H-imidazole-5-carboxylic acid;;CS-088;;omesartan;;RNH 6270		http://ctdbase.org/detail.go?type=chem&acc=C437965
C549647	olodaterol	6-hydroxy-8-(1-hydroxy-2-((2-(4-methoxyphenyl)-1,1-dimethylethyl)amino)ethyl)-2H-1,4-benzoxazin-3(4H)-one;;BI 1744 CL;;BI-1744 CL;;Striverdi Respimat		http://ctdbase.org/detail.go?type=chem&acc=C549647
C475587	olomoucine II			http://ctdbase.org/detail.go?type=chem&acc=C475587
C059498	olprinone	1,2-dihydro-6-methyl-2-oxo-5-(imidazo(1,2-a)pyridin-6-yl)-3-pyridinecarbonitrile;;E 1020;;E-1020;;loprinone hydrochloride	http://ctdbase.org//cas-images/3/119615-63-3.v14426.png	http://ctdbase.org/detail.go?type=chem&acc=C059498
C032587	olsalazine	azodisalicylate;;azodisal sodium;;CJ-91B;;Dipentum;;disodium 5,5'-azodisalicylate;;disodium azodisalicylate;;olsalazine, disodium salt;;olsalazine sodium;;Rasal;;sodium diazosalicylate	http://ctdbase.org//cas-images/2/15722-48-2.v14426.png	http://ctdbase.org/detail.go?type=chem&acc=C032587
C474343	OMDM-2 cpd			http://ctdbase.org/detail.go?type=chem&acc=C474343
C053238	onapristone	11 beta-(4-dimethylaminophenyl)-17 alpha-hydroxy-17 beta-(3-hydroxypropyl)-13 alpha-methyl-4,9-gonadien-3-one;;ZK 299;;ZK-299;;ZK 98299;;ZK 98.299;;ZK-98299		http://ctdbase.org/detail.go?type=chem&acc=C053238
C121546	ONO AE 248	ONO AE-248;;ONO-AE-248		http://ctdbase.org/detail.go?type=chem&acc=C121546
D009942	Organometallic Compounds	Compounds, Metalloorganic;;Compounds, Metallo-Organic;;Compounds, Organometallic;;Metalloorganic Compounds;;Metallo Organic Compounds;;Metallo-Organic Compounds		http://ctdbase.org/detail.go?type=chem&acc=D009942
D063065	Organophosphonates	Acid Esters, Phosphonic;;Esters, Phosphonic Acid;;Phosphonates;;Phosphonic Acid Esters		http://ctdbase.org/detail.go?type=chem&acc=D063065
C011959	oridonin	lasidonin;;oridonin, (1alpha,5alpha,6alpha,7beta,8beta,9alpha,10beta,13beta,14S)-isomer;;oridonin, (1alpha,6beta,7alpha,11alpha)-isomer;;oridonin, (1alpha,6beta,7alpha,11beta)-isomer	http://ctdbase.org//cas-images/2/28957-04-2.v14426.png	http://ctdbase.org/detail.go?type=chem&acc=C011959
C510784	ormosil			http://ctdbase.org/detail.go?type=chem&acc=C510784
D009963	Orotic Acid	Acid, Orotic;;Orotate, Potassium;;Orotate, Sodium;;Orotate, Zinc;;Potassium Orotate;;Sodium Orotate;;Zinc Orotate	http://ctdbase.org//cas-images/1/65-86-1.v14426.png	http://ctdbase.org/detail.go?type=chem&acc=D009963
D053139	Oseltamivir	4071, GS;;4104, GS;;GS4071;;GS 4071;;GS-4071;;GS4104;;GS 4104;;GS-4104;;Tamiflu		http://ctdbase.org/detail.go?type=chem&acc=D053139
C432447	ovatodiolide			http://ctdbase.org/detail.go?type=chem&acc=C432447
C034653	Oviol	CTR 24;;CTR-24;;Desogen (contraceptive);;Mircette;;Ortho-Cept;;Ovidol;;Practil 21;;Varnoline	http://ctdbase.org//cas-images/7/71138-35-7.v14426.png	http://ctdbase.org/detail.go?type=chem&acc=C034653
D010070	Oxalates	Acids, Ethanedioic;;Acids, Oxalic;;Ethanedioic Acids;;Oxalic Acids		http://ctdbase.org/detail.go?type=chem&acc=D010070
D062907	Oxaloacetic Acid	2 Ketosuccinic Acid;;2-Ketosuccinic Acid;;2 oxo Butanedioic Acid;;2-oxo-Butanedioic Acid;;Acid, Oxalacetic;;Acid, Oxaloacetic;;Ketosuccinic Acid;;Oxalacetic Acid;;Oxaloacetate		http://ctdbase.org/detail.go?type=chem&acc=D062907
D010078	Oxazines			http://ctdbase.org/detail.go?type=chem&acc=D010078
C036006	oxcarbazepine	Desitin brand of oxcarbazepine;;GP 47680;;Novartis brand of oxcarbazepine;;Timox;;Trileptal	http://ctdbase.org//cas-images/5/28721-07-5.v14426.png	http://ctdbase.org/detail.go?type=chem&acc=C036006
C011321	oxibendazole		http://ctdbase.org//cas-images/1/20559-55-1.v14426.png	http://ctdbase.org/detail.go?type=chem&acc=C011321
D016627	Oxidopamine	6 Hydroxydopamine;;6-Hydroxydopamine;;6-OHDA;;Hydrobromide, Oxidopamine;;Hydrochloride, Oxidopamine;;Oxidopamine Hydrobromide;;Oxidopamine Hydrochloride	http://ctdbase.org//cas-images/4/1199-18-4.v14426.png	http://ctdbase.org/detail.go?type=chem&acc=D016627
C119540	oxodiperoxo(pyridine-2-carboxylate)vanadate(V)			http://ctdbase.org/detail.go?type=chem&acc=C119540
C003020	oxoline	oksolin;;oxoline, 14C-labeled cpd;;oxoline dihydrate;;tetraoxotetrahydronaphthalene dihydrate	http://ctdbase.org//cas-images/1/30266-58-1.v14426.png	http://ctdbase.org/detail.go?type=chem&acc=C003020
C016027	oxyfluorofen	oxyfluorfen;;RH-2915		http://ctdbase.org/detail.go?type=chem&acc=C016027
D010111	Oxymorphone	Bristol-Myers Squibb Brand of Oxymorphone Hydrochloride;;Endo brand of oxymorphine HCl;;Endo Brand of Oxymorphone Hydrochloride;;Numorphan;;Opana;;Oxymorphone HCl;;Oxymorphone Hydrochloride	http://ctdbase.org//cas-images/5/76-41-5.v14426.png	http://ctdbase.org/detail.go?type=chem&acc=D010111
C045427	oxytocin, Thr(4)-Gly(7)-	4-Thr-7-Gly-oxytocin;;oxytocin, threonyl(4)-glycine(7)-;;TGOT compound;;(Thr(4),Gly(7))OT;;Thr(4)-Gly(7)-oxytocin;;Thr(4)-Gly(7)-oxytocin monoacetate	http://ctdbase.org//cas-images/6/60786-59-6.v14426.png	http://ctdbase.org/detail.go?type=chem&acc=C045427
C034364	ozagrel	3-(4-(1H-imidazol-1-ylmethyl)phenyl)-2-propenoic acid;;4-(1-imidazoylmethyl)cinnamic acid;;OKY 046;;OKY-046;;ozagrel, monohydrochloride;;ozagrel, monohydrochloride, (E)-isomer;;sodium ozagrel	http://ctdbase.org//cas-images/7/82571-53-7.v14426.png	http://ctdbase.org/detail.go?type=chem&acc=C034364
D010126	Ozone	Ground Level Ozone;;Level Ozone, Ground;;Level Ozone, Low;;Low Level Ozone;;Ozone, Ground Level;;Ozone, Low Level;;Ozone, Tropospheric;;Tropospheric Ozone	http://ctdbase.org//cas-images/6/10028-15-6.v14426.png	http://ctdbase.org/detail.go?type=chem&acc=D010126
C008757	palmitoleic acid	C16:1n7;;C16:1 trans-9;;palmitelaidic acid;;palmitoleate;;palmitoleic acid, (E)-isomer;;palmitoleic acid, potassium salt, (Z)-isomer;;palmitoleic acid, sodium salt, (Z)-isomer;;palmitoleic acid, (Z)-isomer	http://ctdbase.org//cas-images/4/2091-29-4.v14426.png	http://ctdbase.org/detail.go?type=chem&acc=C008757
D010171	Palmitoyl Coenzyme A	A, Palmitoyl Coenzyme;;CoA, Hexadecanoyl;;CoA, Palmitoyl;;CoA, Palmityl;;Coenzyme A, Palmitoyl;;Hexadecanoyl CoA;;Palmitoyl CoA;;Palmityl CoA	http://ctdbase.org//cas-images/6/1763-10-6.v14426.png	http://ctdbase.org/detail.go?type=chem&acc=D010171
C533469	palomid 529			http://ctdbase.org/detail.go?type=chem&acc=C533469
C004368	pamoic acid	4,4'-methylenebis(3-hydroxy)-2-naphthoic acid naphthalenecarboxylic acid;;embonic acid;;pamoic acid, dicesium salt;;pamoic acid, dilithium salt;;pamoic acid, dipotassium salt;;pamoic acid, dirubidium salt;;pamoic acid, disodium salt;;sodium pamoate	http://ctdbase.org//cas-images/8/130-85-8.v14426.png	http://ctdbase.org/detail.go?type=chem&acc=C004368
C103849	panamesine	5-(4-hydroxy-4-(1,3-benzodioxol-5-yl)piperidine-1-ylmethyl)-3-(4-methoxyphenyl)oxazolidine-2-one hydrochloride;;(5S)-5-((4-Hydroxy-4-(3,4-(methylenedioxy)phenyl)piperidino)methyl)-3-(p-methoxyphenyl)-2-oxazolidinone;;EMD 57445;;EMD-57445		http://ctdbase.org/detail.go?type=chem&acc=C103849
C482884	panduratin A			http://ctdbase.org/detail.go?type=chem&acc=C482884
C496932	panobinostat	Farydak;;LBH589;;LBH 589;;NVP-LBH589		http://ctdbase.org/detail.go?type=chem&acc=C496932
C016030	pantogab	calcium homopantothenate;;calcium hopantenate;;GABA pantoate;;GABA-pantoyl;;homopantothenic acid;;hopantenic acid;;pantogab, calcium (2:1) salt;;pantogab, calcium (2:1) salt, (R)-isomer;;pantogab, (+)-isomer;;pantogab, (R)-isomer;;pantogab, (S)-isomer;;pantogab, sodium salt, (R)-isomer;;pantogam;;pantoyl-GABA	http://ctdbase.org//cas-images/9/1977-33-9.v14426.png	http://ctdbase.org/detail.go?type=chem&acc=C016030
D010278	Parathion	E-605;;Ethyl Parathion;;Parathion, Ethyl;;Phosphostigmine;;Thiofos;;Thiophos	http://ctdbase.org//cas-images/2/56-38-2.v14426.png	http://ctdbase.org/detail.go?type=chem&acc=D010278
C480679	pardoprunox	2(3H)-benzoxazolone, 7-(4-methyl-1-piperazinyl)-monohydrochloride;;SLV-308;;SME-308		http://ctdbase.org/detail.go?type=chem&acc=C480679
C409945	parecoxib	Dynastat;;N-(((5-methyl-3-phenylisoxazol-4-yl)-phenyl)sulfonyl)propanamide;;N-(((5-methyl-3-phenylisoxazol-4-yl)-phenyl)sulfonyl)propanamine, sodium salt;;N-(((Me-P)-P)S)P;;parecoxib sodium		http://ctdbase.org/detail.go?type=chem&acc=C409945
C084656	paricalcitol	19-nor-1,25-(OH)2D2;;19-nor-1alpha,25-dihydroxyvitamin D2;;Abbott brand of paricalcitol;;paricalcitol-d6;;Zemplar		http://ctdbase.org/detail.go?type=chem&acc=C084656
D052638	Particulate Matter	Airborne Particulate Matter;;Air Pollutants, Particulate;;Ambient Particulate Matter;;Particulate Air Pollutants;;Particulate Matter, Airborne;;Particulate Matter, Ambient;;Pollutants, Particulate Air		http://ctdbase.org/detail.go?type=chem&acc=D052638
C517782	pasireotide	SOM230;;SOM 230;;SOM-230		http://ctdbase.org/detail.go?type=chem&acc=C517782
C421324	pateamine A			http://ctdbase.org/detail.go?type=chem&acc=C421324
C513937	PB28 compound			http://ctdbase.org/detail.go?type=chem&acc=C513937
C410127	PCB 180		http://ctdbase.org//cas-images/3/35065-29-3.v14426.png	http://ctdbase.org/detail.go?type=chem&acc=C410127
C497431	PD-0200347			http://ctdbase.org/detail.go?type=chem&acc=C497431
C506614	PD 0325901	PD0325901;;PD-0325901;;PD325901;;PD 325901;;PD-325901		http://ctdbase.org/detail.go?type=chem&acc=C506614
C430895	PD 068235	PD068235;;PD-068235		http://ctdbase.org/detail.go?type=chem&acc=C430895
C065599	PD 134308	4-((2-((3-(1H-indol-3-yl)-2-methyl-1-oxo-2-(((tricyclo(3.3.1.1)-dec-2-yloxy)carbonyl)amino)propyl)amino)-1-phenethyl)amino)-4-oxobutanoate N-methyl-D-glucamine;;CI 988;;CI-988;;PD134308;;PD-134308	http://ctdbase.org//cas-images/0/130404-91-0.v14426.png	http://ctdbase.org/detail.go?type=chem&acc=C065599
C076213	PD 142893	Ac-Dip-Leu-Asp-Ile-Ile-Trp;;acetyldiphenylalanyl-leucyl-aspartyl-isoleucyl-isoleucyl-tryptophan;;PD-142893	http://ctdbase.org//cas-images/9/143037-36-9.v14426.png	http://ctdbase.org/detail.go?type=chem&acc=C076213
C087850	PD 151242	N-((hexahydro-1-azepinyl)carbonyl)-Leu(1-methyl)-Trp-Trp;;N-((hexahydro-1-azepinyl)carbonyl)-leucyl(1-methyl)-tryptophyl-tryptophan;;PD151242;;PD 151,242;;PD-151242;;PD-151,242	http://ctdbase.org//cas-images/4/155561-67-4.v14426.png	http://ctdbase.org/detail.go?type=chem&acc=C087850
C093321	PD 156707	CI 1020;;PD-156707		http://ctdbase.org/detail.go?type=chem&acc=C093321
C107527	PD 161570	1-tert-butyl-3-(6-(2,6-dichlorophenyl)-2-((4-(diethylamino)butyl)amino)pyrido(2,3-d)pyrimidin-7-yl)urea;;PD-161570		http://ctdbase.org/detail.go?type=chem&acc=C107527
C408604	PD 169316	4-(4-fluorophenyl)-2-(4-nitrophenyl)-5-(4-pyridyl)-1H-imidazole;;PD169316;;PD-169316		http://ctdbase.org/detail.go?type=chem&acc=C408604
C075004	PD 81723	(2-amino-4,5-dimethyl-3-thienyl)-(3-(trifluoromethyl)phenyl)methanone;;PD-81,723	http://ctdbase.org//cas-images/1/132861-87-1.v14426.png	http://ctdbase.org/detail.go?type=chem&acc=C075004
C406545	pegvisomant	B-2036 PEG;;B2036-PEG;;Somavert		http://ctdbase.org/detail.go?type=chem&acc=C406545
C030856	pendimethalin	N-(1-ethylpropyl)-2,6-dinitro-3,4-xylidine;;N-(1-ethylpropyl)-3,4-dimethyl-2,6-dinitrobenzenamine;;Prowl	http://ctdbase.org//cas-images/1/40487-42-1.v14426.png	http://ctdbase.org/detail.go?type=chem&acc=C030856
C064764	PENTA	natural heparin pentasaccharide;;Org 31540;;Org-31540;;SR 90107;;SR 90107A		http://ctdbase.org/detail.go?type=chem&acc=C064764
C086401	pentabromodiphenyl ether	2,2',3,4,4'-pentabromodiphenyl ether;;2,2',4,4',5-pentaBDE;;2,2',4,4',5-pentabromodiphenyl ether;;2,2',4,4',6-pentabromodiphenyl ether;;DE 71;;DE-71;;PBDE;;PBDE 100;;PBDE 85;;PBDE 99	http://ctdbase.org//cas-images/9/32534-81-9.v14426.png	http://ctdbase.org/detail.go?type=chem&acc=C086401
D010416	Pentachlorophenol	Pentachlorophenate, Sodium;;Sodium Pentachlorophenate	http://ctdbase.org//cas-images/5/87-86-5.v14426.png	http://ctdbase.org/detail.go?type=chem&acc=D010416
D010417	Pentaerythritol Tetranitrate	Alpharma Brand of Pentaerythritol Tetranitrate;;Dexo Brand of Pentaerythritol Tetranitrate;;Dilcoran;;Erinit;;Nirason;;Nitrodex;;Parke Davis Brand of Pentaerythritol Tetranitrate;;Pentalog;;Peritrate;;Ravensberg Brand of Pentaerythritol Tetranitrate;;Tetranitrate, Pentaerythritol;;Tetrate;;Vanguard Brand of Pentaerythritol Tetranitrate	http://ctdbase.org//cas-images/5/78-11-5.v14426.png	http://ctdbase.org/detail.go?type=chem&acc=D010417
D010420	Pentanes			http://ctdbase.org/detail.go?type=chem&acc=D010420
D000439	Pentanols	Alcohols, Amyl;;Alcohols, Pentyl;;Amyl Alcohols;;Hydroxypentanes;;Methylbutanols;;Pentyl Alcohols		http://ctdbase.org/detail.go?type=chem&acc=D000439
D010424	Pentobarbital	Diabutal;;Etaminal;;Ethaminal;;Mebubarbital;;Mebumal;;Monosodium Salt Pentobarbital;;Nembutal;;Pentobarbital, Monosodium Salt;;Pentobarbital Sodium;;Pentobarbitone;;Sagatal	http://ctdbase.org//cas-images/4/76-74-4.v14426.png	http://ctdbase.org/detail.go?type=chem&acc=D010424
D010425	Pentolinium Tartrate	Pentolinium;;Pentolonium Tartrate;;Tartrate, Pentolinium;;Tartrate, Pentolonium	http://ctdbase.org//cas-images/0/52-62-0.v14426.png	http://ctdbase.org/detail.go?type=chem&acc=D010425
C100210	pentrinitrol	2,2-bis-(hydroxymethyl)propane-1,3-diol trinitrate;;pentaerythritol trinitrate;;pentaerythrityl trinitrate;;petrin		http://ctdbase.org/detail.go?type=chem&acc=C100210
D010455	Peptides			http://ctdbase.org/detail.go?type=chem&acc=D010455
D010456	Peptides, Cyclic	Cyclic Peptides;;Cyclopeptides		http://ctdbase.org/detail.go?type=chem&acc=D010456
D010472	Perchlorates	Acids, Perchloric;;Perchloric Acid Derivatives;;Perchloric Acids		http://ctdbase.org/detail.go?type=chem&acc=D010472
C003072	perflubron	AF0144;;Imagent BP;;Imagent GI;;L 1913;;L-1913;;LA11063;;LA 11063;;Oxygent;;perflubron emulsion;;perfluoroctylbromide;;perfluorooctylbromide;;perfluorooctyl bromide;;perfluorooctyliodide;;perfluorooctyl iodide;;PFOB	http://ctdbase.org//cas-images/2/423-55-2.v14426.png	http://ctdbase.org/detail.go?type=chem&acc=C003072
C522391	perfluorododecanoic acid	PFDoA, C12;;PFDoA cpd		http://ctdbase.org/detail.go?type=chem&acc=C522391
C479228	perfluorohexanoic acid			http://ctdbase.org/detail.go?type=chem&acc=C479228
C101816	perfluoro-n-nonanoic acid	C9-PFA;;perfluoro-n-nonanoic acid, ammonium salt;;perfluoro-n-nonanoic acid, lithium salt;;perfluoro-n-nonanoic acid, potassium salt;;perfluoro-n-nonanoic acid, sodium salt	http://ctdbase.org//cas-images/1/375-95-1.v14426.png	http://ctdbase.org/detail.go?type=chem&acc=C101816
C076994	perfluorooctane sulfonic acid	heptadecafluoro-1-octane sulfonic acid;;heptadecafluorooctane sulfonic acid;;perfluorooctane sulfonate;;Perfluorooctanesulfonate;;perfluorooctanesulfonic acid;;perfluorooctane sulphonic acid;;perfluorooctanyl sulfonate;;PFOSA;;PFOS compound	http://ctdbase.org//cas-images/1/1763-23-1.v14426.png	http://ctdbase.org/detail.go?type=chem&acc=C076994
C023036	perfluorooctanoic acid	ammonium perfluorooctanoate;;APFO;;pentadecafluorooctanoic acid;;perfluorinated octanoic acid;;perfluorooctanoate;;perfluorooctanoic acid, anhydride;;perfluorooctanoic acid, cesium salt;;perfluorooctanoic acid, chromium (3) salt;;perfluorooctanoic acid, cobalt (2) salt;;perfluorooctanoic acid, lithium salt;;perfluorooctanoic acid, monoammonium salt;;perfluorooctanoic acid, monopotassium salt;;per…	http://ctdbase.org//cas-images/1/335-67-1.v14426.png	http://ctdbase.org/detail.go?type=chem&acc=C023036
C033093	perfluoropropionic acid	pentafluoropropionic acid;;perfluoropropionate;;perfluoropropionic acid, potassium salt;;perfluoropropionic acid, silver (1) salt;;perfluoropropionic acid, sodium salt	http://ctdbase.org//cas-images/0/422-64-0.v14426.png	http://ctdbase.org/detail.go?type=chem&acc=C033093
D010476	Perfume			http://ctdbase.org/detail.go?type=chem&acc=D010476
C049375	perhydroxyl radical	perhydroxyl radical, anion (1-);;peroxyl radical	http://ctdbase.org//cas-images/0/3170-83-0.v14426.png	http://ctdbase.org/detail.go?type=chem&acc=C049375
C084584	periciazine	Aolept;;Neuleptil;;Neuleptyl;;pericyazine;;propericiazine	http://ctdbase.org//cas-images/6/2622-26-6.v14426.png	http://ctdbase.org/detail.go?type=chem&acc=C084584
C105905	perifosine	D 21266;;D-21266;;octadecyl-(1,1-dimethyl-4-piperidylio)phosphate		http://ctdbase.org/detail.go?type=chem&acc=C105905
C032208	perilla alcohol	4-isopropenyl-cyclohex-1-ene-1-methanol;;cyclohex-1-ene-1-methanol, 4(1-methylethenyl);;dihydrocuminyl alcohol;;NSC 641066;;perilla alcohol, (R)-isomer;;perilla alcohol, (S)-isomer;;perillyl alcohol;;p-mentha-1,8-dien-7-ol	http://ctdbase.org//cas-images/4/536-59-4.v14426.png	http://ctdbase.org/detail.go?type=chem&acc=C032208
C033342	perillaldehyde	4-mentha-1,8-dien-7-al;;perilla aldehyde;;perillaldehyde, ()-isomer;;p-mentha-1,8-dien-7-al	http://ctdbase.org//cas-images/3/2111-75-3.v14426.png	http://ctdbase.org/detail.go?type=chem&acc=C033342
C078706	perillic acid	4-(1-methylethenyl)-1-cyclohexene-1-carboxylic acid;;4-(2-propenyl)-1-cyclohexane-1-carboxylic acid;;4-isopropenylcyclohex-1-ene carboxylic acid;;NSC 667676;;NSC-667676	http://ctdbase.org//cas-images/3/7694-45-3.v14426.png	http://ctdbase.org/detail.go?type=chem&acc=C078706
C004282	periodate-oxidized adenosine 5'-triphosphate	ATP-PI;;O-ATP;;periodate-oxidized ATP;;PI-ATP		http://ctdbase.org/detail.go?type=chem&acc=C004282
C071927	perlecan	heparan sulfate proteoglycan 2;;heparan sulfate proteoglycan 2 (perlecan) protein, human;;heparan sulfate proteoglycan 2 protein, rat;;HSPG2 protein, human;;Hspg2 protein, mouse;;Hspg2 protein, rat;;perlecan (heparan sulfate proteoglycan 2) protein, mouse		http://ctdbase.org/detail.go?type=chem&acc=C071927
D026023	Permethrin	3-Phenoxybenzyl-cis,trans-(1RS)-3-(2,2-dichlorovinyl)-2,2-dimethylcyclopropanecarboxylate;;3-Phenoxybenzyl-(+)-cis,trans-2,2-dichlorovinyl-2,2-dimethyl-cyclopropylcarboxylic acid, ester;;Ambush;;cis-(1RS)-permethrin;;cis permethrin;;cis-permethrin;;Elimite;;FMC33297;;FMC 33297;;FMC-33297;;(m-Phenoxybenzyl)-cis,trans-3-(2,2-dichlorovinyl)-2,2-dimethylcyclopropanecarboxylate;;NIA33297;;NIA 33297;;N…	http://ctdbase.org//cas-images/1/52645-53-1.v14426.png	http://ctdbase.org/detail.go?type=chem&acc=D026023
C008814	peroben		http://ctdbase.org//cas-images/8/78371-63-8.v14426.png	http://ctdbase.org/detail.go?type=chem&acc=C008814
C069276	peroxovanadate			http://ctdbase.org/detail.go?type=chem&acc=C069276
D037342	Pertussis Toxin	Histamine Sensitizing Factor;;Histamine-Sensitizing Factor;;IAP Pertussis Toxin;;Islet Activating Protein;;Islet-Activating Protein;;Islets Activating Protein;;Islets-Activating Protein;;Lymphocytosis Promoting Factor;;Lymphocytosis-Promoting Factor;;Pertussigen;;Pertussis Toxin, IAP;;Toxin, IAP Pertussis;;Toxin, Pertussis		http://ctdbase.org/detail.go?type=chem&acc=D037342
C118309	petrosaspongiolide m			http://ctdbase.org/detail.go?type=chem&acc=C118309
C520390	PF-2341066			http://ctdbase.org/detail.go?type=chem&acc=C520390
C104857	PH 163	1-hydroxy-3-(3-hydroxy-7-phenyl-1-hepten-1-yl)-1-cyclohexane acetate sodium salt;;PH-163	http://ctdbase.org//cas-images/0/163251-41-0.v14426.png	http://ctdbase.org/detail.go?type=chem&acc=C104857
D010617	Phenanthridines			http://ctdbase.org/detail.go?type=chem&acc=D010617
D010622	Phencyclidine	1-(1-Phenylcyclohexyl)piperidine;;Angel Dust;;CL395;;CL 395;;CL-395;;Dust, Angel;;GP121;;GP 121;;GP-121;;Phencyclidine Hydrobromide;;Phencyclidine Hydrochloride;;Sernyl;;Serylan	http://ctdbase.org//cas-images/1/77-10-1.v14426.png	http://ctdbase.org/detail.go?type=chem&acc=D010622
C576198	phenethylcymserine			http://ctdbase.org/detail.go?type=chem&acc=C576198
D010628	Phenetidine	Aminophenetole;;Ethoxyaniline	http://ctdbase.org//cas-images/4/156-43-4.v14426.png	http://ctdbase.org/detail.go?type=chem&acc=D010628
D010630	Phenindione	2 Phenyl 1,3 indandione;;2-Phenyl-1,3-indandione;;Boots Brand of Phenindione;;Dindevan;;Fenilin;;Goldshield Brand of Phenindione;;Merck Lipha SantÃ© Brand of Phenindione;;Phenylindanedione;;Phenyline;;Pindione	http://ctdbase.org//cas-images/5/83-12-5.v14426.png	http://ctdbase.org/detail.go?type=chem&acc=D010630
C100128	phenmedipham	Betanal;;fenmedifam	http://ctdbase.org//cas-images/4/13684-63-4.v14426.png	http://ctdbase.org/detail.go?type=chem&acc=C100128
C006166	phenothrin	(3-phenoxyphenyl)methyl cis,trans-()-2,2-dimethyl-3-(2-methylpropenyl)cyclopropanecarboxylate;;d-phenothrin;;phenothrin, (1R-cis)-isomer;;phenothrin, (1R-trans)-isomer;;phenothrin, (1S-cis)-isomer;;phenothrin, (1S-trans)-isomer;;phenothrin, (cis-(+))-isomer;;phenothrin, (trans-(+))-isomer;;S-2539;;Sumithrin		http://ctdbase.org/detail.go?type=chem&acc=C006166
C471183	phenoxodiol			http://ctdbase.org/detail.go?type=chem&acc=C471183
D010642	Phenoxyacetates			http://ctdbase.org/detail.go?type=chem&acc=D010642
C008838	phenthoate	Cidial;;Cidiale;;Elsan;;O,O-dimethyl S-alpha-ethoxycarbonylbenzylphosphorodithioate;;Phendal;;phenthoate, (-)-isomer;;phenthoate, (+)-isomer;;phenthoate, ()-isomer	http://ctdbase.org//cas-images/7/2597-03-7.v14426.png	http://ctdbase.org/detail.go?type=chem&acc=C008838
C113202	phenylalanyl corticotropin-releasing factor (12-41)	D-Phe CRF (12-41);;D-PheCRF(12-41)		http://ctdbase.org/detail.go?type=chem&acc=C113202
C047088	phenylamil		http://ctdbase.org//cas-images/9/2038-35-9.v14426.png	http://ctdbase.org/detail.go?type=chem&acc=C047088
D010655	Phenylenediamines			http://ctdbase.org/detail.go?type=chem&acc=D010655
C008859	phenylmercuric chloride		http://ctdbase.org//cas-images/1/100-56-1.v14426.png	http://ctdbase.org/detail.go?type=chem&acc=C008859
C005435	phenylmethylpyrazolone	1-phenyl-3-methyl-5-pyrazolone;;3-methyl-1-phenyl-2-pyrazolin-5-one;;edarabone;;edaravone;;MCI 186;;MCI-186;;norantipyrine;;norphenazone	http://ctdbase.org//cas-images/8/89-25-8.v14426.png	http://ctdbase.org/detail.go?type=chem&acc=C005435
C029217	phenyl-N-tert-butylnitrone	alpha-PBN;;alpha-phenyl-N-tert-butyl nitrone;;alpha-phenyl-t-butyl nitrone;;alpha-phenyl-tert-butylnitrone;;N-benzylidene-2-methylpropylamine n-oxide;;N-t-butyl-alpha-phenylnitrone;;N-tert-butyl-alpha-phenylnitrone;;N-tert-butylphenylnitrone;;phenyl butyl nitrone;;phenyl-butyl-nitrone;;phenyl-N-tert-butylnitrone, (Z)-isomer;;phenyl-tert-butylnitrone	http://ctdbase.org//cas-images/7/3376-24-7.v14426.png	http://ctdbase.org/detail.go?type=chem&acc=C029217
C509597	phenylpropylene oxide	1-phenylpropylene oxide;;trans-phenylpropylene oxide		http://ctdbase.org/detail.go?type=chem&acc=C509597
D010671	Phenylurea Compounds	Compounds, Phenylurea;;Derivatives, Phenylurea;;Phenylcarbamides;;Phenylurea Derivatives		http://ctdbase.org/detail.go?type=chem&acc=D010671
C049867	phenyl valerate		http://ctdbase.org//cas-images/5/20115-23-5.v14426.png	http://ctdbase.org/detail.go?type=chem&acc=C049867
D010695	Phlorhizin	Phloridzin;;Phlorizin	http://ctdbase.org//cas-images/1/60-81-1.v14426.png	http://ctdbase.org/detail.go?type=chem&acc=D010695
C100823	phorbol 12-phenylacetate 13-acetate 20-homovanillate		http://ctdbase.org//cas-images/6/175796-50-6.v14426.png	http://ctdbase.org/detail.go?type=chem&acc=C100823
D010703	Phorbol Esters	Diesters, Phorbol;;Esters, Phorbol;;Phorbol Diesters		http://ctdbase.org/detail.go?type=chem&acc=D010703
C016658	phorbolol myristate acetate		http://ctdbase.org//cas-images/9/56937-68-9.v14426.png	http://ctdbase.org/detail.go?type=chem&acc=C016658
D010710	Phosphates	Inorganic Phosphates;;Orthophosphate;;Phosphates, Inorganic		http://ctdbase.org/detail.go?type=chem&acc=D010710
D010712	Phosphatidic Acids	Acid, Phosphatidic;;Acids, Phosphatidic;;Ammonium Phosphatidate;;Diacylglycerophosphates;;Phosphatidate, Ammonium;;Phosphatidic Acid		http://ctdbase.org/detail.go?type=chem&acc=D010712
D018129	Phosphatidylinositol Phosphates	Inositol Phosphates, Phosphatidyl;;Phosphates, Phosphatidylinositol;;Phosphates, Phosphatidyl Inositol;;Phosphatidyl Inositol Phosphates;;Polyphosphoinositide;;Polyphosphoinositides		http://ctdbase.org/detail.go?type=chem&acc=D018129
D010716	Phosphatidylinositols	Inositide Phospholipids;;Inositol, Phosphatidyl;;Inositol Phosphoglycerides;;Inositol Phospholipids;;Phosphatidylinositol;;Phosphatidyl Inositol;;Phosphoglycerides, Inositol;;Phosphoinositides;;Phospholipids, Inositide;;Phospholipids, Inositol;;PtdIns		http://ctdbase.org/detail.go?type=chem&acc=D010716
D010720	Phosphines			http://ctdbase.org/detail.go?type=chem&acc=D010720
D010728	Phosphoenolpyruvate		http://ctdbase.org//cas-images/2/73-89-2.v14426.png	http://ctdbase.org/detail.go?type=chem&acc=D010728
C120158	phosphomannopentaose sulfate	heparanase inhibitor PI-88;;PI-88;;PI88 cpd		http://ctdbase.org/detail.go?type=chem&acc=C120158
C013196	phosphoryl chloride		http://ctdbase.org//cas-images/3/10025-87-3.v14426.png	http://ctdbase.org/detail.go?type=chem&acc=C013196
C003135	phoxim	Bay 77488;;Bayer brand of phoxim;;Baythion;;phenylglyoxylonitrile oxime O,O-diethylphosphorothioate;;Sebacil;;Sebacil Pour-on;;Valekson;;Valexon		http://ctdbase.org/detail.go?type=chem&acc=C003135
C043103	phthalic anhydride	1,2-benzenedicarboxylic anhydride;;1,3-isobenzofurandione;;phthalic acid anhydride;;phthalic anhydride, 14C-labeled cpd	http://ctdbase.org//cas-images/9/85-44-9.v14426.png	http://ctdbase.org/detail.go?type=chem&acc=C043103
C026718	physostigmine salicylate	Antilirium;;eserine salicylate;;Forest Pharmaceuticals brand of physostigmine salicylate		http://ctdbase.org/detail.go?type=chem&acc=C026718
D010831	Phytanic Acid		http://ctdbase.org//cas-images/5/14721-66-5.v14426.png	http://ctdbase.org/detail.go?type=chem&acc=D010831
D064209	Phytochemicals	Chemicals, Plant-Derived;;Compounds, Plant-Derived;;Dietary Phytochemicals;;Phytochemicals, Dietary;;Phytonutrients;;Plant Derived Chemicals;;Plant-Derived Chemicals;;Plant Derived Compounds;;Plant-Derived Compounds		http://ctdbase.org/detail.go?type=chem&acc=D064209
C003140	phytofluene		http://ctdbase.org//cas-images/6/540-05-6.v14426.png	http://ctdbase.org/detail.go?type=chem&acc=C003140
C522973	PI103	PI 103;;PI-103		http://ctdbase.org/detail.go?type=chem&acc=C522973
C544307	PI 620	PI-620;;PI620 cpd		http://ctdbase.org/detail.go?type=chem&acc=C544307
D010844	Picibanil	NSCB116209;;NSC B116209;;NSC-B116209;;OK432;;OK 432;;OK-432;;Picibanyl;;Streptococcal OK432;;Streptococcal OK 432;;Streptococcal OK-432;;Streptococcal Preparation OK432;;Streptococcal Preparation OK 432;;Streptococcal Preparation OK-432		http://ctdbase.org/detail.go?type=chem&acc=D010844
C556557	picoxystrobin			http://ctdbase.org/detail.go?type=chem&acc=C556557
C008911	pimaric acid	pimara-8(14),15-dien-19-oic acid;;pimaradienoic acid;;pimaric acid, (L)-isomer;;Usic acid	http://ctdbase.org//cas-images/5/127-27-5.v14426.png	http://ctdbase.org/detail.go?type=chem&acc=C008911
C510793	Pimavanserin	ACP103;;ACP 103;;ACP-103;;N-(4-fluorophenylmethyl)-N-(1-methylpiperidin-4-yl)-N'-(4-(2-methylpropyloxy)phenylmethyl)carbamide;;pimavanserin tartrate		http://ctdbase.org/detail.go?type=chem&acc=C510793
D010867	Pimelic Acids	Acid, Pimelic;;Acids, Pimelic;;Pimelic Acid		http://ctdbase.org/detail.go?type=chem&acc=D010867
C016063	pinocembrin	5,7-dihydroxyflavanone;;pinocembrine	http://ctdbase.org//cas-images/7/480-39-7.v14426.png	http://ctdbase.org/detail.go?type=chem&acc=C016063
C008922	piperine	((1-5-(1,3)-benzodioxol-5-yl)-1-oxo-2,4-pentadienyl)piperidine;;(1-(5-(1,3)-benzodioxol-5-yl)-1-oxo-2,4-pentadienyl)piperidine;;1-piperoylpiperidine;;piperine, (E,E)-isomer;;piperine, (E,Z)-isomer;;piperine, (Z,E)-isomer;;piperine, (Z,Z)-isomer	http://ctdbase.org//cas-images/3/7780-20-3.v14426.png	http://ctdbase.org/detail.go?type=chem&acc=C008922
C448623	pipermethystine		http://ctdbase.org//cas-images/0/71627-22-0.v14426.png	http://ctdbase.org/detail.go?type=chem&acc=C448623
C027260	pirarubicin	4'-O-tetrahydropyranyladriamycin;;4'-O-tetrahydropyranyldoxorubicin;;4'-O-tetrapyranyldoxorubicin;;Aventis brand of pirarubicin;;pirarubicin hydrochloride;;thepirubicin;;Theprubicin;;ThÃ©prubicine;;therarubicin;;THP-ADM;;THP-adriamycin;;THP-DOX;;THP-doxorubicin		http://ctdbase.org/detail.go?type=chem&acc=C027260
C034177	pirenperone	3-(2-(4-(4-fluorobenzoyl)piperidino)ethyl)-2-methyl-4H-pyrido(1,2-a)pyrimidin-4-one;;R 47456;;R-47456;;R 50656;;R-50656	http://ctdbase.org//cas-images/4/75444-65-4.v14426.png	http://ctdbase.org/detail.go?type=chem&acc=C034177
C093844	pirfenidone	5-methyl-1-phenyl-2-(1H)-pyridone;;Deskar;;Esbriet	http://ctdbase.org//cas-images/8/53179-13-8.v14426.png	http://ctdbase.org/detail.go?type=chem&acc=C093844
C037850	PK 11195	1-(2-chlorophenyl)-N-methyl-N-(1-methylpropyl)-3-isoquinolinecarboxamide;;(13C)PK11195;;(3H)PK11195;;PK11195;;PK-11195;;RP 52028		http://ctdbase.org/detail.go?type=chem&acc=C037850
D010936	Plant Extracts			http://ctdbase.org/detail.go?type=chem&acc=D010936
D028321	Plant Preparations	Herbal Preparation;;Herbal Preparations;;Plant Preparation;;Preparation, Plant		http://ctdbase.org/detail.go?type=chem&acc=D028321
D010972	Platelet Activating Factor	1 Alkyl 2 acetyl sn glycerophosphocholine;;1-Alkyl-2-acetyl-sn-glycerophosphocholine;;Acetyl Glyceryl Ether Phosphorylcholine;;AGEPC;;Aggregating Factor, Platelet;;Factor, Platelet Activating;;PAF Acether;;PAF-Acether;;Phosphorylcholine, Acetyl Glyceryl Ether;;Platelet Activating Substance;;Platelet-Activating Substance;;Platelet Aggregating Factor;;Platelet Aggregation Enhancing Factor;;Thromboc…		http://ctdbase.org/detail.go?type=chem&acc=D010972
C108953	platycodin D		http://ctdbase.org//cas-images/8/58479-68-8.v14426.png	http://ctdbase.org/detail.go?type=chem&acc=C108953
C008937	platyphylline	3-ethylidenedodecahydro-5-hydroxy-5,5-dimethyl-1,6- dioxacyclododecino(2,3,4gh)pyrrolizine-2,7-dione;;platyphylline, (1alpha,15E)-isomer;;platyphylline hydrochloride	http://ctdbase.org//cas-images/4/480-78-4.v14426.png	http://ctdbase.org/detail.go?type=chem&acc=C008937
C047686	plaunotol	7-hydroxymethyl-3,11,15-trimethyl-2,6,10,14-hexadecatetraen-1-ol;;CS 684;;CS-684;;plaunotol, (E,E,E)-isomer	http://ctdbase.org//cas-images/6/64218-02-6.v14426.png	http://ctdbase.org/detail.go?type=chem&acc=C047686
C014758	plumbagin		http://ctdbase.org//cas-images/5/481-42-5.v14426.png	http://ctdbase.org/detail.go?type=chem&acc=C014758
C422648	pluronic block copolymer p85			http://ctdbase.org/detail.go?type=chem&acc=C422648
C052393	pobilukast	2-hydroxy-3-((2-carboxyethyl)thio)-3-(2-(8-phenyloctyl)phenyl)propanoic acid;;pobilukast edamine;;pobilukast edamine, (R-(R*,S*))-isomer;;pobilukast, sodium salt;;SK&F 104353;;SK&F-104353;;SKF 104353;;SK&F 104353-Z2	http://ctdbase.org//cas-images/6/107023-41-6.v14426.png	http://ctdbase.org/detail.go?type=chem&acc=C052393
C002470	podocarpic acid		http://ctdbase.org//cas-images/9/5947-49-9.v14426.png	http://ctdbase.org/detail.go?type=chem&acc=C002470
D011067	Poly dA-dT	d(A(5)T(5))2;;dA dT, Poly;;dA-dT, Poly;;dT, Poly dA;;Nucleotides, Polydeoxyadenine Nucleotides-Polythymine;;Nucleotides-Polythymine Nucleotides, Polydeoxyadenine;;Poly dA dT;;Poly(dA-dT);;Polydeoxyadenine Nucleotides Polythymine Nucleotides;;Polydeoxyadenine Nucleotides-Polythymine Nucleotides;;Poly(Deoxyadenylate-Thymidylate)	http://ctdbase.org//cas-images/0/26966-61-0.v14426.png	http://ctdbase.org/detail.go?type=chem&acc=D011067
C063471	polyethylene glycol-superoxide dismutase	pegorgotein;;PEG-SOD		http://ctdbase.org/detail.go?type=chem&acc=C063471
D011068	Poly G	Acids, Polyguanylic;;G, Poly;;Guanine Polynucleotides;;Polyguanylic Acids;;Polynucleotides, Guanine	http://ctdbase.org//cas-images/4/25191-14-4.v14426.png	http://ctdbase.org/detail.go?type=chem&acc=D011068
D011070	Poly I-C	Inosin-Cytidil, Polyribose;;Poly I C;;Polyinosinic Polycytidylic Acid;;Polyinosinic-Polycytidylic Acid;;Polyribose Inosin Cytidil;;Polyribose Inosin-Cytidil;;Poly(rI).Poly(rC)	http://ctdbase.org//cas-images/5/24939-03-5.v14426.png	http://ctdbase.org/detail.go?type=chem&acc=D011070
C057532	polyisohexylcyanoacrylate		http://ctdbase.org//cas-images/4/107811-81-4.v14426.png	http://ctdbase.org/detail.go?type=chem&acc=C057532
C043435	polylactic acid-polyglycolic acid copolymer	LactoSorb;;PLGA;;PLGA cpd;;PLG polymer;;PL-PG copolymer;;poly (D,L-lactic-co-glycolic acid);;poly(D,L-lactide-co-glycolide);;poly(glycolide-co-lactide);;poly (lactic-co-glycolic acid);;poly(lactic-co-glycolic acid);;polylactic-co-glycolic acid copolymer;;poly-L-lactic-polyglycolic acid;;poly(L-lactide)-co-glycolide (70-30);;RG 502		http://ctdbase.org/detail.go?type=chem&acc=C043435
D019904	Polymethyl Methacrylate	Acron;;Acrylic Bone Cement;;CMW Bone Cement;;Implast;;Isostatic Polymethyl Methacrylate;;Kallocryl K;;Lucite;;Methacrylate, Polymethyl;;Methacrylate, Syndiostatic Polymethyl;;Methyl Acrylic Plastic;;Palacos R;;Palavit;;Perspex;;Plexiglas;;Plexiglass;;PMMA;;Polymethylmetacrylate;;Polymethylmethacrylate;;Poly(methyl methacrylate);;Polymethyl Methacrylate, Isostatic;;Polymethyl Methacrylate, Simplex…	http://ctdbase.org//cas-images/7/9011-14-7.v14426.png	http://ctdbase.org/detail.go?type=chem&acc=D019904
D011112	Polymyxin B	Aerosporin;;Polymyxin B Sulfate;;Sulfate, Polymyxin B		http://ctdbase.org/detail.go?type=chem&acc=D011112
C037199	poly-N-acetyllactosamine	PNALA;;poly(N-acetyllactosamine)	http://ctdbase.org//cas-images/3/82441-98-3.v14426.png	http://ctdbase.org/detail.go?type=chem&acc=C037199
C086861	poly-N-vinylcaprolactam	oligo(N-vinylcaprolactam);;poly(N-vinylcaprolactam)	http://ctdbase.org//cas-images/7/25189-83-7.v14426.png	http://ctdbase.org/detail.go?type=chem&acc=C086861
C443641	poly(propyleneimine)	linear polypropylenmine;;L-PPI polymer;;polypropyleneimine;;poly(propylene imine);;polypropylenimine		http://ctdbase.org/detail.go?type=chem&acc=C443641
D011134	Polysaccharides			http://ctdbase.org/detail.go?type=chem&acc=D011134
D011137	Polystyrenes	Polystyrene;;Polystyrol;;Polystyrols		http://ctdbase.org/detail.go?type=chem&acc=D011137
D011140	Polyurethanes	Ostamer;;Ostamers;;Pellethane;;Pellethanes;;Polyisocyanate;;Polyisocyanates;;Polyurethane;;Spandex;;Spandices		http://ctdbase.org/detail.go?type=chem&acc=D011140
D011143	Polyvinyl Chloride	Chloride, Polyvinyl;;Chloroethylene Homopolymer;;Chloroethylene Polymer;;Geon;;Homopolymer, Chloroethylene;;Polychloroethylene;;Polymer, Chloroethylene;;Polymer, Vinyl Chloride;;PVC;;Ultron;;Viaflex;;Vinyl Chloride Polymer;;Vinylite	http://ctdbase.org//cas-images/2/9002-86-2.v14426.png	http://ctdbase.org/detail.go?type=chem&acc=D011143
C042829	ponalrestat	3-(4-bromo-2-fluorobenzyl)-3,4-dihydro-4-oxo-3H-phthalazin-1-ylacetic acid;;ICI 128436;;ICI-128436;;Statil	http://ctdbase.org//cas-images/5/72702-95-5.v14426.png	http://ctdbase.org/detail.go?type=chem&acc=C042829
C119641	poncirin			http://ctdbase.org/detail.go?type=chem&acc=C119641
D011160	Porfiromycin		http://ctdbase.org//cas-images/5/801-52-5.v14426.png	http://ctdbase.org/detail.go?type=chem&acc=D011160
D011162	Porphobilinogen		http://ctdbase.org//cas-images/1/487-90-1.v14426.png	http://ctdbase.org/detail.go?type=chem&acc=D011162
C101425	posaconazole	Noxafil;;SCH 56592;;SCH-56592		http://ctdbase.org/detail.go?type=chem&acc=C101425
C028033	potassium ferricyanide	K3Fe(CN)6;;potassium hexacyanoferrate (III)	http://ctdbase.org//cas-images/2/13746-66-2.v14426.png	http://ctdbase.org/detail.go?type=chem&acc=C028033
C031835	potassium ferrocyanide		http://ctdbase.org//cas-images/3/13943-58-3.v14426.png	http://ctdbase.org/detail.go?type=chem&acc=C031835
C033320	potassium fluoride		http://ctdbase.org//cas-images/3/7789-23-3.v14426.png	http://ctdbase.org/detail.go?type=chem&acc=C033320
C532828	potassium hexachloropalladate(IV)			http://ctdbase.org/detail.go?type=chem&acc=C532828
C023844	potassium nitrate	potassium nitrate monohydrate;;saltpeter;;saltpetre	http://ctdbase.org//cas-images/1/7757-79-1.v14426.png	http://ctdbase.org/detail.go?type=chem&acc=C023844
D045542	PQQ Cofactor	2,7,9-Tricarboxy-1H-Pyrrolo-(2,3-f)Quinoline-4,5-Dione;;2,7,9-Tricarboxypyrroloquinoline Quinone;;4,5-Dihydro-4,5-Dioxo-1-H-Pyrrolo(2,3-f)Quinoline-2,7,9-Tricarboxylic Acid;;Coenzyme PQQ;;Coenzyme, PQQ;;Cofactor, PQQ;;Methoxatin;;PQQ Coenzyme;;PQQ, Coenzyme;;Pyrroloquinoline Quinone;;Pyrrolo Quinoline Quinone;;Pyrrolo-Quinoline Quinone;;Quinone, Pyrroloquinoline;;Quinone, Pyrrolo-Quinoline	http://ctdbase.org//cas-images/3/72909-34-3.v14426.png	http://ctdbase.org/detail.go?type=chem&acc=D045542
C028797	pralidoxime	1-methylpyridinium-2-aldoxime ion;;2-formyl-1-methylpyridinium chloride oxime;;2-hydroxyiminomethyl-1-methylpyridinium;;2-hydroxyiminomethylpyridinium methylmethanesulfonate;;2-PAM;;2-Pam bromide;;2-PAM chloride;;Contrathion;;N-methylpyridinium 2-aldoxime methylsulfate;;pralidoxime, 14C-labeled;;pralidoxime bromide;;pralidoxime chloride;;pralidoxime fumarate (1:1);;pralidoxime iodide;;pralidoxime…	http://ctdbase.org//cas-images/7/6735-59-7.v14426.png	http://ctdbase.org/detail.go?type=chem&acc=C028797
D011220	Pralidoxime Compounds	2 PAM Compounds;;2-PAM Compounds;;Compounds, 2-PAM;;Compounds, Pralidoxime;;Pyridine Aldoxime Methyl Compounds		http://ctdbase.org/detail.go?type=chem&acc=D011220
D011245	Pregnadienes			http://ctdbase.org/detail.go?type=chem&acc=D011245
D011277	Pregnanediones	Diketopregnanes;;Dioxopregnanes		http://ctdbase.org/detail.go?type=chem&acc=D011277
D011278	Pregnanes			http://ctdbase.org/detail.go?type=chem&acc=D011278
D011284	Pregnenolone	5 Pregnen 3 beta ol 20 one;;5-Pregnen-3-beta-ol-20-one	http://ctdbase.org//cas-images/1/145-13-1.v14426.png	http://ctdbase.org/detail.go?type=chem&acc=D011284
C018370	pregnenolone sulfate	5-pregnen-3 beta-ol-20-one sulfate;;pregnenolone sulfate, (3alpha)-isomer;;pregnenolone sulfate, sodium salt, (3beta)-isomer	http://ctdbase.org//cas-images/9/1247-64-9.v14426.png	http://ctdbase.org/detail.go?type=chem&acc=C018370
C425843	Prime and Bond NT	Prime and Bond NT quix;;Prime & Bond NT;;Prime & Bond NT quix		http://ctdbase.org/detail.go?type=chem&acc=C425843
C113282	prinomastat	Ag3340;;Ag 3340;;Ag-3340		http://ctdbase.org/detail.go?type=chem&acc=C113282
C479580	procyanidin B2		http://ctdbase.org//cas-images/8/29106-49-8.v14426.png	http://ctdbase.org/detail.go?type=chem&acc=C479580
C035988	procymidone	(3,5-dichlorophenyl)-1,2-dimethylcyclopropane-1,2-dicarboximide;;dicyclidine;;Procymidox;;S-7131;;Sumilex;;Sumisclex	http://ctdbase.org//cas-images/8/32809-16-8.v14426.png	http://ctdbase.org/detail.go?type=chem&acc=C035988
C038517	prodan		http://ctdbase.org//cas-images/7/70504-01-7.v14426.png	http://ctdbase.org/detail.go?type=chem&acc=C038517
D018809	Proliferating Cell Nuclear Antigen	Antigen, Proliferating Cell Nuclear;;PCNA		http://ctdbase.org/detail.go?type=chem&acc=D018809
D064800	Prolyl-Hydroxylase Inhibitors	Dioxygenase Inhibitors, Proline;;Hydroxylase Inhibitors, Proline;;Inhibitors, Proline Dioxygenase;;Inhibitors, Proline Hydroxylase;;Inhibitors, Prolyl-Hydroxylase;;Proline Dioxygenase Inhibitors;;Proline Hydroxylase Inhibitors;;Prolyl Hydroxylase Inhibitors		http://ctdbase.org/detail.go?type=chem&acc=D064800
C120980	promen			http://ctdbase.org/detail.go?type=chem&acc=C120980
C001059	pronamide	3,5-dichloro-N-(1,1-dimethyl-2-propynyl)benzamide;;Kerb;;N-(1,1-dimethylpropynyl)-3,5-dichlorobenzamide;;propisamide;;propizamide;;propyzamide;;RH-315	http://ctdbase.org//cas-images/5/23950-58-5.v14426.png	http://ctdbase.org/detail.go?type=chem&acc=C001059
C033205	propamocarb	Previcur;;propamocarb monohydrochloride;;propyl(3-(dimethylamino)propyl)carbamate monohydrochloride	http://ctdbase.org//cas-images/5/24579-73-5.v14426.png	http://ctdbase.org/detail.go?type=chem&acc=C033205
D011411	Propanil	36, Propagrin;;Propagrin 36;;Propanide	http://ctdbase.org//cas-images/8/709-98-8.v14426.png	http://ctdbase.org/detail.go?type=chem&acc=D011411
C526265	prophalan	prophalan-D;;prophalan-L		http://ctdbase.org/detail.go?type=chem&acc=C526265
C009063	propionylthiocholine		http://ctdbase.org//cas-images/3/24578-90-3.v14426.png	http://ctdbase.org/detail.go?type=chem&acc=C009063
D001074	Propoxur	Aprocarb;;Baygon;;O Isopropoxyphenylmethylcarbamate;;O-Isopropoxyphenylmethylcarbamate;;Sendran;;Unden	http://ctdbase.org//cas-images/1/114-26-1.v14426.png	http://ctdbase.org/detail.go?type=chem&acc=D001074
D011435	Propyl Gallate		http://ctdbase.org//cas-images/9/121-79-9.v14426.png	http://ctdbase.org/detail.go?type=chem&acc=D011435
C006068	propylparaben	3(or 4)-hydroxybenzoic acid propyl ester;;4-hydroxybenzoic acid propyl ester;;Bayer D 206;;Nipazol;;PEPH;;p-hydroxybenzoic acid propyl ester;;propyl 4-hydroxybenzoate;;propylparaben, monosodium salt;;propyl p-hydroxybenzoate	http://ctdbase.org//cas-images/3/94-13-3.v14426.png	http://ctdbase.org/detail.go?type=chem&acc=C006068
D011441	Propylthiouracil	6 Propyl 2 Thiouracil;;6-Propyl-2-Thiouracil	http://ctdbase.org//cas-images/5/51-52-5.v14426.png	http://ctdbase.org/detail.go?type=chem&acc=D011441
C100573	prostaglandin A1	PGA1;;prostaglandin A1, (13E,15R)-isomer;;prostaglandin A1, (13E,15R)-(+)-isomer;;prostaglandin A1, (13E,15S)-(+)-isomer;;prostaglandin A1, (8beta,12alpha,13E,15S)-isomer	http://ctdbase.org//cas-images/4/14152-28-4.v14426.png	http://ctdbase.org/detail.go?type=chem&acc=C100573
D015230	Prostaglandin D2	11 Dehydroprostaglandin F2alpha;;11 Dehydroprostaglandin F2 alpha;;11-Dehydroprostaglandin F2alpha;;11-Dehydroprostaglandin F2 alpha;;alpha, 11-Dehydroprostaglandin F2;;D2, Prostaglandin;;F2 alpha, 11-Dehydroprostaglandin;;F2alpha, 11-Dehydroprostaglandin;;PGD2	http://ctdbase.org//cas-images/6/41598-07-6.v14426.png	http://ctdbase.org/detail.go?type=chem&acc=D015230
C518978	prostaglandin E2 glyceryl ester	PGE2 glyceryl ester;;prostaglandin E2 glycerol ester		http://ctdbase.org/detail.go?type=chem&acc=C518978
C033246	prostaglandin E3	delta(17)-PGE1;;delta(17)-prostaglandin E1;;PGE1, delta(17)-;;PGE3	http://ctdbase.org//cas-images/3/802-31-3.v14426.png	http://ctdbase.org/detail.go?type=chem&acc=C033246
C034238	prostaglandin F3alpha	PGF3alpha;;prostaglandin F3 alpha	http://ctdbase.org//cas-images/2/745-64-2.v14426.png	http://ctdbase.org/detail.go?type=chem&acc=C034238
D044262	Prostaglandin H2	PGH2;;PGH(2)	http://ctdbase.org//cas-images/1/42935-17-1.v14426.png	http://ctdbase.org/detail.go?type=chem&acc=D044262
C034240	prostaglandin I3		http://ctdbase.org//cas-images/0/68794-57-0.v14426.png	http://ctdbase.org/detail.go?type=chem&acc=C034240
C009091	protocatechuic acid	3,4-dihydroxybenzoic acid;;protocatechuic acid, carboxy-14C-labeled;;protocatechuic acid, monosodium salt	http://ctdbase.org//cas-images/3/99-50-3.v14426.png	http://ctdbase.org/detail.go?type=chem&acc=C009091
C011539	protoporphyrinogen		http://ctdbase.org//cas-images/3/7412-77-3.v14426.png	http://ctdbase.org/detail.go?type=chem&acc=C011539
C417965	proxyfan	3-(1H-imidazol-4-yl)propylphenylmethyl ether;;5-(3-(Benzyloxy)propyl)-1H-imidazole;;proxifan		http://ctdbase.org/detail.go?type=chem&acc=C417965
C074191	prulifloxacin	6-fluoro-1-methyl-7-(4-(5-methyl-2-oxo-1,3-dioxelen-4-yl)methyl-1-piperazinyl)-4-oxo-4H-(1,3)thiazeto(3,2-a)quinoline-3-carboxylic acid;;NM441;;NM 441;;NM-441	http://ctdbase.org//cas-images/1/123447-62-1.v14426.png	http://ctdbase.org/detail.go?type=chem&acc=C074191
C498383	psymberin			http://ctdbase.org/detail.go?type=chem&acc=C498383
C033607	puerarin		http://ctdbase.org//cas-images/0/3681-99-0.v14426.png	http://ctdbase.org/detail.go?type=chem&acc=C033607
C039648	pulegone	cis-isopulegone;;isopulegone;;pulegone, (R)-isomer;;pulegone, (S)-isomer	http://ctdbase.org//cas-images/6/15932-80-6.v14426.png	http://ctdbase.org/detail.go?type=chem&acc=C039648
D011663	Pulmonary Surfactants	Pulmonary Surfactant;;Surfactant, Pulmonary;;Surfactants, Pulmonary		http://ctdbase.org/detail.go?type=chem&acc=D011663
C519714	punicic acid			http://ctdbase.org/detail.go?type=chem&acc=C519714
D011691	Puromycin	CL13900;;CL 13900;;CL-13900;;P638;;P 638;;P-638;;Puromycin Dihydrochloride;;Puromycin Hydrochloride;;Stylomycin	http://ctdbase.org//cas-images/2/53-79-2.v14426.png	http://ctdbase.org/detail.go?type=chem&acc=D011691
D011700	Putrescine	1,4 Butanediamine;;1,4-Butanediamine;;1,4 Diaminobutane;;1,4-Diaminobutane;;Tetramethylenediamine	http://ctdbase.org//cas-images/1/110-60-1.v14426.png	http://ctdbase.org/detail.go?type=chem&acc=D011700
C496788	PX-866			http://ctdbase.org/detail.go?type=chem&acc=C496788
D011710	Pyocyanine		http://ctdbase.org//cas-images/5/85-66-5.v14426.png	http://ctdbase.org/detail.go?type=chem&acc=D011710
C014175	pyrazolo(3,4-d)pyrimidine		http://ctdbase.org//cas-images/7/271-80-7.v14426.png	http://ctdbase.org/detail.go?type=chem&acc=C014175
D011722	Pyrethrins			http://ctdbase.org/detail.go?type=chem&acc=D011722
C428725	pyridaben		http://ctdbase.org//cas-images/3/96489-71-3.v14426.png	http://ctdbase.org/detail.go?type=chem&acc=C428725
C043100	pyridate		http://ctdbase.org//cas-images/9/55512-33-9.v14426.png	http://ctdbase.org/detail.go?type=chem&acc=C043100
C023666	pyridine	pyridine cyanate;;pyridine dinitrate;;pyridine diphosphate;;pyridine disulfate;;pyridine hydride;;pyridine hydride (2:1);;pyridine hydrochloride;;pyridine, hydrogen bromide;;pyridine, hydrogen fluoride;;pyridine, hydrogen iodide;;pyridine ion (1-), hydrogen;;pyridine ion (1-), lithium salt;;pyridine ion (1-), potassium salt;;pyridine ion (1-), sodium salt;;pyridine ion (2);;pyridine monohydrate;;…	http://ctdbase.org//cas-images/1/110-86-1.v14426.png	http://ctdbase.org/detail.go?type=chem&acc=C023666
C009131	pyrimidin-2-one beta-ribofuranoside	NSC 309132;;pyrimidin-2-one beta-D-ribofuranoside;;pyrimidin-2-one beta-ribofuranoside, (L)-isomer;;pyrimidin-2-one ribonucleoside;;zebularine	http://ctdbase.org//cas-images/6/3690-10-6.v14426.png	http://ctdbase.org/detail.go?type=chem&acc=C009131
C030986	pyrimidine		http://ctdbase.org//cas-images/2/289-95-2.v14426.png	http://ctdbase.org/detail.go?type=chem&acc=C030986
D011743	Pyrimidines			http://ctdbase.org/detail.go?type=chem&acc=D011743
D011753	Pyrones			http://ctdbase.org/detail.go?type=chem&acc=D011753
C071226	pyrrole-2,3,5-tricarboxylic acid		http://ctdbase.org//cas-images/4/945-32-4.v14426.png	http://ctdbase.org/detail.go?type=chem&acc=C071226
D011758	Pyrroles			http://ctdbase.org/detail.go?type=chem&acc=D011758
C438462	pyrrolo(2,1-c)(1,4)benzodiazepine	PBDS cpd;;pyrrolobenzodiazepine		http://ctdbase.org/detail.go?type=chem&acc=C438462
C442830	QB 102	cyclic PFTalpha;;cyclic-pifithrin-a;;QB-102;;QB102 cpd		http://ctdbase.org/detail.go?type=chem&acc=C442830
D011794	Quercetin	3,3',4',5,7-Pentahydroxyflavone;;Dikvertin	http://ctdbase.org//cas-images/5/117-39-5.v14426.png	http://ctdbase.org/detail.go?type=chem&acc=D011794
C428865	quercetin 3-arabinopyranoside			http://ctdbase.org/detail.go?type=chem&acc=C428865
C443401	quercetin 3-O-glucuronide	quercetin 3-O-beta-D-glucuronide;;quercetin-3-O-beta-D-glucuronopyranoside		http://ctdbase.org/detail.go?type=chem&acc=C443401
C046650	quinagolide	CV 205-502;;CV-205-502;;CV205-502;;N,N-diethyl-N'-(1,2,3,4,4a,5,10,10a-octahydro-6-hydroxy-1-propyl-3-benzo(g)quinolinyl)sulfamide, (3alpha,4aalpha,10abeta)-(+)-isomer;;N,N-diethyl-N'-(1,2,3,4,4a,5,10,10a-octahydro-6-hydroxy-1-propyl-3-benzo(g)quinolinyl)sulfamide hydrochloride, (3alpha,4aalpha,10abeta)-()-isomer;;Norprolac;;quinagolide, (3alpha,4aalpha,10abeta)-(+)-isomer;;quinagolide hydrochlor…	http://ctdbase.org//cas-images/8/87056-78-8.v14426.png	http://ctdbase.org/detail.go?type=chem&acc=C046650
D052999	Quinazolinones			http://ctdbase.org/detail.go?type=chem&acc=D052999
C047726	quinelorane	5,5a,6,7,8,9a,10-octahydro-6-propylpyrimido(4,5-g)quinolin-2-amine;;LY 137157;;LY 163502;;LY-163502;;LY 175877	http://ctdbase.org//cas-images/5/97466-90-5.v14426.png	http://ctdbase.org/detail.go?type=chem&acc=C047726
C502851	quinocetone			http://ctdbase.org/detail.go?type=chem&acc=C502851
D017378	Quinolinic Acid	Quinolinate;;Quinolinic Acid, Copper(2) Salt;;Quinolinic Acid, Disodium Salt;;Quinolinic Acid, Strontium Salt	http://ctdbase.org//cas-images/9/89-00-9.v14426.png	http://ctdbase.org/detail.go?type=chem&acc=D017378
D015363	Quinolones	Ketoquinolines;;Oxoquinolines;;Quinolinones		http://ctdbase.org/detail.go?type=chem&acc=D015363
D019257	Quinpirole	Quinpirole Hydrochloride;;Quinpirole Monohydrochloride	http://ctdbase.org//cas-images/3/85760-74-3.v14426.png	http://ctdbase.org/detail.go?type=chem&acc=D019257
D011813	Quinuclidinyl Benzilate		http://ctdbase.org//cas-images/2/6581-06-2.v14426.png	http://ctdbase.org/detail.go?type=chem&acc=D011813
C496215	radafaxine			http://ctdbase.org/detail.go?type=chem&acc=C496215
C068874	raltitrexed	ArkomÃ©dika brand of raltitrexed;;AstraZeneca brand of raltitrexed;;D1694;;D 1694;;D-1694;;ICI D1694;;ICI-D1694;;N-(5-(N-(3,4-dihydro-2-methyl-4-oxoquinazolin-6-ylmethyl)-N-methylamino)-2-thenoyl)-L-glutamic acid;;Tomudex;;ZD1694;;ZD 1694;;ZD-1694;;Zeneca brand of raltitrexed		http://ctdbase.org/detail.go?type=chem&acc=C068874
C071315	ramosetron	5-((1-methyl-3-indolyl)carbonyl)-4,5,6,7-tetrahydro-1H-benzimidazol;;Methanone, (1-methyl-1H-indol-3-yl)(4,5,6,7-tetrahydro-1H-benzimidazol-5-yl)-, monohydrochloride, (R)-;;Nasea;;ramosetron hydrochloride;;YM060;;YM 060;;YM-060	http://ctdbase.org//cas-images/3/132907-72-3.v14426.png	http://ctdbase.org/detail.go?type=chem&acc=C071315
C515725	RB 007	anivamersen;;RB-007;;RB007 compound		http://ctdbase.org/detail.go?type=chem&acc=C515725
C052785	rebamipide	2-(4-chlorobenzoylamino)-3-(2(1H)-quinolinon-4-yl)propionic acid;;OPC 12759;;OPC-12759;;rebamipide, (-)-isomer;;rebamipide, ()-isomer	http://ctdbase.org//cas-images/6/111911-87-6.v14426.png	http://ctdbase.org/detail.go?type=chem&acc=C052785
C053339	rebeccamycin	BRN 4732638;;NSC 359079	http://ctdbase.org//cas-images/2/93908-02-2.v14426.png	http://ctdbase.org/detail.go?type=chem&acc=C053339
D017452	Receptors, IgG	Antigens, CD16;;Antigens, CD 16;;Antigens, CD32;;Antigens, CD 32;;Antigens, CD64;;Antigens, CD 64;;Antigens, CDw32;;Antigens, Leu-11;;CD 16 Antigens;;CD16 Antigens;;CD 32 Antigens;;CD32 Antigens;;CD 64 Antigens;;CD64 Antigens;;CDw32 Antigens;;Fc gamma Receptors;;Fc gamma RI;;Fc gamma RII;;Fc gamma RIII;;Fc Receptors, gamma;;gamma Fc Receptors;;gamma Receptors, Fc;;gamma RI, Fc;;gamma RII, Fc;;gam…		http://ctdbase.org/detail.go?type=chem&acc=D017452
C100036	resmethrin	(5-benzyl-3-furyl)methyl 2,2-dimethyl-3-(2-methylpropenyl)cyclopropemecarboxylate;;Scourge	http://ctdbase.org//cas-images/8/10453-86-8.v14426.png	http://ctdbase.org/detail.go?type=chem&acc=C100036
C518399	resolvin D1	7,8,17-trihydroxy-4,9,11,13,15,19-docosahexaenoic acid;;RvD1 fatty acid		http://ctdbase.org/detail.go?type=chem&acc=C518399
C545423	resolvin D2	(4Z,7R,8E,10Z,12E,14E,17S,19Z)-7,16,17-trihydroxy-4,8,10,12,14,19-docosahexaenoic acid;;RvD2 compound		http://ctdbase.org/detail.go?type=chem&acc=C545423
C059514	resveratrol	3,4',5-stilbenetriol;;3,5,4'-trihydroxystilbene;;cis-resveratrol;;resveratrol-3-sulfate;;SRT501;;SRT 501;;SRT-501;;trans-resveratrol	http://ctdbase.org//cas-images/0/501-36-0.v14426.png	http://ctdbase.org/detail.go?type=chem&acc=C059514
C499731	resveratrol-4'-O-glucuronide			http://ctdbase.org/detail.go?type=chem&acc=C499731
C540615	retigeric acid B			http://ctdbase.org/detail.go?type=chem&acc=C540615
C525876	retinal dimer	all-trans-retinal dimer;;atRAL dimer		http://ctdbase.org/detail.go?type=chem&acc=C525876
C009166	retinol acetate	9-cis-retinyl acetate;;all-trans-retinyl acetate;;Dagravit A Forte;;Dif Vitamin A Masivo;;QLT091001;;RetiNit;;retinol acetate, (9,13-cis)-isomer;;retinyl acetate;;vitamin A acetate;;Vitamin A Dispersa;;Vitamin-A-Saar	http://ctdbase.org//cas-images/9/127-47-9.v14426.png	http://ctdbase.org/detail.go?type=chem&acc=C009166
C014794	retinol palmitate	Chocola A;;retinyl palmitate;;vitamin A palmitate	http://ctdbase.org//cas-images/2/79-81-2.v14426.png	http://ctdbase.org/detail.go?type=chem&acc=C014794
C009167	retinylamine	11-cis-Ret-NH2;;cis-retinylamine;;trans-retinylamine	http://ctdbase.org//cas-images/8/43219-27-8.v14426.png	http://ctdbase.org/detail.go?type=chem&acc=C009167
C003300	retrorsine	retrorsine, (15E)-isomer;;retrorsine hydrochloride;;usaramine	http://ctdbase.org//cas-images/6/480-54-6.v14426.png	http://ctdbase.org/detail.go?type=chem&acc=C003300
C112292	rhodocytin protein, Calloselasma rhodostoma			http://ctdbase.org/detail.go?type=chem&acc=C112292
C034206	Ribomunyl	biomunil;;Immucytal		http://ctdbase.org/detail.go?type=chem&acc=C034206
D012266	Ribose	D Ribose;;D-Ribose	http://ctdbase.org//cas-images/1/50-69-1.v14426.png	http://ctdbase.org/detail.go?type=chem&acc=D012266
C031626	ribose-5-phosphate	D-ribose 5-phosphate;;D-ribose-5-phosphoric acid;;ribose-5-phosphoric acid;;ribose-5-phosphoric acid, (D-ribofuranose)-isomer;;ribose-5-phosphoric acid, (D-ribose)-isomer;;ribose-5-phosphoric acid, monobarium salt, (D-ribose)-isomer;;ribose-5-phosphoric acid, monosodium salt, (D-ribose)-isomer	http://ctdbase.org//cas-images/2/3615-55-2.v14426.png	http://ctdbase.org/detail.go?type=chem&acc=C031626
C060219	ridogrel	5-((((3-pyridinyl)(3-(trifluoromethyl)phenyl)methylene)amino)oxy)pentanoic acid;;R 68070;;R 68,070;;R-68070;;R 70416;;R-70416	http://ctdbase.org//cas-images/1/110140-89-1.v14426.png	http://ctdbase.org/detail.go?type=chem&acc=C060219
D012293	Rifampin	Benemycin;;Rifadin;;Rifampicin;;Rimactan;;Rimactane;;Tubocin	http://ctdbase.org//cas-images/1/13292-46-1.v14426.png	http://ctdbase.org/detail.go?type=chem&acc=D012293
C018421	rifapentine	3-(((4-cyclopentyl-1-piperazinyl)imino)methyl)rifamycin;;3-(((4-cyclopentyl-1-piperazinyl)imino)methyl)rifamycin SV;;DL 473;;DL-4-73;;DL 473-IT;;MDL 473;;Priftin;;Rifapex	http://ctdbase.org//cas-images/5/61379-65-5.v14426.png	http://ctdbase.org/detail.go?type=chem&acc=C018421
C096323	rimabotulinumtoxinB	botulinum B toxin;;botulinum neurotoxin B;;botulinum toxin type B;;Clostridium botulinum B toxin;;Elan brand of botulinum toxin type B;;Myobloc;;NeuroBloc;;rimabotulinum toxin B;;rimabotulinumtoxin B		http://ctdbase.org/detail.go?type=chem&acc=C096323
C009189	ritalinic acid	alpha-phenyl-2-piperidineacetic acid;;ritalinic acid, (R*,R*)-(+)-isomer	http://ctdbase.org//cas-images/6/19395-41-6.v14426.png	http://ctdbase.org/detail.go?type=chem&acc=C009189
C093622	rizatriptan	L 705126;;L 705,126;;L-705126;;L-705,126;;Maxalt;;MK 0462;;MK-0462;;MK 462;;MK-462;;N,N-dimethyl-2-(5-(1,2,4-triazol-1-ylmethyl)-1H-indole-3-yl)ethylamine;;rizatriptan benzoate	http://ctdbase.org//cas-images/0/145202-66-0.v14426.png	http://ctdbase.org/detail.go?type=chem&acc=C093622
C071924	Ro 31-8425	Ro-31-8425;;Ro31.8425	http://ctdbase.org//cas-images/0/131848-97-0.v14426.png	http://ctdbase.org/detail.go?type=chem&acc=C071924
C114163	Ro 4-6790	4-amino-N-(2,6 bis-methylamino-pyrimidin-4-yl)-benzene sulfonamide;;Ro 04-6790;;Ro4-6790		http://ctdbase.org/detail.go?type=chem&acc=C114163
C110196	Ro 61-8048	Ro-61-8048;;Ro-61-8048 sulfonamide		http://ctdbase.org/detail.go?type=chem&acc=C110196
C424423	Roflumilast	3-cyclopropylmethoxy-4-difluoromethoxy-N-(3,5-di-chloropyrid-4-yl)benzamide;;daliresp		http://ctdbase.org/detail.go?type=chem&acc=C424423
C073525	rolofylline	1,3-dipropyl-8-(3-noradamantyl)xanthine;;1,3-DNAX;;8-(3-noradamantyl)-1,3-dipropylxanthine;;8-(noradamantan-3-yl)-1,3-dipropylxanthine;;KW 3902;;KW-3902;;MK7418;;MK 7418;;MK-7418		http://ctdbase.org/detail.go?type=chem&acc=C073525
C091929	ronnel	Dermafos;;fenchlorfos;;fenchlorphos		http://ctdbase.org/detail.go?type=chem&acc=C091929
C037663	ropivacaine	1-propyl-2',6'-pipecoloxylidide;;AL 381;;AL-381;;LEA 103;;LEA-103;;Naropeine;;Naropin;;ropivacaine hydrochloride;;ropivacaine monohydrochloride;;ropivacaine monohydrochloride, (S)-isomer	http://ctdbase.org//cas-images/4/84057-95-4.v14426.png	http://ctdbase.org/detail.go?type=chem&acc=C037663
C045282	roquinimex	Linomide;;LS 2616;;LS-2616;;N-phenylmethyl-1,2-dihydro-4-hydroxy-1-methyl-2-oxoquinoline-3-carboxamide;;PNU-212616		http://ctdbase.org/detail.go?type=chem&acc=C045282
C104586	roscovitine	2-(1-ethyl-2-hydroxyethylamino)-6-benzylamino-9-isopropylpurine;;CYC202;;CYC 202;;CYC-202;;R-roscovitine;;Seliciclib		http://ctdbase.org/detail.go?type=chem&acc=C104586
D012395	Rose Bengal	Bengal, Rose;;Rose Bengal Sodium I 125;;Rose Bengal Sodium I 131	http://ctdbase.org//cas-images/5/11121-48-5.v14426.png	http://ctdbase.org/detail.go?type=chem&acc=D012395
C471074	rosiglitazone-metformin combination	Avandamet;;rosiglitazone maleate-metformin hydrochloride combination		http://ctdbase.org/detail.go?type=chem&acc=C471074
C547390	rossicaside B			http://ctdbase.org/detail.go?type=chem&acc=C547390
D012402	Rotenone		http://ctdbase.org//cas-images/4/83-79-4.v14426.png	http://ctdbase.org/detail.go?type=chem&acc=D012402
C085746	rottlerin		http://ctdbase.org//cas-images/6/82-08-6.v14426.png	http://ctdbase.org/detail.go?type=chem&acc=C085746
D012406	Roxarsone	3Nitro10;;3 Nitro 10;;3-Nitro-10;;3 Nitro 4 Hydroxyphenylarsonic Acid;;3-Nitro-4-Hydroxyphenylarsonic Acid;;Acid, 3-Nitro-4-Hydroxyphenylarsonic	http://ctdbase.org//cas-images/7/121-19-7.v14426.png	http://ctdbase.org/detail.go?type=chem&acc=D012406
C053742	roxatidine acetate	roxatidine;;roxatidine acetate hydrochloride;;Roxiwas;;Zarocs	http://ctdbase.org//cas-images/1/78628-28-1.v14426.png	http://ctdbase.org/detail.go?type=chem&acc=C053742
C058787	royal jelly			http://ctdbase.org/detail.go?type=chem&acc=C058787
C079905	rubitecan	9-nitro-20(S)-camptothecin;;9-nitrocamptothecin;;9-nitrocamptothecin, (S)-isomer;;RFS2000;;RFS 2000;;RFS-2000		http://ctdbase.org/detail.go?type=chem&acc=C079905
C099154	ruboxistaurin	13-((dimethylamino)methyl)-10,11,14,15-tetrahydro-4,9:16,21-dimetheno-1H,13H-dibenzo(e,k)pyrrolo(3,4-h)(1,4,13)oxadiazacyclohexadecene-1,3(2H)-dione;;Arxxant;;LY 333531;;LY-333531;;ruboxistaurin mesilate hydrate	http://ctdbase.org//cas-images/0/169939-94-0.v14426.png	http://ctdbase.org/detail.go?type=chem&acc=C099154
D017975	Ruthenium Compounds			http://ctdbase.org/detail.go?type=chem&acc=D017975
D012430	Ruthenium Red	Ammoniated Ruthenium Oxychloride;;Oxychloride, Ammoniated Ruthenium;;Red, Ruthenium;;Ruthenium Oxychloride, Ammoniated		http://ctdbase.org/detail.go?type=chem&acc=D012430
C016721	ruthenocene		http://ctdbase.org//cas-images/4/1287-13-4.v14426.png	http://ctdbase.org/detail.go?type=chem&acc=C016721
C531164	RV09 compound			http://ctdbase.org/detail.go?type=chem&acc=C531164
C064116	S-(1,1,2,2-tetrafluoroethyl)cysteine	S-TFEC;;TFE-Cys	http://ctdbase.org//cas-images/1/94840-66-1.v14426.png	http://ctdbase.org/detail.go?type=chem&acc=C064116
C099445	S 28463	4-amino-2-ethoxymethyl-alpha,alpha-dimethyl-1H-imidazo(4,5-c)quinoline-1-ethanol;;S-28463		http://ctdbase.org/detail.go?type=chem&acc=C099445
C513635	S-2-pentyl-4-pentynoic hydroxamic acid			http://ctdbase.org/detail.go?type=chem&acc=C513635
C095804	()-(S)-5,5-dimethylmorpholinyl-2-acetic acid	2-morpholineacetic acid, 5,5-dimethyl-, hydrochloride, (2R)-;;2-morpholineacetic acid, 5,5-dimethyl-, hydrochloride, (2S)-;;5,5-dimethyl-2-morpholineacetic acid hydrochloride;;SCH 50910;;SCH-50910;;SCH 50911;;SCH-50911		http://ctdbase.org/detail.go?type=chem&acc=C095804
C101789	SA 4503	(11C)SA4503;;1-(3,4-dimethoxyphenethyl)-4-(3-phenylpropyl)piperazine dihydrochloride;;cutamesine;;SA4503;;SA-4503		http://ctdbase.org/detail.go?type=chem&acc=C101789
C109640	sabcomeline	alpha-(methylimino)-1-azabicyclo(2.2.2)octane-3-acetonitrile;;(R)-3-quinuclidineglyoxylonitrile-(Z)-(O)-methyloxime;;SB 202026;;SB-202026		http://ctdbase.org/detail.go?type=chem&acc=C109640
C571832	saccharic acid-1,4-lactone			http://ctdbase.org/detail.go?type=chem&acc=C571832
D012450	Safflower Oil	Oil, Safflower;;Oils, Safflower;;Safflower Oils		http://ctdbase.org/detail.go?type=chem&acc=D012450
C413684	salicylaldehyde isonicotinoyl hydrazone			http://ctdbase.org/detail.go?type=chem&acc=C413684
C031060	salicylamide	salicylamide, 3H-labeled;;salicylamide, calcium (2:1) salt;;salicylamide, monosodium salt;;salicylamide sulfate		http://ctdbase.org/detail.go?type=chem&acc=C031060
D012459	Salicylates	Acids, Salicylic;;Salicylic Acids		http://ctdbase.org/detail.go?type=chem&acc=D012459
C005703	salicylhydroxamic acid	salicylhydroxamate;;SHAM	http://ctdbase.org//cas-images/6/89-73-6.v14426.png	http://ctdbase.org/detail.go?type=chem&acc=C005703
C076944	salvianolic acid B		http://ctdbase.org//cas-images/8/115939-25-8.v14426.png	http://ctdbase.org/detail.go?type=chem&acc=C076944
C436447	sangre de grado			http://ctdbase.org/detail.go?type=chem&acc=C436447
C030594	Santowhite powder		http://ctdbase.org//cas-images/9/85-60-9.v14426.png	http://ctdbase.org/detail.go?type=chem&acc=C030594
C044363	sappanchalcone		http://ctdbase.org//cas-images/4/94344-54-4.v14426.png	http://ctdbase.org/detail.go?type=chem&acc=C044363
C089586	saprisartan potassium	GR138950;;GR 138950;;GR-138950;;GR138950C;;sapri-sartan potassium	http://ctdbase.org//cas-images/3/146613-90-3.v14426.png	http://ctdbase.org/detail.go?type=chem&acc=C089586
C003402	sapropterin	5,6,7,8-erythro-tetrahydrobiopterin;;5,6,7,8-tetrahydrobiopterin;;5,6,7,8-tetrahydrobiopterin, (S-(R*,S*))-isomer;;5,6,7,8-tetrahydrodictyopterin;;5,6,7,8-tetrahydro-L-erythrobiopterin;;6R-BH4;;6R-L-erythro-5,6,7,8-tetrahydrobiopterin;;BPH4;;D-threo-tetrahydrobiopterin;;kuvan;;phenylalanine hydroxylase cofactor;;sapropterin dihydrochloride;;tetrahydro-6-biopterin;;tetrahydrobiopterin;;THBP		http://ctdbase.org/detail.go?type=chem&acc=C003402
C515233	saracatinib	4-Quinazolinamine, N-(5-chloro-1,3-benzodioxol-4-yl)-7-(2-(4-methyl-1- piperazinyl)ethoxy)-5-((tetrahydro-2H-pyran-4-yl)oxy)-;;AZD0530;;AZD 0530;;AZD-0530;;AZD0530 Difumarate;;N-(5-chloro-1,3-benzodioxol-4-yl)-7-(2-(4-methylpiperazin-1-yl)ethoxy)-5-(tetrahydro-2H-pyran-4-yloxy)quinazolin-4-amine;;N-(5-chloro-1,3-benzodioxol-4-yl)-7-(2-(4-methylpiperazin-1-yl)ethoxy)-5-((tetrahydro- 2H-pyran-4-yl)…		http://ctdbase.org/detail.go?type=chem&acc=C515233
D012504	Saralasin	1 Sar 8 Ala Angiotensin II;;1-Sar-8-Ala Angiotensin II;;1 Sarcosine 8 Alanine Angiotensin II;;1-Sarcosine-8-Alanine Angiotensin II;;Angiotensin II, 1-Sar-8-Ala;;Angiotensin II, 1-Sarcosine-8-Alanine;;Angiotensin II, Sar(1)-Ala(8)-;;Angiotensin II, Sarcosyl(1)-Alanine(8)-;;Anhydrous Saralasin Acetate;;Hydrated Saralasin Acetate;;(Sar(1),Ala(8))ANGII;;(Sar1,Val5,Ala8)Angiotensin II;;Saralasin Aceta…	http://ctdbase.org//cas-images/4/34273-10-4.v14426.png	http://ctdbase.org/detail.go?type=chem&acc=D012504
D012524	Sarin	Gas, Sarin;;o Isopropylmethyl Phosphonofluoridate;;o-Isopropylmethyl Phosphonofluoridate;;ortho Isopropylmethyl Phosphonofluoridate;;ortho-Isopropylmethyl Phosphonofluoridate;;Phosphonofluoridate, o-Isopropylmethyl;;Phosphonofluoridate, ortho-Isopropylmethyl;;Sarin Gas	http://ctdbase.org//cas-images/8/107-44-8.v14426.png	http://ctdbase.org/detail.go?type=chem&acc=D012524
C443959	sarizotan	EMD128130;;sarizotan hydrochloride	http://ctdbase.org//cas-images/5/177975-08-5.v14426.png	http://ctdbase.org/detail.go?type=chem&acc=C443959
C064294	sarpogrelate	2-(dimethylamino)-1-((2-(3-methoxyphenyl)phenoxy)methyl)ethyl hydrogensuccinate hydrochloride;;MCI 9042;;MCI-9042;;mono-(2-(dimethylamino)-1-((2-(2-(3-methoxyphenyl)ethyl)phenoxy)methyl)ethyl)succinate hydrochloride	http://ctdbase.org//cas-images/7/86819-20-7.v14426.png	http://ctdbase.org/detail.go?type=chem&acc=C064294
C025727	sauvagine	0-Tyr-sauvagine;;11-D-Phe-12-His-17-Nle-Svg(11-40);;aSvg-30, Nle(17)-;;C-terminal sauvagine(17-40);;(D-Phe(11),His(12),Nle(17))Svg(11-40);;K41498;;K 41498;;K-41498;;sauvagine (11-40), D-Phe(11)-His(12)-Nle(17)-;;sauvagine (11-40), D-phenylalanyl(11)-histidyl(12)-norleucyl(17)-;;sauvagine(17-40);;sauvagine, Tyr(0)-;;sauvagine, tyrosyl(0)-	http://ctdbase.org//cas-images/6/74434-59-6.v14426.png	http://ctdbase.org/detail.go?type=chem&acc=C025727
C514816	sazetidine-A			http://ctdbase.org/detail.go?type=chem&acc=C514816
C417521	SB 216763	3-(2,4-dichlorophenyl)-4-(1-methyl-1H-indol-3-yl)-1H-pyrrole-2,5-dione;;SB216763;;SB-216763		http://ctdbase.org/detail.go?type=chem&acc=C417521
C106716	SB 223412	N-(alpha-ethylbenzyl)-3-hydroxy-2-phenylquinoline-4-carboxamide;;SB-223412;;Talnetant	http://ctdbase.org//cas-images/9/174636-32-9.v14426.png	http://ctdbase.org/detail.go?type=chem&acc=C106716
C418570	SB 258585	4-Iodo-N-(4-methoxy-3-(4-methyl-piperazin-1-yl)-phenyl)-benzenesulphonamide;;I(125)-SB-258585;;SB258585;;SB-258585		http://ctdbase.org/detail.go?type=chem&acc=C418570
C429533	SB 3CT compound	(4-phenoxyphenylsulfonyl)methylthiirane;;SB-3CT;;SB-3CT compound		http://ctdbase.org/detail.go?type=chem&acc=C429533
C099860	SC 45647	SC45647;;SC-45647		http://ctdbase.org/detail.go?type=chem&acc=C099860
C553330	SC 791	SC-791;;SC791 cpd		http://ctdbase.org/detail.go?type=chem&acc=C553330
C513571	SCR007			http://ctdbase.org/detail.go?type=chem&acc=C513571
C465222	S-decylglutathione			http://ctdbase.org/detail.go?type=chem&acc=C465222
C109135	secoboldine			http://ctdbase.org/detail.go?type=chem&acc=C109135
C090142	secoisolariciresinol diglucoside	2,3-bis(3-methoxy-4-hydroxybenzyl)butane-1,4-diol 1,4-diglucoside;;BMHB-diGlc	http://ctdbase.org//cas-images/0/148244-82-0.v14426.png	http://ctdbase.org/detail.go?type=chem&acc=C090142
C548487	secomilbemycin D			http://ctdbase.org/detail.go?type=chem&acc=C548487
C508970	secramine A			http://ctdbase.org/detail.go?type=chem&acc=C508970
C414354	selamectin			http://ctdbase.org/detail.go?type=chem&acc=C414354
C009226	selenocystine	selenocystine, (D)-isomer;;selenocystine, (DL)-isomer;;selenocystine, (L)-isomer	http://ctdbase.org//cas-images/3/1464-43-3.v14426.png	http://ctdbase.org/detail.go?type=chem&acc=C009226
C060230	seratrodast	7-(3,5,6-trimethyl-1,4-benzoquinon-2-yl)-7-phenylheptanoic acid;;AA 2414;;AA-2414;;ABT-001		http://ctdbase.org/detail.go?type=chem&acc=C060230
D018490	Serotonin Agents	Agents, Serotonergic;;Agents, Serotonin;;Drugs, Serotonergic;;Drugs, Serotonin;;Effect, Serotonin;;Effect, Serotoninergic;;Effects, Serotonin;;Effects, Serotoninergic;;Serotonergic Agents;;Serotonergic Drugs;;Serotonin Drugs;;Serotonin Effect;;Serotonin Effects;;Serotoninergic Effect;;Serotoninergic Effects		http://ctdbase.org/detail.go?type=chem&acc=D018490
C009244	serpentine (alkaloid)	alstonine;;serpentine;;serpentine (alkaloid), (19alpha,20alpha)-hydroxide inner salt;;serpentine (alkaloid), (19alpha,20alpha)-isomer;;serpentine (alkaloid), hydrogen tartrate (1:1) salt;;serpentine (alkaloid), hydroxide inner salt	http://ctdbase.org//cas-images/8/18786-24-8.v14426.png	http://ctdbase.org/detail.go?type=chem&acc=C009244
C100180	sesamex		http://ctdbase.org//cas-images/9/51-14-9.v14426.png	http://ctdbase.org/detail.go?type=chem&acc=C100180
C054125	sesamin	asarinin;;episesamin;;epi-sesamin;;sesamin, (1R-(1alpha,3aalpha,4alpha,6aalpha))-isomer;;sesamin, (1R-(1alpha,3aalpha,4beta,6aalpha))-isomer	http://ctdbase.org//cas-images/7/607-80-7.v14426.png	http://ctdbase.org/detail.go?type=chem&acc=C054125
C110991	S-ethyl-N-acetyl-cysteine			http://ctdbase.org/detail.go?type=chem&acc=C110991
D012722	Sewage			http://ctdbase.org/detail.go?type=chem&acc=D012722
D022622	Shiga Toxin 1	Protein, Stx1;;Shiga Like Toxin I;;Shiga-Like Toxin I;;SLTI;;SLT I;;SLT-I;;Stx1 Protein;;Verocytotoxin 1;;Vero Cytotoxin VT1;;Verotoxin I;;VT1 Cytotoxin		http://ctdbase.org/detail.go?type=chem&acc=D022622
C040115	shogaol	(6)-shogaol;;6-shogaol	http://ctdbase.org//cas-images/8/555-66-8.v14426.png	http://ctdbase.org/detail.go?type=chem&acc=C040115
C103272	SHU 9119	acetyl-norisoleucyl(4)-cyclo(aspartyl(5)-2'-naphthylalanyl(7)-lysyl(10))alpha-MSH(4-10)-amide;;Ac-Nle(4)-c(Asp(5)-2'-Nal(7)-Lys(10))alpha-MSH(4-10)-NH2;;SHU9119;;SHU-9119	http://ctdbase.org//cas-images/3/168482-23-3.v14426.png	http://ctdbase.org/detail.go?type=chem&acc=C103272
C120147	SIB 1757	6-methyl-2-(phenylazo)-3-pyridinol;;SIB1757;;SIB-1757		http://ctdbase.org/detail.go?type=chem&acc=C120147
C022088	silicon carbide		http://ctdbase.org//cas-images/2/409-21-2.v14426.png	http://ctdbase.org/detail.go?type=chem&acc=C022088
C111427	silicon titanium dioxide			http://ctdbase.org/detail.go?type=chem&acc=C111427
C103100	silver acetate		http://ctdbase.org//cas-images/3/563-63-3.v14426.png	http://ctdbase.org/detail.go?type=chem&acc=C103100
C006235	sinefungin	A 9145;;adenosylornithine	http://ctdbase.org//cas-images/3/58944-73-3.v14426.png	http://ctdbase.org/detail.go?type=chem&acc=C006235
C439060	sirtinol			http://ctdbase.org/detail.go?type=chem&acc=C439060
C106276	sitaxsentan	TBC11251;;TBC 11251;;TBC-11251		http://ctdbase.org/detail.go?type=chem&acc=C106276
D012566	Sizofiran	Schizophyllan;;Sizofilan;;Sonifilan	http://ctdbase.org//cas-images/3/9050-67-3.v14426.png	http://ctdbase.org/detail.go?type=chem&acc=D012566
C497103	SK-7041			http://ctdbase.org/detail.go?type=chem&acc=C497103
C012134	SK&F 10047	2'-hydroxy-5,9-dimethyl-2-allyl-6,7-benzomorphan;;N-allylnorcyclazocine;;N-allylnormetazocine;;N-allylnorphenazocine;;SKF 10047;;SKF-10047;;SK&F 10047, (2alpha,6alpha,11R*)-(+)-isomer;;SK&F 10047, 2R-(2alpha,6alpha,11R*)-isomer;;SK&F 10047, 2S-(2alpha,6alpha,11R*)-isomer;;SK&F 10047, hydrobromide;;SK&F 10047, monolactate;;SK&F 10047, monooxalate	http://ctdbase.org//cas-images/4/7619-35-4.v14426.png	http://ctdbase.org/detail.go?type=chem&acc=C012134
C071739	SK&F 104856	2-vinyl-7-chloro-3,4,5,6-tetrahydro-4-methylthieno(4,3,2ef)(3)benzazepine;;SK&F-104856;;SKF 104856		http://ctdbase.org/detail.go?type=chem&acc=C071739
C473295	SKF 105111			http://ctdbase.org/detail.go?type=chem&acc=C473295
C102994	SK&F 550	SKF 550;;SKF-550	http://ctdbase.org//cas-images/3/38776-87-3.v14426.png	http://ctdbase.org/detail.go?type=chem&acc=C102994
C107044	SM 21	3-alpha-tropanyl-(2-Cl)-acid phenoxybutyrate;;SM-21;;SM(21);;SM 21 maleate salt, (3(S)-endo)-isomer	http://ctdbase.org//cas-images/2/155156-22-2.v14426.png	http://ctdbase.org/detail.go?type=chem&acc=C107044
C534359	SMe1EC2			http://ctdbase.org/detail.go?type=chem&acc=C534359
C451779	S-(N,N-diethylaminoethyl) isobutyl methylphosphothiolate	Russian VX;;Russian-VX;;S-(N,N-DEA)IMPT;;VR nerve agent		http://ctdbase.org/detail.go?type=chem&acc=C451779
C017947	sodium arsenite	KML001;;sodium metaarsenite;;sodium meta-arsenite	http://ctdbase.org//cas-images/5/13768-07-5.v14426.png	http://ctdbase.org/detail.go?type=chem&acc=C017947
C009279	sodium bisulfite		http://ctdbase.org//cas-images/5/7631-90-5.v14426.png	http://ctdbase.org/detail.go?type=chem&acc=C009279
C503854	sodium boranocarbonate			http://ctdbase.org/detail.go?type=chem&acc=C503854
C025364	sodium borohydride	sodium borohydrate;;sodium borohydride, 3H-labeled;;sodium borotritide;;sodium tetrahydroborate	http://ctdbase.org//cas-images/2/16940-66-2.v14426.png	http://ctdbase.org/detail.go?type=chem&acc=C025364
C032706	sodium chlorate		http://ctdbase.org//cas-images/9/7775-09-9.v14426.png	http://ctdbase.org/detail.go?type=chem&acc=C032706
D017673	Sodium Chloride, Dietary	Chloride, Dietary Sodium;;Dietary Sodium Chloride;;Salt, Table;;Table Salt		http://ctdbase.org/detail.go?type=chem&acc=D017673
D049993	Sodium Chloride Symporter Inhibitors	Benzothiadiazine Diuretics;;Diuretics, Benzothiadiazine;;Diuretics, Potassium Depleting;;Diuretics, Thiazide;;Potassium Depleting Diuretics;;Sodium Chloride Cotransporter Inhibitors;;Thiazide Diuretics;;Thiazide Sensitive NaCl Cotransporter Inhibitors		http://ctdbase.org/detail.go?type=chem&acc=D049993
D020358	Sodium Cholate	Cholate, Sodium;;Choleate, Sodium;;Sodium Choleate	http://ctdbase.org//cas-images/1/361-09-1.v14426.png	http://ctdbase.org/detail.go?type=chem&acc=D020358
C009282	sodium cyanoborohydride	NaBH(3)CN;;sodium cyanoborohydride, borate (1-) ion;;sodium cyanohydridoborate	http://ctdbase.org//cas-images/7/25895-60-7.v14426.png	http://ctdbase.org/detail.go?type=chem&acc=C009282
D012982	Sodium, Dietary			http://ctdbase.org/detail.go?type=chem&acc=D012982
C025349	sodium metasilicate	monosodium metasilicate;;sodium metasilicate nonahydrate	http://ctdbase.org//cas-images/0/6834-92-0.v14426.png	http://ctdbase.org/detail.go?type=chem&acc=C025349
C031618	sodium nitrate		http://ctdbase.org//cas-images/4/7631-99-4.v14426.png	http://ctdbase.org/detail.go?type=chem&acc=C031618
C031068	sodium perchlorate		http://ctdbase.org//cas-images/0/7601-89-0.v14426.png	http://ctdbase.org/detail.go?type=chem&acc=C031068
D012980	Sodium Salicylate		http://ctdbase.org//cas-images/7/54-21-7.v14426.png	http://ctdbase.org/detail.go?type=chem&acc=D012980
[truncated: 274 more rows]
