# Supplementary material for: INSIdE NANO: a systems biology framework to contextualize the mechanism-of-action of engineered nanomaterials
Source: Sci Rep. 2019 Jan 17;9:179. doi: 10.1038/s41598-018-37411-y (PMC6336851; doi:10.1038/s41598-018-37411-y)
Supplement: Supplementary file 4 — Supplementary Dataset 3 [file 41598_2018_37411_MOESM4_ESM.xls]

## Sheet: Title
INSIdE NANO: a systems biology framework to contextualize the mechanism-of-action of engineered nanomaterials
Angela Serraa,b,c, Ivica Letunicd, Vittorio Fortinob,c,e,f, Richard D. Handyg, Bengt Fadeelh, Roberto Tagliaferria, and Dario Grecob,c,e
a NeuRoNe Lab, DISA-MIS, University of Salerno, Italy
b Faculty of Medicine and Life Sciences, University of Tampere, Finland
c Institute of Biosciences and Medical Technologies, University of Tampere, Finland
d BioByte Solutions GmbH, Germany
e Institute of Biotechnology, University of Helsinki, Finland
f Biomedicine Institute, University of Eastern Finland, Kuopio, Finland
g School of Biological and Marine Sciences, University of Plymouth, United Kingdom
h Institute of Environmental Medicine, Karolinska Institutet, Stockholm, Sweden

## Sheet: drug links
DrugBank ID,Name,CAS Number,Drug Type,KEGG Compound ID,KEGG Drug ID,PubChem Compound ID,PubChem Substance ID,ChEBI ID,PharmGKB ID,HET ID,UniProt ID,UniProt Title,GenBank ID,DPD ID,RxList Link,Pdrhealth Link,Wikipedia ID,Drugs.com Link,NDC ID,ChemSpider ID,BindingDB ID,TTD ID
DB00001,Lepirudin,138068-37-8,BiotechDrug,"",D06880,,,"",PA450195,"",P01050,ITH1_HIRME,"",11916,http://www.rxlist.com/cgi/generic/lepirudin.htm,"",Lepirudin,http://www.drugs.com/cdi/lepirudin.html,,,,DAP000541
DB00002,Cetuximab,205923-56-4,BiotechDrug,"",D03455,,,"",PA10040,"","","",J00228,13175,http://www.rxlist.com/cgi/generic3/erbitux.htm,"",Cetuximab,http://www.drugs.com/cdi/cetuximab.html,,,,DNC000788
DB00003,Dornase alfa,9003-98-9,BiotechDrug,"","",,,"",PA10318,"",P24855,DNAS1_HUMAN,M55983,650,http://www.rxlist.com/cgi/generic/pulmozyme.htm,"",Dornase_alfa,http://www.drugs.com/cdi/dornase-alfa.html,,,,DAP000981
DB00004,Denileukin diftitox,173146-27-5,BiotechDrug,"","",,,"",PA164750594,"",P00587,DTX_COROM,V01536,"",http://www.rxlist.com/cgi/generic2/denileukin.htm,"",Denileukin_diftitox,http://www.drugs.com/cdi/denileukin-diftitox.html,,,,DAP001098
DB00005,Etanercept,185243-69-0,BiotechDrug,C07897,D00742,,,"",PA449515,"",P20333,TNR1B_HUMAN,M32315,12032,http://www.rxlist.com/cgi/generic/etanercept.htm,"",Etanercept,http://www.drugs.com/cdi/etanercept.html,,,,DNC000605
DB00006,Bivalirudin,128270-60-0,SmallMoleculeDrug,"",D03136,16129704,46507415,59173,PA10032,"","","","",12945,http://www.rxlist.com/cgi/generic/angiomax.htm,"",Bivalirudin,http://www.drugs.com/cdi/bivalirudin.html,,,,DAP000542
DB00007,Leuprolide,53714-56-0,BiotechDrug,C07612,D08113,,,6427,PA450203,"","","","",1756,http://www.rxlist.com/cgi/generic/eligard.htm,"",Leuprolide,http://www.drugs.com/cdi/leuprolide.html,,,,DAP000020
DB00008,Peginterferon alfa-2a,198153-51-4,BiotechDrug,"","",,,"",PA164749390,"",P01563,IFNA2_HUMAN,J00207,13246,http://www.rxlist.com/cgi/generic3/pegasys.htm,"",Peginterferon_alfa-2a,http://www.drugs.com/cdi/peginterferon-alfa-2a.html,,,,DAP001278
DB00009,Alteplase,105857-23-6,BiotechDrug,"",D02837,,,"",PA164776730,"",P00750,TPA_HUMAN,L00153,7297,http://www.rxlist.com/cgi/generic/alteplas.htm,"",Alteplase,http://www.drugs.com/cdi/alteplase.html,,,,DAP000203
DB00010,Sermorelin,86168-78-7,BiotechDrug,C08192,"",,,"",PA164749110,"","","","","",http://www.rxlist.com/cgi/generic2/sermorelin.htm,"",Sermorelin,http://www.drugs.com/cdi/sermorelin-acetate.html,,,,DAP001055
DB00011,Interferon alfa-n1,74899-72-2,BiotechDrug,"","",,,"",PA164746538,"",P01563,IFNA2_HUMAN,J00207,7651,"","","","",,,,DAP001280
DB00012,Darbepoetin alfa,11096-26-7,BiotechDrug,"","",,,"",PA164743138,"",P01588,EPO_HUMAN,X02158,12550,http://www.rxlist.com/cgi/generic/aranesp.htm,"",Darbepoetin_alfa,http://www.drugs.com/cdi/darbepoetin-alfa-albumin.html,,,,DAP000800
DB00013,Urokinase,9039-53-6,BiotechDrug,"","",,,"",PA451836,"",P00749,UROK_HUMAN,X02419,2012,http://www.rxlist.com/cgi/pharmclips2.cgi?keyword=%20Abbokinase%AE,"",Urokinase,http://www.drugs.com/mtm/urokinase.html,,,,DAP001194
DB00014,Goserelin,65807-02-5,SmallMoleculeDrug,"",D00573,5311128,46507336,"",PA164747674,"","","","",11167,http://www.rxlist.com/cgi/generic/goserel.htm,"",Goserelin,http://www.drugs.com/cdi/goserelin.html,,,,DAP000023
DB00015,Reteplase,133652-38-7,BiotechDrug,"","",,,"",PA164743728,"",P00750,TPA_HUMAN,L00153,11534,http://www.rxlist.com/cgi/generic2/reteplase.htm,"",Reteplase,http://www.drugs.com/cdi/reteplase.html,,,,DAP001195
DB00016,Epoetin alfa,113427-24-0,BiotechDrug,"","",,,"",PA10072,"",P01588,EPO_HUMAN,X02158,299,http://www.rxlist.com/cgi/generic/epoetin.htm,"",Epoetin_alfa,http://www.drugs.com/cdi/epoetin-alfa.html,,,,DAP000202
DB00017,Salmon Calcitonin,47931-85-1,BiotechDrug,C06865,D00249,,,"",PA448715,"",P01263,CALC1_ONCKE,Y00765,13186,http://www.rxlist.com/cgi/generic2/calcit.htm,"",Calcitonin,"",,,,DAP001302
DB00018,Interferon alfa-n3,"",BiotechDrug,"","",,,"",PA164746228,"","","","","","","",,http://www.drugs.com/cdi/interferon-alfa-n3-solution.html,,,,DAP001281
DB00019,Pegfilgrastim,208265-92-3,BiotechDrug,"",D06889,,,"",PA164781387,"",P09919,CSF3_HUMAN,X03438,12313,http://www.rxlist.com/cgi/generic3/neulasta.htm,"",Pegfilgrastim,http://www.drugs.com/cdi/pegfilgrastim.html,,,,DAP000395
DB00020,Sargramostim,83869-56-1,BiotechDrug,"","",,,"",PA164748631,"",P04141,CSF2_HUMAN,M13207,"",http://www.rxlist.com/cgi/generic/sargramostim.htm,"",Sargramostim,http://www.drugs.com/cdi/sargramostim.html,,,,DAP001053
DB00021,Secretin,"",BiotechDrug,"","",,,"",PA164760844,"","","","",2067,http://www.rxlist.com/cgi/generic3/secretin.htm,"",Secretin,http://www.drugs.com/human_secretin.html,,,,DAP001296
DB00022,Peginterferon alfa-2b,215647-85-1,BiotechDrug,"","",,,"",PA164784024,"",P01563,IFNA2_HUMAN,"",12036,http://www.rxlist.com/cgi/generic2/peginterferon.htm,"",Peginterferon_alfa-2b,http://www.drugs.com/cdi/peginterferon-alfa-2b.html,,,,DAP001279
DB00023,Asparaginase,9015-68-3,BiotechDrug,"","",,,"",PA448492,"",P37595,ASGX_ECOLI,U00096,2433,http://www.rxlist.com/cgi/generic3/asparaginase.htm,"",Asparaginase,http://www.drugs.com/cdi/asparaginase.html,,,,
DB00024,Thyrotropin Alfa,9002-71-5,BiotechDrug,"","",,,"",PA164746560,"",P01225,FSHB_HUMAN,M16647,12790,http://www.rxlist.com/cgi/generic2/thyrotropin.htm,"","",http://www.drugs.com/cdi/thyrotropin-alfa.html,,,,DAP001248
DB00025,Antihemophilic Factor (Recombinant),"",BiotechDrug,"","",,,"",PA164750168,"",P00451,FA8_HUMAN,M14113,745	9847,http://www.rxlist.com/cgi/generic2/hemofilm.htm,"",Antihemophilic_Factor,http://www.drugs.com/cdi/antihemophilic-factor-human.html,,,,
DB00026,Anakinra,143090-92-0,BiotechDrug,"",D02934,,,"",PA10799,"",P18510,IL1RA_HUMAN,M55646,12604,http://www.rxlist.com/cgi/generic/anakinra.htm,"",Anakinra,http://www.drugs.com/cdi/anakinra.html,,,,DAP000095
DB00027,Gramicidin D,1405-97-6,BiotechDrug,"",D04369,,,"",PA449808,"","","","",8523,"","",Gramicidin_D,"",,,,DAP001327
DB00028,Immune Globulin Human,9007-83-4,BiotechDrug,"","",,,"",PA164754884,"",P01877,IGHA2_HUMAN,J00221,7773	15161,http://www.rxlist.com/cgi/generic2/baygam.htm,"","",http://www.drugs.com/cdi/immune-globulin-human.html,,,,
DB00029,Anistreplase,81669-57-0,BiotechDrug,"","",,,"",PA164769075,"",P00750,TPA_HUMAN,L00153,1199,"","",Anistreplase,,,,,DAP001197
DB00030,Insulin Human,11061-68-0,BiotechDrug,C00723,D03230,,,5931,PA164744571,"",Q8HXV2,INS_PONPY,AY137503,20125,http://www.rxlist.com/cgi/generic3/novolog.htm,"",Insulin,http://www.drugs.com/pro/humulin-r.html,,,,DAP000802
DB00031,Tenecteplase,191588-94-0,BiotechDrug,"",D06070,,,"",PA164776757,"",P00750,TPA_HUMAN,L00153,12468,http://www.rxlist.com/cgi/generic2/tenecteplase.htm,"",Tenecteplase,http://www.drugs.com/mtm/tenecteplase.html,,,,DAP000204
DB00032,Menotropins,61489-71-2,BiotechDrug,"","",,,"",PA164749406,"",P01229,LSHB_HUMAN,X00264,7369,http://www.rxlist.com/cgi/generic/menotropins.htm,"",Menotropins,http://www.drugs.com/cdi/menotropins.html,,,,DAP001027
DB00033,Interferon gamma-1b,82115-62-6,BiotechDrug,"","",,,"",PA164746386,"",P01579,IFNG_HUMAN,X13274,"","","",Interferon_gamma-1b,http://www.drugs.com/cdi/interferon-gamma-1b.html,,,,DAP001286
DB00034,"Interferon Alfa-2a, Recombinant",77907-69-8,BiotechDrug,"","",,,"",PA164779048,"",P01563,IFNA2_HUMAN,J00207,1746,http://www.rxlist.com/cgi/generic3/roferon.htm,"","",http://www.drugs.com/cdi/interferon-alfa-2a-solution.html,,,,DAP000801
DB00035,Desmopressin,16679-58-6,SmallMoleculeDrug,C06944,D00291,16051933,46507014,4450,PA449237,"","","","",2155	19910	20181,http://www.rxlist.com/cgi/generic3/desmoprt.htm,"",Desmopressin,http://www.drugs.com/cdi/desmopressin.html,,,,DNC000526
DB00036,Coagulation factor VIIa Recombinant Human,102786-61-8,BiotechDrug,C03378,D00172,,,"",PA164748389,"",P08709,FA7_HUMAN,M13232,13301,http://www.rxlist.com/cgi/generic3/novoseven.htm,"",Factor_VII,http://www.drugs.com/cdi/coagulation-factor-viia-recombinant.html,,,,
DB00038,Oprelvekin,145941-26-0,BiotechDrug,"","",,,"",PA164747991,"",P20809,IL11_HUMAN,M57765,"",http://www.rxlist.com/cgi/generic3/oprelvek.htm,"",Oprelvekin,http://www.drugs.com/cdi/oprelvekin.html,,,,DAP001287
DB00039,Palifermin,162394-19-6,BiotechDrug,"","",,,"",PA164744014,"",P21781,FGF7_HUMAN,M60828,17147,http://www.rxlist.com/cgi/generic/kepivance.htm,"",Palifermin,http://www.drugs.com/cdi/palifermin.html,,,,DAP001026
DB00040,Glucagon recombinant,9007-92-5,BiotechDrug,C01501,D00116,,,"",PA164779052,"",Q8MJ25,GLUC_SHEEP,AF529185,12072	11363,http://www.rxlist.com/cgi/generic2/gluca.htm,"",Glucagon_recombinant,http://www.drugs.com/cdi/glucagon.html,,,,DAP001037
DB00041,Aldesleukin,85898-30-2,BiotechDrug,"","",,,"",PA448081,"",P60569,IL2_HYLLA,M11144,278,http://www.rxlist.com/cgi/generic2/aldesleukin.htm,"",Aldesleukin,http://www.drugs.com/cdi/aldesleukin.html,,,,DAP001099
DB00042,Botulinum Toxin Type B,93384-44-2,BiotechDrug,"",D02735,,,"",PA164747061,"",P10844,BXB_CLOBO,M81186,12854,http://www.rxlist.com/cgi/generic/botulinumtoxin.htm,"",Botulinum_toxin,http://www.drugs.com/cdi/botulinum-toxin-type-b.html,,,,DAP001272
DB00043,Omalizumab,242138-07-4,BiotechDrug,"","",,,"",PA164752253,"",P01857,IGHG1_HUMAN,J00228,13365,http://www.rxlist.com/cgi/generic/xolair.htm,"",Omalizumab,http://www.drugs.com/cdi/omalizumab.html,,,,DAP000387
DB00044,Lutropin alfa,152923-57-4,BiotechDrug,"","",,,"",PA164750539,"",P01229,LSHB_HUMAN,X00264,15875	7347,"","",Lutropin_alfa,http://www.drugs.com/cdi/lutropin-alfa.html,,,,DAP001103
DB00045,OspA lipoprotein,"",BiotechDrug,"","",,,"",PA164743058,"",P14013,OSPA1_BORBU,X16467,"","","","","",,,,DAP001334
DB00046,Insulin Lispro,133107-64-9,BiotechDrug,"",D04477,,,"",PA164747059,"","","","",11115,http://www.rxlist.com/cgi/generic/insulinlispro.htm,"",Insulin_lispro,http://www.drugs.com/mtm/insulin-lispro.html,,,,DNC000800
DB00047,Insulin Glargine,160337-95-1,BiotechDrug,"",D03250,,,"",PA449992,"","","","",12724,http://www.rxlist.com/cgi/generic2/lantus.htm,"",Insulin_glargine,http://www.drugs.com/cdi/insulin-glargine-cartridge-systems.html,,,,DAP001088
DB00048,Collagenase clostridium histolyticum,9001-12-1,BiotechDrug,C00816,"",,,"",PA449107,"","","","",21378,http://www.rxlist.com/cgi/generic3/collagenase.htm,"",Collagenase,http://www.drugs.com/cdi/collagenase-ointment.html,,,,DAP000965
DB00049,Rasburicase,134774-45-1,BiotechDrug,"","",,,"",PA10176,"",Q00511,URIC_ASPFL,X61766,13268,http://www.rxlist.com/cgi/generic3/elitek.htm,"",Rasburicase,http://www.drugs.com/cdi/rasburicase.html,,,,
DB00050,Cetrorelix,120287-85-6,SmallMoleculeDrug,"",D01685,25074887,46505494,59224,PA164764506,"","","","",13224,http://www.rxlist.com/cgi/generic2/cetrorelix.htm,"",Cetrorelix,http://www.drugs.com/cdi/cetrorelix-acetate.html,,,,DAP000096
DB00051,Adalimumab,331731-18-1,BiotechDrug,"","",,,"",PA10004,"",P01857,IGHG1_HUMAN,J00228,13356,http://www.rxlist.com/cgi/generic3/humira.htm,"",Adalimumab,http://www.drugs.com/cdi/adalimumab.html,,,,DAP000392
DB00052,Somatropin recombinant,12629-01-5,BiotechDrug,"","",,,"",PA451446,"",P58756,SOMA_PANTR,AF374232,7364,http://www.rxlist.com/cgi/generic3/nutropin.htm,"",Somatropin_recombinant,http://www.drugs.com/cdi/somatropin-rdna-origin-nonrefrigerated.html,,,,DAP001054
DB00053,Imiglucerase,143003-46-7,BiotechDrug,"",D02810,,,"",PA164742934,"",P04062,GLCM_HUMAN,M16328,11365,http://www.rxlist.com/cgi/generic2/imiglucerase.htm,"",Imiglucerase,http://www.drugs.com/cdi/imiglucerase.html,,,,
DB00054,Abciximab,143653-53-6,BiotechDrug,"",D02778,,,"",PA448006,"","","","",61,http://www.rxlist.com/reopro-drug.htm,"",Abciximab,http://www.drugs.com/cdi/abciximab.html,,,,DAP000473
DB00055,Drotrecogin alfa,60202-16-6,BiotechDrug,"","",,,"",PA131548935,"",P04070,PROC_HUMAN,M11228,12084,http://www.rxlist.com/cgi/generic/drotrecogin.htm,"",Drotrecogin_alfa,http://www.drugs.com/cdi/drotrecogin-alfa.html,,,,DAP000151
DB00056,Gemtuzumab ozogamicin,220578-59-6,BiotechDrug,"","",,,"",PA164749431,"","","","","",http://www.rxlist.com/cgi/generic2/gemtuzumab.htm,"",Gemtuzumab_ozogamicin,http://www.drugs.com/cdi/gemtuzumab-ozogamicin.html,,,,DAP000390
DB00057,Satumomab Pendetide,138955-26-7,BiotechDrug,"","",,,"",PA164745371,"","","","","","","","","",,,,DAP001299
DB00058,Alpha-1-proteinase inhibitor,9041-92-3,BiotechDrug,"","",,,"",PA10308,"",P01009,A1AT_HUMAN,K01396,"",http://www.rxlist.com/cgi/generic3/zemaira.htm,"",Alpha_1-antitrypsin,"",,,,DAP001102
DB00059,Pegaspargase,130167-69-0,BiotechDrug,"","",,,"",PA164760860,"",P37595,ASGX_ECOLI,U00096,11706,http://www.rxlist.com/cgi/generic2/pegaspargase.htm,"",Pegaspargase,http://www.drugs.com/cdi/pegaspargase.html,,,,
DB00060,Interferon beta-1a,145258-61-3,BiotechDrug,"","",,,"",PA450037,"",P01574,IFNB_HUMAN,V00534,11746,http://www.rxlist.com/cgi/generic3/rebif.htm,"",Interferon_beta-1a,http://www.drugs.com/cdi/interferon-beta-1a.html,,,,DAP001282
DB00061,Pegademase bovine,9026-93-1,BiotechDrug,"","",,,"",PA450831,"",P56658,ADA_BOVIN,AF280603,"",http://www.rxlist.com/cgi/generic2/pegademase.htm,"","",http://www.drugs.com/cdi/pegademase-bovine.html,,,,
DB00062,Human Serum Albumin,9048-49-1,BiotechDrug,"","",,,"",PA164743293,"",P02768,ALBU_HUMAN,M12523,7867,http://www.rxlist.com/cgi/generic3/albumin.htm,"","","",,,,
DB00063,Eptifibatide,188627-80-7,BiotechDrug,"","",,,"",PA449483,"","","","",11891,http://www.rxlist.com/cgi/generic/eptifibatide.htm,"",Eptifibatide,http://www.drugs.com/cdi/eptifibatide.html,,,,DAP000285
DB00064,Serum albumin iodonated,9048-49-1,BiotechDrug,"","",,,"",PA164752827,"",P02768,ALBU_HUMAN,M12523,"","","","","",,,,
DB00065,Infliximab,170277-31-3,BiotechDrug,"","",,,"",PA452639,"",P01857,IGHG1_HUMAN,J00228,12094,http://www.rxlist.com/cgi/generic3/infliximab.htm,"",Infliximab,http://www.drugs.com/cdi/infliximab.html,,,,DAP000107
DB00066,Follitropin beta,9002-68-0,BiotechDrug,"","",,,"",PA449693,"",P01225,FSHB_HUMAN,M16647,11463,http://www.rxlist.com/cgi/generic3/follitrop.htm,"",Follicle-stimulating_hormone,http://www.drugs.com/cdi/follitropin-alfa-powder.html,,,,DAP001028
DB00067,Vasopressin,11000-17-2,BiotechDrug,C00840,D00101,,,"",PA451858,"","","","",7387,http://www.rxlist.com/cgi/generic3/vasopressin.htm,"",Vasopressin,http://www.drugs.com/mtm/vasopressin.html,,,,DAP000018
DB00068,Interferon beta-1b,145155-23-3,BiotechDrug,C07901,D00746,,,"",PA450039,"",P01574,IFNB_HUMAN,V00534,172,http://www.rxlist.com/cgi/generic/interferon_beta.htm,"",Interferon_beta-1b,http://www.drugs.com/cdi/interferon-beta-1b-solution.html,,,,DAP001283
DB00069,Interferon alfacon-1,118390-30-0,BiotechDrug,"","",,,"",PA164749376,"","","",J00207,11856,http://www.rxlist.com/cgi/generic2/infergen.htm,"","",http://www.drugs.com/cdi/interferon-alfacon-1.html,,,,DAP001284
DB00070,Hyaluronidase,488712-31-8,BiotechDrug,"","",,,"",PA164745713,"",P38567,HYAL1_HUMAN,L13781,6039,http://www.rxlist.com/cgi/generic/hylenex.htm,"",Hyaluronidase,http://www.drugs.com/cdi/hyaluronidase.html,,,,
DB00071,Insulin Pork,9004-14-2,BiotechDrug,"","",,,"",PA164781053,"",Q8HXV2,INS_PONPY,AY137503,"","","","","",,,,DAP001089
DB00072,Trastuzumab,180288-69-1,BiotechDrug,"",D03257,,,"",PA451743,"",P01857,IGHG1_HUMAN,J00228,11905,http://www.rxlist.com/cgi/generic/trastuz.htm,"",Trastuzumab,http://www.drugs.com/cdi/trastuzumab.html,,,,DAP000391
DB00073,Rituximab,174722-31-7,BiotechDrug,"","",,,"",PA451261,"",P01857,IGHG1_HUMAN,J00228,11982,http://www.rxlist.com/cgi/generic/ritux.htm,"",Rituximab,http://www.drugs.com/cdi/rituximab.html,,,,DAP000382
DB00074,Basiliximab,179045-86-4,BiotechDrug,"","",,,"",PA164747126,"",P01857,IGHG1_HUMAN,J00228,12027,http://www.rxlist.com/cgi/generic2/basiliximab.htm,"",Basiliximab,http://www.drugs.com/cdi/basiliximab.html,,,,DAP000388
DB00075,Muromonab,140608-64-6,BiotechDrug,"",D05092,,,"",PA164743097,"","","","",7680,"","",Muromonab,"",,,,DAP001301
DB00076,Digoxin Immune Fab (Ovine),"",BiotechDrug,"","",,,"",PA164769030,"","","","",7676,http://www.rxlist.com/cgi/generic3/digoxinfab.htm,"",Digoxin_Immune_Fab,http://www.drugs.com/cdi/digoxin-immune-fab.html,,,,
DB00078,Ibritumomab,174722-31-7,BiotechDrug,"","",,,"",PA164781375,"",P01865,GCAM_MOUSE,J00470,12697,http://www.rxlist.com/cgi/generic3/zevalin.htm,"",Ibritumomab,http://www.drugs.com/cdi/ibritumomab-tiuxetan-with-indium-111.html,,,,DAP000383
DB00080,Daptomycin,103060-53-3,BiotechDrug,C12013,D01080,,,"",PA164768820,"","","","",20161,http://www.rxlist.com/cgi/generic3/cubicin.htm,"",Daptomycin,http://www.drugs.com/cdi/daptomycin.html,,,,DAP001328
DB00081,Tositumomab,192391-48-3,BiotechDrug,"","",,,"",PA164748364,"",P01857,IGHG1_HUMAN,J00228,16096,http://www.rxlist.com/cgi/generic3/bexxar.htm,"",Tositumomab,http://www.drugs.com/cdi/iodine-i-131-tositumomab.html,,,,DAP000384
DB00082,Pegvisomant,218620-50-9,BiotechDrug,"","",,,"",PA164749630,"",P58756,SOMA_PANTR,AF374232,16581,http://www.rxlist.com/cgi/generic3/somavert.htm,"",,http://www.drugs.com/cdi/pegvisomant.html,,,,DAP000286
DB00083,Botulinum Toxin Type A,93384-43-1,BiotechDrug,C07946,D00783,,,"",PA164754825,"",P10845,BXA1_CLOBO,X52066,17056	21617	21616,http://www.rxlist.com/cgi/generic/botox.htm,"",Botox,"",,,,DAP001298
DB00085,Pancrelipase,53608-75-6,BiotechDrug,"",D05349,,,"",PA448428,"",P04746,AMYP_HUMAN,M18785,3173,http://www.rxlist.com/cgi/generic2/pancrel.htm,"",Pancrelipase,http://www.drugs.com/cdi/amylase-lipase-protease.html,,,,
DB00086,Streptokinase,9002-01-1,BiotechDrug,"","",,,"",PA164754919,"",P00779,STRP_STREQ,K02986,5991,http://www.rxlist.com/cgi/generic2/streptokinase.htm,"",Streptokinase,http://www.drugs.com/cons/streptokinase-intravenous-intracoronary.html,,,,DAP001198
DB00087,Alemtuzumab,216503-57-0,BiotechDrug,"","",,,"",PA164783958,"","","","",12491,http://www.rxlist.com/cgi/generic/campath.htm,"",Alemtuzumab,http://www.drugs.com/cdi/alemtuzumab.html,,,,DAP000385
DB00088,Alglucerase,37228-64-1,BiotechDrug,"",D09675,,,"",PA164748093,"",P04062,GLCM_HUMAN,M16328,"",http://www.rxlist.com/cgi/generic3/ceredase.htm,"",Alglucerase,http://www.drugs.com/cdi/alglucerase.html,,,,
DB00089,Capromab,145464-28-4,BiotechDrug,"","",,,"",PA164745489,"","","","",20500,"","",Indium_(111In)_capromab_pendetide,"",,,,DAP001049
DB00090,Laronidase,210589-09-6,BiotechDrug,"","",,,"",PA164776670,"",P35475,IDUA_HUMAN,M74715,13106,http://www.rxlist.com/cgi/generic3/aldurazyme.htm,"",Laronidase,http://www.drugs.com/cdi/laronidase.html,,,,
DB00091,Cyclosporine,59865-13-3,SmallMoleculeDrug,C05086,D00184,5280754,46508198,4031,PA449167,"","","","",11396,http://www.rxlist.com/cgi/generic/cyclosporine.htm,"",Cyclosporine,http://www.drugs.com/cdi/cyclosporine-drops.html,,,,DNC001177
DB00092,Alefacept,222535-22-0,BiotechDrug,"","",,,"",PA164748040,"","","","",12559,http://www.rxlist.com/cgi/generic3/amevive.htm,"",Alefacept,http://www.drugs.com/cdi/alefacept.html,,,,DAP000540
DB00093,Felypressin,56-59-7,SmallMoleculeDrug,"","",14257662,46507522,"",PA164744374,"","","","","","","",Felypressin,"",,,,DAP000217
DB00094,Urofollitropin,146479-72-3,BiotechDrug,"","",,,"",PA451835,"",P01225,FSHB_HUMAN,M16647,306	7649,http://www.rxlist.com/cgi/generic3/urofollitropin.htm,"",Urofollitropin,http://www.drugs.com/cdi/urofollitropin-purified.html,,,,DAP001029
DB00095,Efalizumab,214745-43-4,BiotechDrug,"","",,,"",PA164748817,"","","","",13093,http://www.rxlist.com/cgi/generic3/raptiva.htm,"",Efalizumab,http://www.drugs.com/cdi/efalizumab.html,,,,DAP001095
DB00096,Serum albumin,9048-49-1,BiotechDrug,"","",,,"",PA164749380,"",P02768,ALBU_HUMAN,M12523,"","","",Serum_albumin,"",,,,
DB00097,Choriogonadotropin alfa,177073-44-8,BiotechDrug,"","",,,"",PA164783947,"",P01233,CGHB_HUMAN,J00117,12389,http://www.rxlist.com/cgi/generic/ovidrel.htm,"",Choriogonadotropin_alfa,http://www.drugs.com/cdi/choriogonadotropin-alfa.html,,,,DAP001030
DB00098,Anti-thymocyte Globulin (Rabbit),"",BiotechDrug,"","",,,"",PA164743704,"","","","",12118,"","",Anti-thymocyte_globulin,"",,,,DAP001300
DB00099,Filgrastim,121181-53-1,BiotechDrug,"",D03235,,,"",PA449626,"",P09919,CSF3_HUMAN,X03438,7657,http://www.rxlist.com/cgi/generic/filgrastim.htm,"",Filgrastim,http://www.drugs.com/cdi/filgrastim.html,,,,DAP000113
DB00100,Coagulation Factor IX,9001-28-9,BiotechDrug,C03101,"",,,"",PA164744952,"",P00740,FA9_HUMAN,K02402,90	11417,http://www.rxlist.com/cgi/generic2/factorix.htm,"",Factor_IX,http://www.drugs.com/cdi/coagulation-factor-ix-injection-human.html,,,,DAP000964
DB00102,Becaplermin,165101-51-9,BiotechDrug,"","",,,"",PA164749511,"",P01127,PDGFB_HUMAN,K01401,11832,http://www.rxlist.com/cgi/generic2/becapler.htm,"",Becaplermin,http://www.drugs.com/cdi/becaplermin.html,,,,DAP000028
DB00103,Agalsidase beta,104138-64-9,BiotechDrug,"","",,,"",PA164746527,"",P06280,AGAL_HUMAN,X14448,13296	13300,http://www.rxlist.com/cgi/generic3/fabrazyme.htm,"",Agalsidase_beta,http://www.drugs.com/cdi/agalsidase-beta.html,,,,
DB00104,Octreotide,83150-76-9,SmallMoleculeDrug,C07306,D00442,6400441,46504600,"",PA450678,"","","","",1255,http://www.rxlist.com/cgi/generic/octreotide.htm,"",Octreotide,http://www.drugs.com/cdi/octreotide.html,,,50175592,DAP000397
DB00105,"Interferon Alfa-2b, Recombinant",98530-12-2,BiotechDrug,"","",,,"",PA164783990,"",P01563,IFNA2_HUMAN,"",1751,http://www.rxlist.com/cgi/generic/introna.htm,"","","",,,,DAP001285
DB00106,Abarelix,183552-38-7,BiotechDrug,"",D02738,,,337298,PA164754915,"","","","","",http://www.rxlist.com/cgi/generic/plenaxis.htm,"",Abarelix,http://www.drugs.com/cdi/abarelix.html,,,50102442,DAP000094
DB00107,Oxytocin,50-56-6,BiotechDrug,C00746,D00089,,,"",PA450760,"","","","",7375,http://www.rxlist.com/cgi/generic3/oxytocin.htm,"",Oxytocin,http://www.drugs.com/cdi/oxytocin.html,,,,DAP001156
DB00108,Natalizumab,189261-10-7,BiotechDrug,"","",,,"",PA164747191,"","","","",12577,http://www.rxlist.com/cgi/generic/tysabri.htm,"",Natalizumab,http://www.drugs.com/cdi/natalizumab.html,,,,DAP001094
DB00109,Enfuvirtide,159519-65-0,BiotechDrug,"","",,,"",PA164744517,"",Q70626,ENV_HV1LW,U12055,13031,http://www.rxlist.com/cgi/generic3/fuzeon.htm,"",Enfuvirtide,http://www.drugs.com/cdi/enfuvirtide.html,,,50271301,DAP000157
DB00110,Palivizumab,188039-54-5,BiotechDrug,"","",,,"",PA164748781,"","","","",12770,http://www.rxlist.com/cgi/generic2/palivizumab.htm,"",Palivizumab,http://www.drugs.com/cdi/palivizumab.html,,,,DAP000386
DB00111,Daclizumab,152923-56-3,BiotechDrug,"","",,,"",PA164764446,"",P01857,IGHG1_HUMAN,J00228,11957,http://www.rxlist.com/cgi/generic3/zenapax.htm,"",Daclizumab,http://www.drugs.com/cdi/daclizumab.html,,,,DAP000389
DB00112,Bevacizumab,216974-75-3,BiotechDrug,"","",,,"",PA130232992,"","","","",16200,http://www.rxlist.com/cgi/generic3/avastin.htm,"",Bevacizumab,http://www.drugs.com/cdi/bevacizumab-solution.html,,,,DAP000393
DB00113,Arcitumomab,154361-48-5,BiotechDrug,"","",,,"",PA164746540,"","","","","","","",Arcitumomab,"",,,,DAP001303
DB00114,Pyridoxal Phosphate,54-47-7,SmallMoleculeDrug,C00018,D00006,1051,46506428,18405,PA164749650,PLP,"","","","","",http://www.pdrhealth.com/drug_info/nmdrugprofiles/nutsupdrugs/vit_0215.shtml,Pyridoxal-phosphate,"",,1022,,DNC001499
DB00115,Cyanocobalamin,68-19-9,SmallMoleculeDrug,C02823,D00166,44176380,46509031,17439,PA451892,CNC,"","","",781,http://www.rxlist.com/cgi/generic/b12inj.htm,http://www.pdrhealth.com/drug_info/nmdrugprofiles/nutsupdrugs/vit_0262.shtml,Cyanocobalamin,http://www.drugs.com/cdi/cyanocobalamin-b12.html,,4575342,,
DB00116,Tetrahydrofolic acid,135-16-0,SmallMoleculeDrug,C00101,"",91443,46504756,20506,PA164745110,THL,"","","","","","",Tetrahydrofolic_acid,"",,82572,,DAP001308
DB00117,L-Histidine,71-00-1,SmallMoleculeDrug,C00135,D00032,6274,46507001,15971,PA449882,HIS,"",,"",10237,"",http://www.pdrhealth.com/drug_info/nmdrugprofiles/nutsupdrugs/lhi_0137.shtml,L-Histidine,"",,6038,7953,
DB00118,S-Adenosylmethionine,29908-03-0,SmallMoleculeDrug,C00019,"",34756,46505280,15414,PA164754994,SAM,"",,"","","",http://www.pdrhealth.com/drug_info/nmdrugprofiles/nutsupdrugs/sad_0231.shtml,S-Adenosylmethionine,http://www.drugs.com/cdi/s-adenosylmethionine.html,,31983,,
DB00119,Pyruvic acid,127-17-3,SmallMoleculeDrug,C00022,"",1060,46505692,32816,PA164778686,PYR,"",,"","","",http://www.pdrhealth.com/drug_info/nmdrugprofiles/nutsupdrugs/pyr_0218.shtml,Pyruvic_acid,"",,1031,19473,DAP000543
DB00120,L-Phenylalanine,63-91-2,SmallMoleculeDrug,C00079,D00021,6140,46505708,17295,PA450931,PHE,"",,"",10223	942	1361,"",http://www.pdrhealth.com/drug_info/nmdrugprofiles/nutsupdrugs/lph_0201.shtml,L-Phenylalanine,"",,5910,,DAP000807
DB00121,Biotin,58-85-5,SmallMoleculeDrug,C00120,D00029,171548,46508694,15956,PA448625,BTN,"",,"",4962,"",http://www.pdrhealth.com/drug_info/nmdrugprofiles/nutsupdrugs/bio_0035.shtml,Biotin,http://www.drugs.com/cons/biotin.html,,149962,12,
DB00122,Choline,62-49-7,SmallMoleculeDrug,C00114,"",305,46508132,15354,PA448976,CHT,"",,"",4955	4956	4947,"",http://www.pdrhealth.com/drug_info/nmdrugprofiles/nutsupdrugs/cho_0283.shtml,Choline,"",,,,
DB00123,L-Lysine,56-87-1,SmallMoleculeDrug,C00047,D02304,5962,46504770,18019,PA450280,LYS,"","","",193,"",http://www.pdrhealth.com/drug_info/nmdrugprofiles/nutsupdrugs/lly_0166.shtml,L-Lysine,"",,,,
DB00125,L-Arginine,74-79-3,SmallMoleculeDrug,C00062,D02982,6322,46507180,16467,PA448478,ARG,"",,"",10242	938	13800,"",http://www.pdrhealth.com/drug_info/nmdrugprofiles/nutsupdrugs/lar_0024.shtml,L-Arginine,http://www.drugs.com/npc/l-arginine.html,,,21959,
DB00126,Vitamin C,50-81-7,SmallMoleculeDrug,C00072,D00018,54670067,46505070,17208,PA451898,"","","","",646,http://www.rxlist.com/cgi/generic3/vitamc.htm,http://www.pdrhealth.com/drug_info/nmdrugprofiles/nutsupdrugs/vit_0264.shtml,Vitamin_C,http://www.drugs.com/cdi/ascorbic-acid.html,,,50090256,DNC000259
DB00127,Spermine,71-44-3,SmallMoleculeDrug,C00750,"",1103,46507215,15746,PA164781199,SPM,"",,"","","","",Spermine,"",,1072,,
DB00128,L-Aspartic Acid,56-84-8,SmallMoleculeDrug,C00049,D00013,5960,46507997,17053,PA448494,ASP,"",,"",9397,"",http://www.pdrhealth.com/drug_info/nmdrugprofiles/nutsupdrugs/las_0028.shtml,L-Aspartic_Acid,"",,5745,,
DB00129,L-Ornithine,70-26-8,SmallMoleculeDrug,C01602,"",6262,46505239,15729,PA164783814,ORN,"",,"",1820,"",http://www.pdrhealth.com/drug_info/nmdrugprofiles/nutsupdrugs/lor_0190.shtml,Ornithine,"",,,,
DB00130,L-Glutamine,56-85-9,SmallMoleculeDrug,C00064,D00015,5961,46505866,18050,PA10090,GLN,"",,"",2346,"",http://www.pdrhealth.com/drug_info/nmdrugprofiles/nutsupdrugs/lgl_0125.shtml,L-Glutamine,"",,,,
DB00131,Adenosine monophosphate,61-19-8,SmallMoleculeDrug,C00020,D02769,6083,46507628,16027,PA164744376,"","",,"","","","",Adenosine_monophosphate,"",,5858,18137,DAP001319
DB00132,Alpha-Linolenic Acid,463-40-1,SmallMoleculeDrug,C06427,"",5280934,46507620,27432,PA449384,LNL,"","","",1351	10186,"","",Alpha-linolenic_acid,"",,4444437,,
DB00133,L-Serine,56-45-1,SmallMoleculeDrug,C00065,D00016,5951,46506450,17115,PA451330,SER,"","","",9927,"","",Serine,"",,,,
DB00134,L-Methionine,63-68-3,SmallMoleculeDrug,C01733,D04983,6137,46505750,16643,PA450423,MET,"",,"",3180,"",http://www.pdrhealth.com/drug_info/nmdrugprofiles/nutsupdrugs/lme_0173.shtml,,"",,5907,,
DB00135,L-Tyrosine,60-18-4,SmallMoleculeDrug,C01536,"",6057,46507885,17895,PA451822,TYR,"",,"",9750	897,"",http://www.pdrhealth.com/drug_info/nmdrugprofiles/nutsupdrugs/lty_0256.shtml,L-Tyrosine,"",,5833,,DAP000808
DB00136,Calcitriol,32222-06-3,SmallMoleculeDrug,C01673,D00129,5280453,46508162,17823,PA448717,"","","","",4893,http://www.rxlist.com/cgi/generic2/calcitri.htm,http://www.pdrhealth.com/drug_info/nmdrugprofiles/nutsupdrugs/vit_0265.shtml,Calcitriol,http://www.drugs.com/cdi/calcitriol.html,,,,DAP000289
DB00137,Xanthophyll,127-40-2,SmallMoleculeDrug,"","",5368396,46508835,27325,PA164748318,LUT,,,,"","",http://www.pdrhealth.com/drug_info/nmdrugprofiles/nutsupdrugs/lut_0164.shtml,Xanthophyll,"",,4519703,,
DB00138,L-Cystine,56-89-3,SmallMoleculeDrug,C00491,D03636,67678,46506670,16283,PA449176,"",,,,"","",http://www.pdrhealth.com/drug_info/nmdrugprofiles/nutsupdrugs/lcy_0088.shtml,,"",,,,
DB00139,Succinic acid,110-15-6,SmallMoleculeDrug,C00042,"",1110,46505859,15741,PA164747739,SIN,"",,"",4012,"","",Succinate,"",,1078,26121,DAP000545
DB00140,Riboflavin,83-88-5,SmallMoleculeDrug,C00255,D00050,493570,46507342,17015,PA451242,"","","","",11171,"",http://www.pdrhealth.com/drug_info/nmdrugprofiles/nutsupdrugs/rib_0263.shtml,Riboflavin,http://www.drugs.com/mtm/riboflavin.html,,6501,,
DB00141,N-Acetyl-D-glucosamine,7512-17-6,SmallMoleculeDrug,C00140,"",1738118,46509139,17411,PA164752287,NAG,,,,"","",http://www.pdrhealth.com/drug_info/nmdrugprofiles/nutsupdrugs/glu_0122.shtml,,"",,,50223349,DAP000872
DB00142,L-Glutamic Acid,56-86-0,SmallMoleculeDrug,C00025,D00007,33032,46505816,16015,PA449776,GLU,"",,"",8872,"","",L-Glutamic_Acid,"",,,17657,DAP000015
DB00143,Glutathione,70-18-8,SmallMoleculeDrug,C00051,D00014,124886,46504598,16856,PA449780,GSH,"",,"",5496	1951,"",http://www.pdrhealth.com/drug_info/nmdrugprofiles/nutsupdrugs/glu_0126.shtml,Glutathione,"",,111188,,
DB00144,Phosphatidylserine,8002-43-5,SmallMoleculeDrug,"","",6323481,46505650,18303,PA164768860,PSF,"","","","","",http://www.pdrhealth.com/drug_info/nmdrugprofiles/nutsupdrugs/pho_0202.shtml,Phosphatidylserine,"",,13628254,,
DB00145,Glycine,56-40-6,SmallMoleculeDrug,C00037,D00011,750,46508219,15428,PA449789,GLY,"",,"",8865,"",http://www.pdrhealth.com/drug_info/nmdrugprofiles/nutsupdrugs/gly_0127.shtml,Glycine,"",,730,,DAP000288
DB00146,Calcidiol,19356-17-3,SmallMoleculeDrug,C01561,"",5283731,46505690,17933,PA164745614,"","","","","","",http://www.pdrhealth.com/drug_info/nmdrugprofiles/nutsupdrugs/vit_0265.shtml,Calcidiol,"",,,,DAP000290
DB00147,Pyridoxal,65-22-5,SmallMoleculeDrug,C00250,"",1050,46506282,17310,PA164749166,PXL,"",,"","","","",Pyridoxal,"",,1021,,
DB00148,Creatine,57-00-1,SmallMoleculeDrug,C00300,"",586,46504868,16919,PA164778930,CRN,"",,"","","",http://www.pdrhealth.com/drug_info/nmdrugprofiles/nutsupdrugs/cre_0086.shtml,Creatine,http://www.drugs.com/creatine.html,,566,,
DB00149,L-Leucine,61-90-5,SmallMoleculeDrug,"","",6106,46507163,15603,PA450197,LEU,,,,10239	943,"",http://www.pdrhealth.com/drug_info/nmdrugprofiles/nutsupdrugs/bra_0042.shtml,L-Leucine,"",,,,
DB00150,L-Tryptophan,73-22-3,SmallMoleculeDrug,C00078,D00020,6305,46508329,16828,PA10323,TRP,"",,"",10238,"","",,"",,6066,21974,DAP001316
DB00151,L-Cysteine,52-90-4,SmallMoleculeDrug,C00097,D00026,5862,46506553,17561,PA449173,CYS,"","","",5416,"","",L-Cysteine,"",,,,
DB00152,Thiamine,59-43-8,SmallMoleculeDrug,C00378,"",1130,46507321,18385,PA451652,VIB,"","","",5040	11170	5038,"","",Thiamine,http://www.drugs.com/cdi/thiamine.html,,1098,,DAP000870
DB00153,Ergocalciferol,50-14-6,SmallMoleculeDrug,C05441,D00187,5280793,46505053,28934,PA449484,"","","","",4924,http://www.rxlist.com/cgi/generic/ergocalciferol.htm,http://www.pdrhealth.com/drug_info/nmdrugprofiles/nutsupdrugs/vit_0265.shtml,Ergocalciferol,http://www.drugs.com/cdi/ergocalciferol.html,,4444351,,DAP000291
DB00154,Dihomo-gamma-linolenic acid,1783-84-2,SmallMoleculeDrug,C03242,"",5280581,46508866,53486,PA164743249,LAX,,,,"","",http://www.pdrhealth.com/drug_info/nmdrugprofiles/nutsupdrugs/gam_0120.shtml,"","",,4444199,,DAP000806
DB00155,L-Citrulline,372-75-8,SmallMoleculeDrug,C00327,"",9750,46506583,16349,PA164747225,CIR,"",,"","","","",,"",,9367,,
DB00156,L-Threonine,72-19-5,SmallMoleculeDrug,C00188,D00041,6288,46506798,16857,PA451673,THR,"",,"",10243	941	2385,"","",L-Threonine,"",,,,
DB00157,NADH,606-68-8,SmallMoleculeDrug,C00004,"",439153,46504879,16908,PA164755085,NAI,"","","","","",http://www.pdrhealth.com/drug_info/nmdrugprofiles/nutsupdrugs/nad_0179.shtml,Nicotinamide_adenine_dinucleotide,"",,388299,,DAP001291
DB00158,Folic Acid,59-30-3,SmallMoleculeDrug,C00504,D00070,6037,46508092,27470,PA449692,FOL,"",,"",4991,"",http://www.pdrhealth.com/drug_info/nmdrugprofiles/nutsupdrugs/fol_0110.shtml,Folic_Acid,http://www.drugs.com/folic_acid.html,,5815,,DAP001309
DB00159,Icosapent,10417-94-4,SmallMoleculeDrug,C06428,D08061,446284,46506267,28364,PA164746077,EPA,"",,"",1798,http://www.rxlist.com/epa_eicosapentaenoic_acid/supplements.htm,http://www.pdrhealth.com/drug_info/nmdrugprofiles/nutsupdrugs/eic_0104.shtml,Eicosapentaenoic_acid,http://www.drugs.com/mtm/epa-fish-oil.html,,,,DAP000969
DB00160,L-Alanine,56-41-7,SmallMoleculeDrug,C01401,"",5950,46504866,16977,PA448055,ALA,"",,"",2959	2963,"","",,"",,,,DAP000805
DB00161,L-Valine,72-18-4,SmallMoleculeDrug,C00183,D00039,6287,46504886,16414,PA451843,VAL,"",,"",9928	939,"",http://www.pdrhealth.com/drug_info/nmdrugprofiles/nutsupdrugs/bra_0042.shtml,,"",,,,
DB00162,Vitamin A,68-26-8,SmallMoleculeDrug,C00473,D00069,445354,46508191,17336,PA451884,RTL,,,,704	5059,http://www.rxlist.com/cgi/generic2/aquasola.htm,http://www.pdrhealth.com/drug_info/nmdrugprofiles/nutsupdrugs/vit_0260.shtml,Vitamin_A,http://www.drugs.com/mtm/vitamin-a.html,,,,DNC001498
DB00163,Vitamin E,59-02-9,SmallMoleculeDrug,C02477,"",14985,46506524,18145,PA451900,VIT,"",,"",701,"",http://www.pdrhealth.com/drug_info/nmdrugprofiles/nutsupdrugs/vit_0266.shtml,Vitamin_E,http://www.drugs.com/vitamin_e.html,,14265,,
DB00165,Pyridoxine,65-23-6,SmallMoleculeDrug,C00314,"",1054,46508560,16709,PA451897,"","","","",5008	11169,"",http://www.pdrhealth.com/drug_info/nmdrugprofiles/nutsupdrugs/vit_0215.shtml,Pyridoxine,http://www.drugs.com/cdi/pyridoxine-vitamin-b6-extended-release-tablets.html,,,,DAP000869
DB00166,Lipoic Acid,62-46-4,SmallMoleculeDrug,C00725,D00086,864,46504826,16494,PA164776929,LPA,"",,"","","","",Lipoic_Acid,"",,,,
DB00167,L-Isoleucine,73-32-5,SmallMoleculeDrug,C00407,D00065,6306,46506864,17191,PA164750430,ILE,"",,"",9929	944,"",http://www.pdrhealth.com/drug_info/nmdrugprofiles/nutsupdrugs/bra_0042.shtml,"","",,6067,,
DB00168,Aspartame,22839-47-0,SmallMoleculeDrug,C11045,D02381,134601,46507278,2877,PA448493,PME,"",,"","","","",Aspartame,"",,,,
DB00169,Cholecalciferol,67-97-0,SmallMoleculeDrug,C05443,D00188,5280795,46506365,28940,PA164748138,"","","","",4922,"",http://www.pdrhealth.com/drug_info/nmdrugprofiles/nutsupdrugs/vit_0265.shtml,Cholecalciferol,http://www.drugs.com/mtm/cholecalciferol.html,,,,DAP001273
DB00170,Menadione,58-27-5,SmallMoleculeDrug,C05377,D02335,4055,46505447,28869,PA450358,VK3,"","","",4913,"",http://www.pdrhealth.com/drug_info/nmdrugprofiles/nutsupdrugs/vit_0267.shtml,Menadione,"",,3915,24778,DNC001501
DB00171,Adenosine triphosphate,56-65-5,SmallMoleculeDrug,C00002,"",5957,46507614,15422,PA164743471,ATP,"",,"","","","",Adenosine_triphosphate,"",,,2,DNC000262
DB00172,L-Proline,147-85-3,SmallMoleculeDrug,C00148,D00035,145742,46506858,17203,PA451125,PRO,"",,"",9396	935,"","",L-Proline,"",,128566,,DAP000198
DB00173,Adenine,73-24-5,SmallMoleculeDrug,C00147,D00034,190,46507319,16708,PA448048,ADE,"",,"",5028,"","",Adenine,"",,185,33218,DAP000982
DB00174,L-Asparagine,70-47-3,SmallMoleculeDrug,C00152,"",6267,46507804,17196,PA164776968,ASN,"",,"","","","",,"",,6031,,
DB00175,Pravastatin,81093-37-0,SmallMoleculeDrug,C01844,D00893,54687,46504851,"",PA451089,"",,,,1201,http://www.rxlist.com/cgi/generic/pravast.htm,"",Pravastatin,http://www.drugs.com/cdi/pravastatin.html,,49398,20688,DAP000550
DB00176,Fluvoxamine,54739-18-3,SmallMoleculeDrug,C07571,"",3404,46507588,5138,PA449690,"","","","",1212,http://www.rxlist.com/cgi/generic/fluvox.htm,http://www.pdrhealth.com/drug_info/rxdrugprofiles/drugs/flu1660.shtml,Fluvoxamine,http://www.drugs.com/cdi/fluvoxamine.html,,3287,,DNC000897
DB00177,Valsartan,137862-53-4,SmallMoleculeDrug,"",D00400,60846,46509000,9927,PA451848,"","","","",11702,http://www.rxlist.com/cgi/generic/valsartan.htm,"",Valsartan,http://www.drugs.com/cdi/valsartan.html,,54833,50049186,DAP000363
DB00178,Ramipril,87333-19-5,SmallMoleculeDrug,"",D00421,5362129,46506390,8774,PA451223,"",,,,932,http://www.rxlist.com/cgi/generic/ramipril.htm,http://www.pdrhealth.com/drugs/rx/rx-mono.aspx?contentFileName=alt1014.html&contentName=Altace&contentId=44,Ramipril,http://www.drugs.com/ramipril.html,,4514937,,DAP000581
DB00179,Masoprocol,27686-84-6,SmallMoleculeDrug,C10719,D04862,71398,46508042,73468,PA164746493,"",,,,"","","",Masoprocol,"",,64490,22372,DNC001037
DB00180,Flunisolide,3385-03-3,SmallMoleculeDrug,"",D00324,82153,46507894,5106,PA449661,"","","","",2133,http://www.rxlist.com/cgi/generic/flunisolide.htm,http://www.pdrhealth.com/drug_info/rxdrugprofiles/drugs/aer1009.shtml,Flunisolide,http://www.drugs.com/cdi/flunisolide-spray.html,,74144,,DAP001046
DB00181,Baclofen,1134-47-0,SmallMoleculeDrug,"",D00241,2284,46508181,2972,PA448533,"",,,,2104,http://www.rxlist.com/cgi/generic/baclofen.htm,"",Baclofen,http://www.drugs.com/baclofen.html,,2197,24182,DAP000257
DB00182,Amphetamine,300-62-9,SmallMoleculeDrug,C07514,D07445,3007,46506414,2679,PA448408,"","","","",8309	8300,http://www.rxlist.com/cgi/generic/adderallxr.htm,http://www.pdrhealth.com/drug_info/rxdrugprofiles/drugs/add1008.shtml,Amphetamine,http://www.drugs.com/amphetamine.html,,,,DAP001146
DB00183,Pentagastrin,5534-95-2,SmallMoleculeDrug,"",D01631,444007,46507747,"",PA450849,"",,,,2659,"","",Pentagastrin,"",,392037,,DNC001170
DB00184,Nicotine,54-11-5,SmallMoleculeDrug,C00745,D03365,942,46506924,18723,PA450626,NCT,,,,4365,http://www.rxlist.com/cgi/generic2/nicotini.htm,http://www.pdrhealth.com/drug_info/rxdrugprofiles/drugs/nic1292.shtml,Nicotine,http://www.drugs.com/nicotine.html,,917,,DAP000175
DB00185,Cevimeline,107233-08-9,SmallMoleculeDrug,"",D00661,25137844,46507202,3568,PA164754754,"","","","","",http://www.rxlist.com/cgi/generic/cevimeline.htm,"",Cevimeline,http://www.drugs.com/cdi/cevimeline.html,,,,DAP000075
DB00186,Lorazepam,846-49-1,SmallMoleculeDrug,"",D00365,3958,46508468,52993,PA450267,"",,,,2300,http://www.rxlist.com/cgi/generic/loraz.htm,"",Lorazepam,http://www.drugs.com/lorazepam.html,,3821,,DAP000237
DB00187,Esmolol,103598-03-4,SmallMoleculeDrug,C06980,"",59768,46506146,4856,PA449500,"","","","",20260,http://www.rxlist.com/cgi/generic3/esmolol.htm,"",Esmolol,http://www.drugs.com/cdi/esmolol.html,,53916,,DAP000304
DB00188,Bortezomib,179324-69-7,SmallMoleculeDrug,"","",387447,46508736,52717,PA10252,BO2,"","","",13053,http://www.rxlist.com/cgi/generic3/velcade.htm,"",Bortezomib,http://www.drugs.com/cdi/bortezomib.html,,,,DAP001318
DB00189,Ethchlorvynol,113-18-8,SmallMoleculeDrug,C07833,D00704,5281077,46505006,4882,PA164746383,"","","","",6015,"","",Ethchlorvynol,http://www.drugs.com/cons/ethchlorvynol.html,,,,DAP000163
DB00190,Carbidopa,28860-95-9,SmallMoleculeDrug,"",D00558,38101,46508775,3395,PA448794,"","","","",2370,http://www.rxlist.com/cgi/generic/sinemet.htm,"",Carbidopa,http://www.drugs.com/cdi/carbidopa.html,,,,DAP000592
DB00191,Phentermine,122-09-8,SmallMoleculeDrug,C07438,D05458,4771,46508515,8080,PA164748099,"","","","",20320,http://www.rxlist.com/cgi/generic/phenterm.htm,"",Phentermine,http://www.drugs.com/phentermine.html,,4607,,DAP000719
DB00192,Indecainide,74517-78-5,SmallMoleculeDrug,"","",52195,46506714,"",PA164754881,"","",,"","","","",Indecainide,"",,47194,,DAP000503
DB00193,Tramadol,27203-92-5,SmallMoleculeDrug,C07153,D08623,33741,46506256,"",PA451735,"",,,,13904,http://www.rxlist.com/cgi/generic/tramadol.htm,"",Tramadol,http://www.drugs.com/tramadol.html,,31105,50176262,DAP000140
DB00194,Vidarabine,24356-66-9,SmallMoleculeDrug,C07195,D00406,21704,46506630,45327,PA451876,RAB,"","","","",http://www.rxlist.com/cgi/generic3/vidarabine.htm,"",Vidarabine,http://www.drugs.com/mtm/vidarabine-ophthalmic.html,,29966,,DAP000642
DB00195,Betaxolol,63659-18-7,SmallMoleculeDrug,C06849,"",2369,46506041,3082,PA448611,"",,,,11219,http://www.rxlist.com/cgi/generic3/betaxolol.htm,"",Betaxolol,http://www.drugs.com/cdi/betaxolol-drops.html,,2279,50026854,DAP000305
DB00196,Fluconazole,86386-73-4,SmallMoleculeDrug,"",D00322,3365,46505735,46081,PA449653,TPF,,,,1204,http://www.rxlist.com/cgi/generic/flucon.htm,"",Fluconazole,http://www.drugs.com/cdi/fluconazole.html,,3248,25817,DAP000628
DB00197,Troglitazone,97322-87-7,SmallMoleculeDrug,"",D00395,5591,46504655,9753,PA451799,"","","","","",http://www.rxlist.com/cgi/generic/troglitazone.htm,"",Troglitazone,http://www.drugs.com/mtm/troglitazone.html,,5389,,DAP001337
DB00198,Oseltamivir,204255-11-8,SmallMoleculeDrug,C08093,D00900,65028,46507602,7798,PA450721,"","",,"",11956,http://www.rxlist.com/cgi/generic3/oseltamiv.htm,"",Oseltamivir,http://www.drugs.com/oseltamivir.html,,58540,5025,DAP000714
DB00199,Erythromycin,114-07-8,SmallMoleculeDrug,C01912,D00140,12560,46508487,48923,PA449493,ERY,"","","",8618	8612	8609,http://www.rxlist.com/cgi/generic/erithrom.htm,http://www.pdrhealth.com/drug_info/rxdrugprofiles/drugs/ery1163.shtml,Erythromycin,http://www.drugs.com/cdi/erythromycin-ointment.html,,12041,,DAP000111
DB00200,Hydroxocobalamin,13422-51-0,SmallMoleculeDrug,C08230,D01027,5460373,46505751,27786,PA164768689,"","","","",4971,http://www.rxlist.com/cgi/generic/cyanokit.htm,"",Hydroxocobalamin,http://www.drugs.com/cdi/hydroxocobalamin.html,,,,DAP001336
DB00201,Caffeine,58-08-2,SmallMoleculeDrug,C07481,D00528,2519,46506408,27732,PA448710,CFF,,,,9358	9357,http://www.rxlist.com/cgi/generic3/caffeine.htm,"",Caffeine,http://www.drugs.com/caffeine.html,,2424,10849,DAP000099
DB00202,Succinylcholine,306-40-1,SmallMoleculeDrug,C07546,"",5314,46506023,45652,PA451522,"","","","",8833,http://www.rxlist.com/cgi/generic2/succinyl.htm,"",Succinylcholine,http://www.drugs.com/cdi/succinylcholine.html,,5123,,DAP001132
DB00203,Sildenafil,139755-83-2,SmallMoleculeDrug,C07259,D02229,5212,46508371,9139,PA451346,"","","","",11854,http://www.rxlist.com/cgi/generic/viagra.htm,http://www.pdrhealth.com/drugs/rx/rx-mono.aspx?contentFileName=via1479.html&contentName=Viagra&contentId=818,Sildenafil,http://www.drugs.com/cdi/sildenafil.html,,5023,14390,DAP000614
DB00204,Dofetilide,115256-11-6,SmallMoleculeDrug,C07751,D00647,71329,46509127,4681,PA449389,"","","","","",http://www.rxlist.com/cgi/generic2/dofetilide.htm,"",Dofetilide,http://www.drugs.com/cdi/dofetilide.html,,64435,,DAP000495
DB00205,Pyrimethamine,58-14-0,SmallMoleculeDrug,C07391,D00488,4993,46505987,8673,PA451193,CP6,"","","",5918,http://www.rxlist.com/cgi/generic/pyrime.htm,"",Pyrimethamine,http://www.drugs.com/cdi/pyrimethamine.html,,4819,18512,DAP000633
DB00206,Reserpine,50-55-5,SmallMoleculeDrug,C06539,D00197,5770,46505863,28487,PA451236,"",,,,9025,"","",Reserpine,http://www.drugs.com/cdi/reserpine.html,,5566,,DAP000755
DB00207,Azithromycin,83905-01-5,SmallMoleculeDrug,C06838,"",447043,46507743,2955,PA448519,ZIT,"","","",424,http://www.rxlist.com/cgi/generic/zithromax.htm,"",Azithromycin,http://www.drugs.com/cdi/azithromycin-drops.html,,,50197040,DNC001539
DB00208,Ticlopidine,55142-85-3,SmallMoleculeDrug,C07140,"",5472,46504438,9588,PA451686,"",,,,945,http://www.rxlist.com/cgi/generic/ticlop.htm,"",Ticlopidine,http://www.drugs.com/cdi/ticlopidine.html,,5273,,DAP000723
DB00209,Trospium,10405-02-4,SmallMoleculeDrug,"",D01103,5596,46506398,"",PA164748976,"","","","",17368,http://www.rxlist.com/cgi/generic/sanctura.htm,"",Trospium,http://www.drugs.com/cdi/trospium.html,,5394,,DAP000342
DB00210,Adapalene,106685-40-9,SmallMoleculeDrug,"",D01112,60164,46505019,31174,PA448047,"","","","",224,http://www.rxlist.com/cgi/generic3/adapalene.htm,http://www.pdrhealth.com/drug_info/rxdrugprofiles/drugs/dif1134.shtml,Adapalene,http://www.drugs.com/cdi/adapalene-cream.html,,54244,,DAP000115
DB00211,Midodrine,133163-28-7,SmallMoleculeDrug,C07890,"",4195,46507373,6933,PA164749381,"","","","",918,http://www.rxlist.com/cgi/generic3/midodrine.htm,"",Midodrine,http://www.drugs.com/cdi/midodrine.html,,4050,,DAP000229
DB00212,Remikiren,126222-34-2,SmallMoleculeDrug,C07465,"",5462340,46507286,"",PA164774779,"","","","","","","",Remikiren,,,4575384,,DAP001220
DB00213,Pantoprazole,102625-70-7,SmallMoleculeDrug,C11806,D05353,4679,46504622,7915,PA450774,"","","","",11086,http://www.rxlist.com/cgi/generic3/protonix.htm,"",Pantoprazole,http://www.drugs.com/cdi/pantoprazole.html,,4517,50241342,DAP000724
DB00214,Torasemide,56211-40-6,SmallMoleculeDrug,"",D00382,41781,46504760,"",PA451733,"","","","",286,http://www.rxlist.com/cgi/generic/demadex.htm,http://www.pdrhealth.com/drug_info/rxdrugprofiles/drugs/dem1634.shtml,Torasemide,"",,38123,,DAP000745
DB00215,Citalopram,59729-33-8,SmallMoleculeDrug,C07572,D07704,2771,46508746,3723,PA449015,"","","","",11847,http://www.rxlist.com/cgi/generic/citalo.htm,"",Citalopram,http://www.drugs.com/citalopram.html,,2669,25870,DAP000118
DB00216,Eletriptan,143322-58-1,SmallMoleculeDrug,"",D01973,77993,46506380,50922,PA134687947,"","","","",13346,http://www.rxlist.com/cgi/generic3/relpax.htm,http://www.pdrhealth.com/drug_info/rxdrugprofiles/drugs/rel1663.shtml,Eletriptan,http://www.drugs.com/cdi/eletriptan.html,,70379,,DAP000008
DB00217,Bethanidine,55-73-2,SmallMoleculeDrug,"",D01603,2368,46507605,37937,PA164743235,"","","","","","","","","",,,,DAP000047
DB00218,Moxifloxacin,354812-41-2,SmallMoleculeDrug,C07663,"",152946,46508509,"",PA450555,"","","","",12034,http://www.rxlist.com/cgi/generic3/vigamox.htm,http://www.pdrhealth.com/drug_info/rxdrugprofiles/drugs/ave1540.shtml,Moxifloxacin,http://www.drugs.com/cdi/moxifloxacin-drops.html,,134802,50146367,DAP000158
DB00219,Oxyphenonium,50-10-2,SmallMoleculeDrug,"","",5749,46508840,"",PA164752252,"","",,"","","","",,"",,5547,,DAP001124
DB00220,Nelfinavir,159989-64-7,SmallMoleculeDrug,C07257,"",64143,46507719,"",PA450606,"",,,,11789,http://www.rxlist.com/cgi/generic2/nelfin.htm,http://www.pdrhealth.com/drug_info/rxdrugprofiles/drugs/vir1483.shtml,Nelfinavir,http://www.drugs.com/cdi/nelfinavir.html,,57718,518,DAP000705
DB00221,Isoetarine,530-08-5,SmallMoleculeDrug,C07053,D04625,3762,46505384,"",PA450103,"",,,,"","","",Isoetharine,http://www.drugs.com/mtm/isoetharine-inhalation.html,,3630,,DAP000935
DB00222,Glimepiride,93479-97-1,SmallMoleculeDrug,C07669,D00593,3476,46508842,5383,PA449761,"","","","",12597,http://www.rxlist.com/cgi/generic/glimepiride.htm,"",Glimepiride,http://www.drugs.com/cdi/glimepiride.html,,3357,,DAP000132
DB00223,Diflorasone,2557-49-5,SmallMoleculeDrug,"",D01327,71415,46504519,59750,PA164749408,"","","","",2049,http://www.rxlist.com/cgi/generic/diflorasone.htm,"",Diflorasone,http://www.drugs.com/cdi/diflorasone-diacetate-cream.html,,,,DAP001184
DB00224,Indinavir,150378-17-9,SmallMoleculeDrug,C07051,"",5362440,46506442,5898,PA449977,"",,,,11269,http://www.rxlist.com/cgi/generic2/indinav.htm,"",Indinavir,http://www.drugs.com/cdi/indinavir.html,,4515036,517,DAP000168
DB00225,Gadodiamide,122795-43-1,SmallMoleculeDrug,C13106,D01645,60754,46504789,"",PA164784027,"","","","",420,http://www.rxlist.com/cgi/generic3/omniscan.htm,"",Gadodiamide,"",,54756,,
DB00226,Guanadrel,22195-34-2,SmallMoleculeDrug,"",D00607,38521,46506457,"",PA164745308,"",,,,"","","","",http://www.drugs.com/mtm/guanadrel.html,,35305,,DAP000059
DB00227,Lovastatin,75330-75-5,SmallMoleculeDrug,C07074,D00359,53232,46508223,40303,PA450272,803,,,,1290,http://www.rxlist.com/cgi/generic3/altocor.htm,"",Lovastatin,http://www.drugs.com/cdi/lovastatin.html,,48085,,DAP000551
DB00228,Enflurane,13838-16-9,SmallMoleculeDrug,C07516,D00543,3226,46505314,4792,PA449461,"",,,,2425,"","",Enflurane,"",,3113,,DAP000799
DB00229,Cefotiam,61622-34-2,SmallMoleculeDrug,"",D01819,43708,46506679,355510,PA164749298,"",,,,"","","",Cefotiam,"",,39831,,DAP001177
DB00230,Pregabalin,148553-50-8,SmallMoleculeDrug,"",D02716,5486971,46504934,64356,PA164754814,"","","","",15568,http://www.rxlist.com/cgi/generic/lyrica.htm,"",Pregabalin,http://www.drugs.com/cdi/pregabalin.html,,4589156,50164279,DAP001264
DB00231,Temazepam,846-50-4,SmallMoleculeDrug,"",D00370,5391,46506604,"",PA451608,"","","","",2014,http://www.rxlist.com/cgi/generic/temaz.htm,http://www.pdrhealth.com/drug_info/rxdrugprofiles/drugs/res1373.shtml,Temazepam,http://www.drugs.com/temazepam.html,,5198,,DAP000238
DB00232,Methyclothiazide,135-07-9,SmallMoleculeDrug,C07765,D00656,4121,46509197,"",PA164748094,"",,,,10199,http://www.rxlist.com/cgi/generic3/methyclothiazide.htm,"",,http://www.drugs.com/cdi/methyclothiazide.html,,3978,,DAP000746
DB00233,Aminosalicylic Acid,65-49-6,SmallMoleculeDrug,C02518,D00162,4649,46505572,27565,PA448382,BHA,"","","",6620,http://www.rxlist.com/cgi/generic2/paser.htm,"",4-Aminosalicylic_acid,http://www.drugs.com/cdi/aminosalicylic-acid-controlled-release-granules-packet.html,,4488,,
DB00234,Reboxetine,98769-81-4,SmallMoleculeDrug,"","",65856,46504845,"",PA144614921,"","","","","","","",Reboxetine,"",,59268,35226,DAP000720
DB00235,Milrinone,78415-72-2,SmallMoleculeDrug,C07224,D00417,4197,46507838,50693,PA164749171,"",,,,1216,http://www.rxlist.com/cgi/generic3/milrin.htm,"",Milrinone,http://www.drugs.com/cdi/milrinone.html,,4052,15296,DAP000150
DB00236,Pipobroman,54-91-1,SmallMoleculeDrug,C07362,D00467,4842,46506548,"",PA164747673,"",,,,"","","",Pipobroman,"",,4676,,DAP000988
DB00237,Butabarbital,125-40-6,SmallMoleculeDrug,C07827,D03180,2479,46505051,3228,PA164743463,"","","","",8245,"","",Butabarbital,http://www.drugs.com/cdi/butabarbital.html,,2385,,DAP000667
DB00238,Nevirapine,129618-40-2,SmallMoleculeDrug,C07263,D00435,4463,46506789,63613,PA450616,NVP,,,,11796,http://www.rxlist.com/cgi/generic2/nevira.htm,"",Nevirapine,http://www.drugs.com/cdi/nevirapine.html,,4308,1434,DAP000184
DB00239,Oxiconazole,64211-46-7,SmallMoleculeDrug,C08075,D00885,5361463,46504752,"",PA164754742,"","","","",11326,http://www.rxlist.com/cgi/generic3/oxico.htm,http://www.pdrhealth.com/drug_info/rxdrugprofiles/drugs/oxi1314.shtml,Oxiconazole,http://www.drugs.com/cdi/oxiconazole-cream.html,,4514745,,DAP001204
DB00240,Alclometasone,66734-13-2,SmallMoleculeDrug,"",D01820,5311000,46508296,53776,PA164747650,"","","","","",http://www.rxlist.com/cgi/generic3/alclometasone.htm,http://www.pdrhealth.com/drug_info/rxdrugprofiles/drugs/acl1005.shtml,Alclometasone,http://www.drugs.com/cdi/alclometasone-cream.html,,,,DAP000415
DB00241,Butalbital,77-26-9,SmallMoleculeDrug,"","",2481,46505876,102524,PA448695,"","","","",8231,http://www.rxlist.com/cgi/generic/esgic.htm,"",Butalbital,"",,2387,,DAP000668
DB00242,Cladribine,4291-63-8,SmallMoleculeDrug,"",D01370,20279,46504588,567361,PA449027,"",,,,1739,http://www.rxlist.com/cgi/generic3/cladribine.htm,"",Cladribine,http://www.drugs.com/cdi/cladribine.html,,19105,,DAP000565
DB00243,Ranolazine,142387-99-3,SmallMoleculeDrug,"","",56959,46505145,"",PA164746007,"","","","","",http://www.rxlist.com/cgi/generic/ranexa.htm,"",Ranolazine,http://www.drugs.com/cdi/ranolazine.html,,51354,,DAP000875
DB00244,Mesalazine,89-57-6,SmallMoleculeDrug,"",D00377,4075,46509142,6775,PA450384,"","","","",14088,http://www.rxlist.com/cgi/generic2/canasa.htm,http://www.pdrhealth.com/drug_info/rxdrugprofiles/drugs/row1389.shtml,Mesalazine,"",,3933,,DAP000729
DB00245,Benzatropine,86-13-5,SmallMoleculeDrug,C06846,"",1201549,46505349,3048,PA448591,"",,,,5922,http://www.rxlist.com/cgi/generic2/benztrop.htm,"",Benztropine,http://www.drugs.com/cdi/benztropine.html,,,,DAP001460
DB00246,Ziprasidone,146939-27-7,SmallMoleculeDrug,C07568,"",,,10119,PA451974,"","","","",11753,http://www.rxlist.com/cgi/generic2/ziprasidone.htm,"",Ziprasidone,http://www.drugs.com/cdi/ziprasidone.html,,,,DAP000079
DB00247,Methysergide,361-37-5,SmallMoleculeDrug,C07199,D02357,6540428,46506117,584020,PA164743265,"","","","",5187,http://www.rxlist.com/cgi/generic3/sansert.htm,"",Methysergide,"",,,50031942,DAP000366
DB00248,Cabergoline,81409-90-7,SmallMoleculeDrug,C08187,D00987,54746,46508571,3286,PA448708,"","","","",12006,http://www.rxlist.com/cgi/generic/cabergoline.htm,"",Cabergoline,http://www.drugs.com/cdi/cabergoline.html,,49452,,DAP000251
DB00249,Idoxuridine,54-42-2,SmallMoleculeDrug,"",D00342,5905,46507573,147675,PA164781019,ID2,,,,8313,"","",Idoxuridine,http://www.drugs.com/mtm/idoxuridine-ophthalmic.html,,5694,,DAP000997
DB00250,Dapsone,80-08-0,SmallMoleculeDrug,C07666,D00592,2955,46505300,4325,PA449211,"","","","",8120,http://www.rxlist.com/cgi/generic/dapsone.htm,"",Dapsone,http://www.drugs.com/cdi/dapsone.html,,2849,50029764,DAP000637
DB00251,Terconazole,67915-31-5,SmallMoleculeDrug,C08080,D00888,441383,46505257,"",PA164768834,"","","","",1197,http://www.rxlist.com/cgi/generic/tercon.htm,http://www.pdrhealth.com/drug_info/rxdrugprofiles/drugs/ter1436.shtml,Terconazole,http://www.drugs.com/cdi/terconazole-cream.html,,390122,,DAP000629
DB00252,Phenytoin,57-41-0,SmallMoleculeDrug,C07443,D00512,1775,46508847,8107,PA450947,"",,,,10207	10209,http://www.rxlist.com/cgi/generic/phenyt.htm,http://www.pdrhealth.com/drug_info/rxdrugprofiles/drugs/dil1136.shtml,Phenytoin,http://www.drugs.com/cdi/phenytoin.html,,1710,,DAP000130
DB00253,Medrysone,2668-66-8,SmallMoleculeDrug,C14643,D02289,247839,46506584,"",PA450346,"","","","",7537,http://www.rxlist.com/cgi/generic/medrysoneop.htm,"",Medrysone,http://www.drugs.com/mtm/medrysone-ophthalmic.html,,216968,,DAP001048
DB00254,Doxycycline,564-25-0,SmallMoleculeDrug,C06973,"",54671203,46506491,50845,PA449415,"","","","",8642	8644,http://www.rxlist.com/cgi/generic/doxycyc.htm,"",Doxycycline,http://www.drugs.com/doxycycline.html,,4444486,50041429,DAP001371
DB00255,Diethylstilbestrol,56-53-1,SmallMoleculeDrug,C07620,D00577,3054,46507453,4531,PA449307,DES,"","","",7384	7380,"","",Diethylstilbestrol,"",,2946,,DAP001011
DB00256,Lymecycline,992-21-2,SmallMoleculeDrug,"",D06884,54707177,46505518,59040,PA164747190,"","","","","","","",Lymecycline,"",,23501197,,DAP000881
DB00257,Clotrimazole,23593-75-1,SmallMoleculeDrug,C06922,D00282,2812,46507927,3764,PA449057,"",,,,2375,http://www.rxlist.com/cgi/generic2/clotrimaz.htm,"",Clotrimazole,http://www.drugs.com/mtm/clotrimazole.html,,2710,31774,DAP000138
DB00258,Calcium Acetate,62-54-4,SmallMoleculeDrug,"",D00931,6116,46507985,3310,PA164746897,"","","","",4810,"","",Calcium_Acetate,http://www.drugs.com/cdi/calcium-acetate.html,,5890,,
DB00259,Sulfanilamide,63-74-1,SmallMoleculeDrug,C07458,"",5333,46508306,9333,PA451545,SAN,"","","",8207,"","",Sulfanilamide,http://www.drugs.com/cdi/sulfanilamide.html,,5142,10857,DNC001391
DB00260,Cycloserine,68-41-7,SmallMoleculeDrug,C06682,"",6234,46506865,40009,PA164764600,"",,,,8528,"","",Cycloserine,http://www.drugs.com/cdi/cycloserine.html,,,50016698,DAP001468
DB00261,Anagrelide,68475-42-3,SmallMoleculeDrug,"",D02933,2182,46508863,142290,PA164742986,"","","","",11707,http://www.rxlist.com/cgi/generic/anagrel.htm,"",Anagrelide,http://www.drugs.com/cdi/anagrelide.html,,,50000334,DAP000612
DB00262,Carmustine,154-93-8,SmallMoleculeDrug,"",D00254,2578,46506980,3423,PA448810,"","","","",2418,http://www.rxlist.com/cgi/generic3/carmustine.htm,"",Carmustine,http://www.drugs.com/cdi/carmustine.html,,2480,,DAP000041
DB00263,Sulfisoxazole,127-69-5,SmallMoleculeDrug,C07318,D00450,5344,46505342,102484,PA164748964,"","","","",8178,"","",Sulfisoxazole,http://www.drugs.com/mtm/sulfisoxazole-ophthalmic.html,,5151,50034452,DAP001203
DB00264,Metoprolol,37350-58-6,SmallMoleculeDrug,C07202,D02358,4171,46506211,6904,PA450480,"",,,,2167,http://www.rxlist.com/cgi/generic/metopxl.htm,"",Metoprolol,http://www.drugs.com/metoprolol.html,,4027,25756,DAP000481
DB00265,Crotamiton,483-63-6,SmallMoleculeDrug,"",D01381,2883,46508599,"",PA164745460,"","","","",9260,http://www.rxlist.com/cgi/generic3/crotamiton.htm,"",Crotamiton,http://www.drugs.com/cdi/crotamiton-cream.html,,2780,,
DB00266,Dicoumarol,66-76-2,SmallMoleculeDrug,C00796,D03798,54676038,46505536,4513,PA449298,"",,,,"","","",Dicumarol,"",,,35525,DAP000768
DB00267,Cefmenoxime,65085-01-0,SmallMoleculeDrug,"",D01739,9570757,46506246,55490,PA164750569,"","","","","","","",Cefmenoxime,"",,,,DAP001178
DB00268,Ropinirole,91374-21-9,SmallMoleculeDrug,C07564,"",5095,46507918,8888,PA164749035,"","","","",11516,http://www.rxlist.com/cgi/generic/ropinirole.htm,http://www.pdrhealth.com/drug_info/rxdrugprofiles/drugs/req1372.shtml,Ropinirole,http://www.drugs.com/cdi/ropinirole.html,,4916,,DAP001515
DB00269,Chlorotrianisene,569-57-3,SmallMoleculeDrug,"",D00269,11289,46508811,3641,PA164768822,"",,,,"","","",Chlorotrianisene,http://www.drugs.com/mtm/chlorotrianisene.html,,10815,,DAP001012
DB00270,Isradipine,75695-93-1,SmallMoleculeDrug,"",D00349,3784,46505034,"",PA450131,"",,,,"",http://www.rxlist.com/cgi/generic2/israd.htm,http://www.pdrhealth.com/drug_info/rxdrugprofiles/drugs/dyn1152.shtml,Isradipine,http://www.drugs.com/cdi/isradipine.html,,3652,,DAP000134
DB00271,Diatrizoate,117-96-4,SmallMoleculeDrug,"",D01013,2140,46504704,"",PA449281,"","","","",10131	10133,"","",Diatrizoate,"",,2055,,
DB00272,Betazole,105-20-4,SmallMoleculeDrug,"","",7741,46506808,59170,PA164784036,"",,,,"","","",Betazole,"",,7455,,DAP001081
DB00273,Topiramate,97240-79-4,SmallMoleculeDrug,C07502,D00537,5284627,46508334,63631,PA451728,"","","","",11384,http://www.rxlist.com/cgi/generic2/topiram.htm,http://www.pdrhealth.com/drug_info/rxdrugprofiles/drugs/top1541.shtml,Topiramate,http://www.drugs.com/cdi/topiramate.html,,4447672,10887,DAP000137
DB00274,Cefmetazole,56796-20-4,SmallMoleculeDrug,C08103,D00910,42008,46504461,3489,PA164746819,"",,,,"","","",Cefmetazole,"",,38311,,DAP001179
DB00275,Olmesartan,144689-63-4,SmallMoleculeDrug,"",D01204,158781,46508275,48416,PA164742950,"","","","","",http://www.rxlist.com/cgi/generic/benicar.htm,http://www.pdrhealth.com/drug_info/rxdrugprofiles/drugs/ben1620.shtml,Olmesartan,http://www.drugs.com/cdi/olmesartan.html,,,,DAP001412
DB00276,Amsacrine,51264-14-3,SmallMoleculeDrug,C01553,D02321,2179,46507539,2687,PA10309,"",,,,1930,"","",Amsacrine,"",,2094,,DAP000046
DB00277,Theophylline,58-55-9,SmallMoleculeDrug,C07130,D00371,2153,46505949,28177,PA451647,TEP,"","","",231,http://www.rxlist.com/cgi/generic/theosr.htm,http://www.pdrhealth.com/drug_info/rxdrugprofiles/drugs/the1440.shtml,Theophylline,http://www.drugs.com/cdi/theophylline.html,,2068,10847,DAP000002
DB00278,Argatroban,74863-84-6,SmallMoleculeDrug,C04931,"",152951,46507650,"",PA164745516,"","","","",12184,http://www.rxlist.com/cgi/generic2/argatroban.htm,"",Argatroban,http://www.drugs.com/cdi/argatroban.html,,134807,50101744,DAP000758
DB00279,Liothyronine,6893-02-3,SmallMoleculeDrug,C02465,"",5920,46506352,18258,PA164778866,T3,,,,9954	9950,http://www.rxlist.com/cgi/generic3/liothyronine.htm,"",Liothyronine,http://www.drugs.com/cdi/liothyronine.html,,5707,18860,DAP000082
DB00280,Disopyramide,3737-09-5,SmallMoleculeDrug,C06965,D00303,3114,46508226,4657,PA449373,"",,,,2191,http://www.rxlist.com/cgi/generic2/disopyr.htm,"",Disopyramide,http://www.drugs.com/cdi/disopyramide.html,,,,DAP000504
DB00281,Lidocaine,137-58-6,SmallMoleculeDrug,C07073,D00358,3676,46505060,6456,PA450226,"",,,,10225	9471,http://www.rxlist.com/cgi/generic2/xylocaineinj.htm,"",Lidocaine,http://www.drugs.com/cdi/lidocaine-gel.html,,3548,,DAP000121
DB00282,Pamidronate,40391-99-9,SmallMoleculeDrug,C07395,"",4674,46504823,"",PA450767,210,"","","",896,http://www.rxlist.com/cgi/generic/aredia.htm,"",Pamidronate,http://www.drugs.com/cdi/pamidronate.html,,4512,12581,DAP001416
DB00283,Clemastine,15686-51-8,SmallMoleculeDrug,"",D00666,26987,46506492,3738,PA164776997,"","","","",11240,http://www.rxlist.com/cgi/generic3/clemast.htm,"",Clemastine,http://www.drugs.com/cdi/clemastine.html,,25129,50253157,DAP000322
DB00284,Acarbose,56180-94-0,SmallMoleculeDrug,C06802,D00216,441184,46508248,2376,PA448010,"","","","",917,http://www.rxlist.com/cgi/generic/acarbose.htm,"",Acarbose,http://www.drugs.com/cdi/acarbose.html,,389971,,DCL000309
DB00285,Venlafaxine,93413-69-5,SmallMoleculeDrug,C07187,D08670,5656,46504593,9943,PA451866,"","","","",11336,http://www.rxlist.com/cgi/generic/venlafax.htm,http://www.pdrhealth.com/drugs/rx/rx-mono.aspx?contentFileName=eff1794.html&contentName=Effexor%20XR&contentId=277,Venlafaxine,http://www.drugs.com/venlafaxine.html,,5454,,DAP000054
DB00286,Conjugated Estrogens,438-67-5,SmallMoleculeDrug,"","",23667301,46505680,"",PA164754789,"",,,,12708,http://www.rxlist.com/cgi/generic/conest.htm,"","",http://www.drugs.com/cdi/conjugated-estrogens.html,,9532,,DNC001150
DB00287,Travoprost,157283-68-6,SmallMoleculeDrug,"",D01964,5282226,46507637,746859,PA164781371,"","","","",12477,http://www.rxlist.com/cgi/generic2/travoprost.htm,http://www.pdrhealth.com/drug_info/rxdrugprofiles/drugs/tra1596.shtml,Travoprost,http://www.drugs.com/cdi/travoprost-drops.html,,4445407,,DAP000274
DB00288,Amcinonide,51022-69-6,SmallMoleculeDrug,"",D01387,443958,46506705,31199,PA164746074,"","","","",7508,http://www.rxlist.com/cgi/generic/amcinonide.htm,http://www.pdrhealth.com/drug_info/rxdrugprofiles/drugs/cyc1108.shtml,Amcinonide,http://www.drugs.com/cdi/amcinonide-cream.html,,392009,,DAP001044
DB00289,Atomoxetine,82248-59-7,SmallMoleculeDrug,"",D02574,54841,46506160,127342,PA134688071,"","","","",13584,http://www.rxlist.com/cgi/generic3/strattera.htm,"",Atomoxetine,http://www.drugs.com/cdi/atomoxetine.html,,49516,50133749,DAP000721
DB00290,Bleomycin,11056-06-7,SmallMoleculeDrug,C06854,"",5360373,46509116,22907,PA448645,BLM,"","","",11448	8453,http://www.rxlist.com/cgi/generic3/bleomycin.htm,"",Bleomycin,http://www.drugs.com/cdi/bleomycin.html,,4514492,50122169,DAP000531
DB00291,Chlorambucil,305-03-3,SmallMoleculeDrug,"",D00266,2708,46506842,28830,PA448926,"",,,,10153,http://www.rxlist.com/cgi/generic2/leukeran.htm,"",Chlorambucil,http://www.drugs.com/cdi/chlorambucil.html,,2607,,DNC001110
DB00292,Etomidate,33125-97-2,SmallMoleculeDrug,C07522,D00548,667484,46507012,4910,PA164743987,"",,,,"","","",Etomidate,http://www.drugs.com/cdi/etomidate.html,,,50125938,DAP000669
DB00293,Raltitrexed,112887-68-0,SmallMoleculeDrug,C11372,D01064,104758,46504880,"",PA131625240,D16,"","","",11098,"","",Raltitrexed,"",,94568,18795,DAP000759
DB00294,Etonogestrel,54048-10-1,SmallMoleculeDrug,"","",6917715,46505321,50777,PA164771231,"","","","",13323,"",http://www.pdrhealth.com/drug_info/rxdrugprofiles/drugs/nuv1624.shtml,Etonogestrel,http://www.drugs.com/mtm/etonogestrel-implant.html,,,,DAP000855
DB00295,Morphine,57-27-2,SmallMoleculeDrug,C01516,D00842,5288826,46505161,17303,PA450550,MOI,,,,9117	10094,http://www.rxlist.com/cgi/generic/ms.htm,http://www.pdrhealth.com/drug_info/rxdrugprofiles/drugs/msc1277.shtml,Morphine,http://www.drugs.com/morphine.html,,4450907,,DAP000071
DB00296,Ropivacaine,84057-95-4,SmallMoleculeDrug,C07532,"",175805,46504712,8890,PA451271,"","","","",11081,http://www.rxlist.com/cgi/generic2/ropiva.htm,"",Ropivacaine,http://www.drugs.com/cdi/ropivacaine.html,,,,DAP001230
DB00297,Bupivacaine,2180-92-9,SmallMoleculeDrug,C07529,"",2474,46506768,3215,PA135057240,"","","","",2493,http://www.rxlist.com/cgi/generic2/bupivacaine.htm,"",Bupivacaine,http://www.drugs.com/cdi/bupivacaine-solution.html,,2380,,DAP001229
DB00298,Dapiprazole,72822-12-9,SmallMoleculeDrug,"","",3033538,46508859,51066,PA164749109,"","","","","","","",Dapiprazole,http://www.drugs.com/cdi/dapiprazole.html,,2298190,,DAP000298
DB00299,Penciclovir,39809-25-1,SmallMoleculeDrug,C07417,D05407,4725,46506498,7956,PA450839,PE2,"","","",11798,http://www.rxlist.com/cgi/generic3/penciclovir.htm,"",Penciclovir,http://www.drugs.com/cdi/penciclovir.html,,4563,,DAP000488
DB00300,Tenofovir,147127-20-6,SmallMoleculeDrug,"",D01982,,,63625,PA10204,TFO,"","","",12251,http://www.rxlist.com/cgi/generic/viread.htm,http://www.pdrhealth.com/drug_info/rxdrugprofiles/drugs/vir1605.shtml,Tenofovir,http://www.drugs.com/cdi/tenofovir.html,,,,DAP001430
DB00301,Flucloxacillin,5250-39-5,SmallMoleculeDrug,C11748,D04196,21319,46508276,5098,PA164781042,"","","","",11348,"","",Flucloxacillin,"",,20037,,DAP001163
DB00302,Tranexamic Acid,1197-18-8,SmallMoleculeDrug,"",D01136,5526,46508089,48669,PA164750514,AMH,"","","",1988,http://www.rxlist.com/cgi/generic3/cyclapron.htm,"",Tranexamic_acid,http://www.drugs.com/cdi/tranexamic-acid.html,,,,DAP000199
DB00303,Ertapenem,153832-46-3,SmallMoleculeDrug,"",D07908,150610,46506508,404903,PA164777032,"","","","",13153,http://www.rxlist.com/cgi/generic3/invanz.htm,"",Ertapenem,http://www.drugs.com/cdi/ertapenem.html,,132758,,DAP000431
DB00304,Desogestrel,54024-22-5,SmallMoleculeDrug,C07629,D02367,40973,46505739,4453,PA449238,"",,,,660,http://www.rxlist.com/cgi/generic/desest.htm,"",Desogestrel,"",,37400,,DAP001209
DB00305,Mitomycin,50-07-7,SmallMoleculeDrug,C06681,D00208,5746,46508353,27504,PA450524,"",,,,2195,http://www.rxlist.com/cgi/generic3/mitomycin.htm,"",Mitomycin,http://www.drugs.com/cdi/mitomycin.html,,5544,,DAP001402
DB00306,Talbutal,115-44-6,SmallMoleculeDrug,"",D06887,8275,46507821,"",PA164779051,"","","","","","","",Talbutal,"",,,,DAP000670
DB00307,Bexarotene,153559-49-0,SmallMoleculeDrug,"","",82146,46509119,50859,PA164752250,"","","","","",http://www.rxlist.com/cgi/generic3/bexarotene.htm,"",Bexarotene,http://www.drugs.com/cdi/bexarotene.html,,74139,,DAP000276
DB00308,Ibutilide,122647-32-9,SmallMoleculeDrug,C07753,D00648,60753,46507904,"",PA449958,"","","","",12005,http://www.rxlist.com/cgi/generic/ibutilide.htm,"",Ibutilide,http://www.drugs.com/cdi/ibutilide.html,,54755,50131432,DAP000279
DB00309,Vindesine,53643-48-4,SmallMoleculeDrug,"",D01769,40839,46504548,36373,PA10232,"",,,,1758,http://www.rxlist.com/cgi/generic2/vinor_cp.htm,"",Vindesine,"",,37302,,DAP000949
DB00310,Chlorthalidone,77-36-1,SmallMoleculeDrug,"",D00272,2732,46505541,3654,PA448970,"",,,,10135,http://www.rxlist.com/cgi/generic3/chlorthalidone.htm,"",Chlorthalidone,http://www.drugs.com/cdi/chlorthalidone.html,,2631,25900,DAP000521
DB00311,Ethoxzolamide,452-35-7,SmallMoleculeDrug,"",D02441,3295,46509023,101096,PA164754743,EZL,,,,"","","",Ethoxzolamide,"",,3179,10882,DAP000598
DB00312,Pentobarbital,76-74-4,SmallMoleculeDrug,C07422,D00499,4737,46508399,7983,PA450859,"",,,,8228	8230,http://www.rxlist.com/cgi/generic2/pentob.htm,"",Pentobarbital,http://www.drugs.com/mtm/pentobarbital.html,,4575,,DAP000671
DB00313,Valproic Acid,99-66-1,SmallMoleculeDrug,C07185,D00399,3121,46505925,9926,PA451846,"","",,"",2115,http://www.rxlist.com/cgi/generic2/depakene.htm,http://www.pdrhealth.com/drug_info/rxdrugprofiles/drugs/dep1124.shtml,Valproic_Acid,http://www.drugs.com/cdi/valproate.html,,3009,,DNC001659
DB00314,Capreomycin,11003-38-6,SmallMoleculeDrug,C01790,D00135,3000502,46508514,3371,PA164746226,"","","","",11252,"","",Capreomycin,http://www.drugs.com/cdi/capreomycin.html,,2272094,,DAP000892
DB00315,Zolmitriptan,139264-17-8,SmallMoleculeDrug,C07218,D00415,60857,46506452,10124,PA451975,"","","","",11793,http://www.rxlist.com/cgi/generic2/zolmit.htm,"",Zolmitriptan,http://www.drugs.com/cdi/zolmitriptan.html,,,,DAP000077
DB00316,Acetaminophen,103-90-2,SmallMoleculeDrug,C06804,D00217,1983,46506142,2386,PA448015,"",,,,270,http://www.rxlist.com/cgi/generic/apap.htm,"",Acetaminophen,http://www.drugs.com/acetaminophen.html,,1906,26197,DAP001436
DB00317,Gefitinib,184475-35-2,SmallMoleculeDrug,"",D01977,123631,46508649,49668,PA131301952,IRE,"","","",13090,http://www.rxlist.com/cgi/generic3/iressa.htm,"",Gefitinib,http://www.drugs.com/cdi/gefitinib.html,,110217,5447,DAP000657
DB00318,Codeine,76-57-3,SmallMoleculeDrug,C06174,D03580,5284371,46507764,16714,PA449088,"","","","",9131	6750,http://www.rxlist.com/cgi/generic/codphos.htm,"",Codeine,http://www.drugs.com/cdi/codeine-phosphate-soluble-tablets.html,,4447447,,DAP000213
DB00319,Piperacillin,66258-76-2,SmallMoleculeDrug,C07361,D00466,43672,46504757,8232,PA450975,"","","","",11241,http://www.rxlist.com/cgi/generic3/piperacillin.htm,"",Piperacillin,http://www.drugs.com/cdi/piperacillin.html,,,,DAP001164
DB00320,Dihydroergotamine,6190-39-2,SmallMoleculeDrug,C07798,"",10531,46507711,4562,PA164743028,"",,,,3359,http://www.rxlist.com/cgi/generic2/dihyergmes.htm,http://www.pdrhealth.com/drug_info/rxdrugprofiles/drugs/mig1267.shtml,Dihydroergotamine,http://www.drugs.com/cdi/dihydroergotamine.html,,10091,,DAP000078
DB00321,Amitriptyline,50-48-6,SmallMoleculeDrug,C06824,"",2160,46508798,2666,PA448385,"",,,,10187	9881	5979,http://www.rxlist.com/cgi/generic/amitrip.htm,"",Amitriptyline,http://www.drugs.com/amitriptyline.html,,2075,,DNC001466
DB00322,Floxuridine,50-91-9,SmallMoleculeDrug,C11736,D04197,5790,46508645,60761,PA449652,"",,,,"",http://www.rxlist.com/cgi/generic2/floxuridine.htm,"",Floxuridine,http://www.drugs.com/cdi/floxuridine.html,,5586,50042595,DAP001245
DB00323,Tolcapone,134308-13-7,SmallMoleculeDrug,C07949,D00786,4659569,46504932,"",PA451720,"","","","",11615,http://www.rxlist.com/cgi/generic3/tolcapone.htm,http://www.pdrhealth.com/drug_info/rxdrugprofiles/drugs/tas1426.shtml,Tolcapone,http://www.drugs.com/cdi/tolcapone.html,,3848682,50108877,DAP000607
DB00324,Fluorometholone,426-13-1,SmallMoleculeDrug,"",D01367,9878,46505984,"",PA164781355,"","","","",7576	7577,http://www.rxlist.com/cgi/generic/fluorometholone.htm,http://www.pdrhealth.com/drug_info/rxdrugprofiles/drugs/fml1183.shtml,Fluorometholone,http://www.drugs.com/cdi/fluorometholone.html,,9494,,DAP001047
DB00325,Nitroprusside,15078-28-1,SmallMoleculeDrug,C07269,"",11963622,46508965,7596,PA451406,"","","","",5525,http://www.rxlist.com/cgi/generic3/nitroprusside.htm,"",Nitroprusside,http://www.drugs.com/mtm/nitroprusside.html,,10137785,,DNC001351
DB00326,Calcium Gluceptate,29039-00-7,SmallMoleculeDrug,"",D00934,62859,46507233,"",PA164746233,"",,,,4805,"","","","",,56591,,
DB00327,Hydromorphone,466-99-9,SmallMoleculeDrug,C07042,"",5284570,46508700,5790,PA449918,"",,,,20280,http://www.rxlist.com/cgi/generic/hydromorphone.htm,http://www.pdrhealth.com/drug_info/rxdrugprofiles/drugs/dil1137.shtml,Hydromorphone,http://www.drugs.com/cdi/hydromorphone.html,,4447624,,DAP000472
DB00328,Indomethacin,53-86-1,SmallMoleculeDrug,C01926,D00141,3715,46508291,5918,PA449982,"","","","",10126,http://www.rxlist.com/cgi/generic/indometh.htm,"",Indomethacin,http://www.drugs.com/cdi/indomethacin.html,,3584,17638,DAP000617
DB00330,Ethambutol,74-55-5,SmallMoleculeDrug,C06984,"",14052,46504788,4877,PA164784021,"",,,,20261,http://www.rxlist.com/cgi/generic2/ethambutol.htm,"",Ethambutol,http://www.drugs.com/cdi/ethambutol.html,,,50204422,DAP000055
DB00331,Metformin,657-24-9,SmallMoleculeDrug,C07151,D04966,4091,46507752,6801,PA450395,"",,,,10147,http://www.rxlist.com/cgi/generic4/glumetza.htm,"",Metformin,http://www.drugs.com/metformin.html,,3949,,DAP000205
DB00332,Ipratropium bromide,22254-24-6,SmallMoleculeDrug,C07052,"",657308,46506138,46659,PA450082,"","",,"",1945,http://www.rxlist.com/cgi/generic/ipratrop.htm,"",Ipratropium_bromide,http://www.drugs.com/mtm/ipratropium-nasal.html,,,,DNC000806
DB00333,Methadone,76-99-3,SmallMoleculeDrug,C07163,"",4095,46505722,6807,PA450401,"","","","",6417,http://www.rxlist.com/cgi/generic/methdone.htm,"",Methadone,http://www.drugs.com/methadone.html,,3953,,DAP000267
DB00334,Olanzapine,132539-06-1,SmallMoleculeDrug,C07322,D00454,4585,46507666,7735,PA450688,"","","","",1,http://www.rxlist.com/cgi/generic3/symbyax.htm,"",Olanzapine,http://www.drugs.com/cdi/olanzapine.html,,,35254,DAP000022
DB00335,Atenolol,29122-68-7,SmallMoleculeDrug,"",D00235,2249,46506915,2904,PA448499,"","","","",2041,http://www.rxlist.com/cgi/generic/atenolol.htm,"",Atenolol,http://www.drugs.com/atenolol.html,,2162,25753,DAP000482
DB00336,Nitrofural,59-87-0,SmallMoleculeDrug,C08042,D00862,5447130,46506509,"",PA164754877,NFZ,"",,"",6805,"","",Nitrofurazone,http://www.drugs.com/cons/nitrofurazone-topical.html,,4566720,,
DB00337,Pimecrolimus,137071-32-0,SmallMoleculeDrug,"","",17753757,46505748,"",PA164783790,"","","","",12077,http://www.rxlist.com/cgi/generic/elidel.htm,http://www.pdrhealth.com/drug_info/rxdrugprofiles/drugs/eli1609.shtml,Pimecrolimus,http://www.drugs.com/cdi/pimecrolimus.html,,,,DAP000594
DB00338,Omeprazole,73590-58-6,SmallMoleculeDrug,C07324,D00455,4594,46509065,7772,PA450704,"",,,,1250,http://www.rxlist.com/cgi/generic/omepra.htm,http://www.pdrhealth.com/drug_info/rxdrugprofiles/drugs/pri1350.shtml,Omeprazole,http://www.drugs.com/omeprazole.html,,4433,50241343,DAP000180
DB00339,Pyrazinamide,98-96-4,SmallMoleculeDrug,C01956,D00144,1046,46507478,8656,PA451182,"",,,,5937,http://www.rxlist.com/pyrazinamide-drug.htm,"",Pyrazinamide,http://www.drugs.com/cdi/pyrazinamide.html,,1017,,DAP000660
DB00340,Metixene,4969-02-2,SmallMoleculeDrug,"",D01871,4167,46508970,51024,PA164783811,"","","","","","","",Metixene,"",,4023,,DAP000346
DB00341,Cetirizine,83881-51-0,SmallMoleculeDrug,C07778,"",2678,46508368,3561,PA448905,"",,,,7942,http://www.rxlist.com/cgi/generic/cetiriz.htm,"",Cetirizine,http://www.drugs.com/cetirizine-hcl.html,,2577,22890,DAP000323
DB00342,Terfenadine,50679-08-8,SmallMoleculeDrug,C07463,D00521,5405,46507007,"",PA451619,"","","","",1918,http://www.rxlist.com/cgi/generic/terfen.htm,"",Terfenadine,http://www.drugs.com/mtm/terfenadine.html,,5212,50017376,DAP000102
DB00343,Diltiazem,42399-41-7,SmallMoleculeDrug,C06958,"",39186,46505667,101278,PA449334,"","","","",1926,http://www.rxlist.com/cgi/generic/diltiaz.htm,http://www.pdrhealth.com/drug_info/rxdrugprofiles/drugs/car1068.shtml,Diltiazem,http://www.drugs.com/diltiazem.html,,35850,50004704,DAP001262
DB00344,Protriptyline,438-60-8,SmallMoleculeDrug,C07408,"",4976,46505128,8597,PA451168,"","","","",9430,"",http://www.pdrhealth.com/drug_info/rxdrugprofiles/drugs/viv1617.shtml,Protriptyline,http://www.drugs.com/cdi/protriptyline.html,,4805,,DAP000863
DB00345,Aminohippurate,94-16-6,SmallMoleculeDrug,"",D01421,2148,46507106,"",PA134711723,"","","","",19717,http://www.rxlist.com/cgi/generic2/aminohippurate.htm,"",Para-Aminohippurate,"",,2063,,
DB00346,Alfuzosin,81403-80-7,SmallMoleculeDrug,"",D01692,2092,46508512,51141,PA164774795,"","","","",12699,http://www.rxlist.com/cgi/generic/uroxatral.htm,http://www.pdrhealth.com/drug_info/rxdrugprofiles/drugs/uro1685.shtml,Alfuzosin,http://www.drugs.com/cdi/alfuzosin.html,,2008,,DCL000664
DB00347,Trimethadione,127-48-0,SmallMoleculeDrug,"",D00392,5576,46504478,"",PA164744924,"",,,,"","","",Trimethadione,http://www.drugs.com/mtm/trimethadione.html,,5374,50019167,DAP001265
DB00348,Nitisinone,104206-65-7,SmallMoleculeDrug,"","",115355,46507380,50378,PA164777037,"","","","","",http://www.rxlist.com/cgi/generic/orfadin.htm,"",Nitisinone,http://www.drugs.com/cdi/nitisinone.html,,103195,,DAP000774
DB00349,Clobazam,22316-47-8,SmallMoleculeDrug,"",D01253,2789,46506115,31413,PA10888,"","","","",1995,http://www.rxlist.com/onfi-drug.htm,"",Clobazam,http://www.drugs.com/cdi/clobazam.html,,2687,,DAP000672
DB00350,Minoxidil,38304-91-5,SmallMoleculeDrug,"",D00418,4201,46508344,6942,PA450521,MXD,,,,2011,http://www.rxlist.com/minoxidil-drug.htm,"",Minoxidil,http://www.drugs.com/cdi/minoxidil.html,,,,DAP000143
DB00351,Megestrol acetate,595-33-5,SmallMoleculeDrug,C08151,D00952,200136,46505827,6723,PA450351,"",,,,7534,http://www.rxlist.com/cgi/generic4/megace_es.htm,"",Megestrol,http://www.drugs.com/cdi/megestrol.html,,,,DAP000861
DB00352,Tioguanine,154-42-7,SmallMoleculeDrug,C07648,D06109,2723601,46508170,9555,PA451663,"","",,"",9449,http://www.rxlist.com/cgi/generic2/thioguanine.htm,"",Thioguanine,http://www.drugs.com/cdi/thioguanine.html,,2005804,50200099,DAP000194
DB00353,Methylergometrine,113-42-8,SmallMoleculeDrug,"",D00680,8226,46507746,"",PA450461,"",,,,"",http://www.rxlist.com/cgi/generic2/methylerg.htm,http://www.pdrhealth.com/drug_info/rxdrugprofiles/drugs/met1256.shtml,Methylergonovine,http://www.drugs.com/cdi/methylergonovine.html,,7933,,DAP000978
DB00354,Buclizine,82-95-1,SmallMoleculeDrug,C07777,"",6729,46507608,3205,PA164748223,"","","","","","","",Buclizine,"",,6473,,DAP001076
DB00355,Aztreonam,78110-38-0,SmallMoleculeDrug,C06840,D00240,9568617,46505419,161680,PA448523,AZR,"",,"",8325,http://www.rxlist.com/cgi/generic4/azactaminj.htm,"",Aztreonam,http://www.drugs.com/cdi/aztreonam.html,,,,DAP000117
DB00356,Chlorzoxazone,95-25-0,SmallMoleculeDrug,C07931,D00771,2733,46507755,3655,PA448971,CLW,,,,5883,http://www.rxlist.com/cgi/generic2/chlorzox.htm,http://www.pdrhealth.com/drug_info/rxdrugprofiles/drugs/par1317.shtml,Chlorzoxazone,http://www.drugs.com/cdi/chlorzoxazone.html,,2632,,DAP000952
DB00357,Aminoglutethimide,125-84-8,SmallMoleculeDrug,C07617,D00574,2145,46506066,2654,PA448375,"",,,,1927,http://www.rxlist.com/cgi/generic3/cytadren.htm,"",Aminoglutethimide,http://www.drugs.com/cdi/aminoglutethimide.html,,2060,9460,DAP000842
DB00358,Mefloquine,53230-10-7,SmallMoleculeDrug,C07633,D04895,4046,46505610,"",PA450348,"",,,,11386,http://www.rxlist.com/cgi/generic2/mefloq.htm,"",Mefloquine,http://www.drugs.com/cdi/mefloquine.html,,3906,50022889,DAP001310
DB00359,Sulfadiazine,68-35-9,SmallMoleculeDrug,C07658,D00587,5215,46506164,9328,PA451539,"","","","",8199,"","",Sulfadiazine,http://www.drugs.com/cdi/sulfadiazine.html,,5026,,DAP001238
DB00360,Tetrahydrobiopterin,17528-72-2,SmallMoleculeDrug,C00272,"",1125,46508597,15372,PA161990676,THB,"","","",20591,"","",Tetrahydrobiopterin,"",,1093,,DNC000425
DB00361,Vinorelbine,71486-22-1,SmallMoleculeDrug,"",D08680,44424639,46507772,480999,PA451881,"","","","",11350,http://www.rxlist.com/cgi/generic2/vinor.htm,"",Vinorelbine,http://www.drugs.com/cdi/vinorelbine.html,,,,DAP000765
DB00362,Anidulafungin,166663-25-8,SmallMoleculeDrug,"",D03211,166548,46505616,55346,PA164742938,"","","","",20177,"","",Anidulafungin,http://www.drugs.com/cdi/anidulafungin.html,,145752,,DAP000546
DB00363,Clozapine,5786-21-0,SmallMoleculeDrug,C06924,D00283,2818,46506474,3766,PA449061,"",,,,1196,http://www.rxlist.com/cgi/generic3/clozapine.htm,http://www.pdrhealth.com/drug_info/rxdrugprofiles/drugs/clo1089.shtml,Clozapine,http://www.drugs.com/clozapine.html,,,22869,DAP000029
DB00364,Sucralfate,54182-58-0,SmallMoleculeDrug,C07314,"",70789197,46508862,"",PA451524,"","","","",2023,http://www.rxlist.com/cgi/generic/sucral.htm,http://www.pdrhealth.com/drug_info/rxdrugprofiles/drugs/car1065.shtml,Sucralfate,http://www.drugs.com/cdi/sucralfate.html,,,,
DB00365,Grepafloxacin,119914-60-2,SmallMoleculeDrug,C11368,"",72474,46507253,"",PA449812,"","","","",11906,http://www.rxlist.com/cgi/generic2/grepa.htm,"",Grepafloxacin,http://www.drugs.com/mtm/grepafloxacin.html,,65391,50117924,DAP001005
DB00366,Doxylamine,469-21-6,SmallMoleculeDrug,"",D02327,3162,46506354,51380,PA449419,"",,,,10224,"","",Doxylamine,http://www.drugs.com/cdi/doxylamine.html,,3050,,DAP000859
DB00367,Levonorgestrel,797-63-7,SmallMoleculeDrug,C08149,D00950,13109,46508082,6443,PA450656,"","","","",7490,http://www.rxlist.com/cgi/generic2/norplant.htm,http://www.pdrhealth.com/drug_info/rxdrugprofiles/drugs/pla1696.shtml,Levonorgestrel,http://www.drugs.com/cdi/levonorgestrel.html,,12560,,DAP001207
DB00368,Norepinephrine,51-41-2,SmallMoleculeDrug,C00547,D00076,439260,46506201,18357,PA450649,LNR,,,,7393,http://www.rxlist.com/cgi/generic/norepinephrine.htm,"",Norepinephrine,http://www.drugs.com/mtm/norepinephrine.html,,388394,,DNC001034
DB00369,Cidofovir,113852-37-2,SmallMoleculeDrug,C06909,D00273,60613,46506054,3696,PA448997,"","","","","",http://www.rxlist.com/cgi/generic2/cidofovir.htm,"",Cidofovir,http://www.drugs.com/cdi/cidofovir.html,,54636,31915,DAP001083
DB00370,Mirtazapine,61337-67-5,SmallMoleculeDrug,C07570,D00563,4205,46506965,6950,PA450522,"","","","",12209,http://www.rxlist.com/cgi/generic/mirtaz.htm,http://www.pdrhealth.com/drug_info/rxdrugprofiles/drugs/rem1371.shtml,Mirtazapine,http://www.drugs.com/cdi/mirtazapine.html,,4060,,DAP000010
DB00371,Meprobamate,57-53-4,SmallMoleculeDrug,"",D00376,4064,46508142,"",PA450377,"","","","",10233,http://www.rxlist.com/cgi/generic2/meprobamate.htm,http://www.pdrhealth.com/drug_info/rxdrugprofiles/drugs/mil1268.shtml,Meprobamate,http://www.drugs.com/cdi/meprobamate.html,,3924,,DAP001507
DB00372,Thiethylperazine,1420-55-9,SmallMoleculeDrug,C07132,D02354,5440,46506502,9544,PA164748882,"","","","","",http://www.rxlist.com/cgi/generic2/thiethyl.htm,"",Thiethylperazine,http://www.drugs.com/mtm/thiethylperazine.html,,5245,,DAP000315
DB00373,Timolol,26839-75-8,SmallMoleculeDrug,C07141,"",5478,46507733,39465,PA451690,TIM,,,,2292	11163,http://www.rxlist.com/cgi/generic3/timololgfs.htm,"",Timolol,http://www.drugs.com/cdi/timolol-drops.html,,,,DAP000088
DB00374,Treprostinil,81846-19-7,SmallMoleculeDrug,"","",6918140,46504572,50861,PA164768801,"","","","",12594,http://www.rxlist.com/cgi/generic/remodulin.htm,"",Treprostinil,http://www.drugs.com/cdi/treprostinil-inhalation-solution.html,,,,DAP001214
DB00375,Colestipol,50925-79-6,SmallMoleculeDrug,C06925,"",62816,46505777,"",PA449096,"",,,,2118,http://www.rxlist.com/cgi/generic/colestipol.htm,http://www.pdrhealth.com/drug_info/rxdrugprofiles/drugs/col1094.shtml,Colestipol,http://www.drugs.com/cdi/colestipol.html,,56550,,
DB00376,Trihexyphenidyl,144-11-6,SmallMoleculeDrug,C07171,"",5572,46507717,"",PA164747026,"","","","",9845,http://www.rxlist.com/cgi/generic3/trihexyphen.htm,"",Trihexyphenidyl,http://www.drugs.com/cdi/trihexyphenidyl.html,,5371,,DAP001532
DB00377,Palonosetron,119904-90-4,SmallMoleculeDrug,"","",148211,46508530,"",PA10352,"","","","",21240,http://www.rxlist.com/cgi/generic/aloxi.htm,"",Palonosetron,http://www.drugs.com/cdi/palonosetron.html,,130656,,DAP000367
DB00378,Dydrogesterone,152-62-5,SmallMoleculeDrug,"",D01217,9051,46506195,31527,PA164745443,"","","","","","","",Dydrogesterone,"",,8699,,DAP001205
DB00379,Mexiletine,31828-71-4,SmallMoleculeDrug,C07220,"",4178,46505491,6916,PA450488,"",,,,1901,http://www.rxlist.com/cgi/generic3/mexiletine.htm,http://www.pdrhealth.com/drug_info/rxdrugprofiles/drugs/mex1261.shtml,Mexiletine,http://www.drugs.com/cdi/mexiletine.html,,4034,50117271,DAP000505
DB00380,Dexrazoxane,24584-09-6,SmallMoleculeDrug,"","",71384,46505982,50223,PA449259,CDX,,,,215,http://www.rxlist.com/cgi/generic2/dexrazoxane.htm,"",Dexrazoxane,http://www.drugs.com/cdi/dexrazoxane.html,,64479,,DAP000649
DB00381,Amlodipine,88150-42-9,SmallMoleculeDrug,C06825,"",,,2668,PA448388,"",,,,11344,http://www.rxlist.com/cgi/generic/amlod2.htm,http://www.pdrhealth.com/drugs/rx/rx-mono.aspx?contentFileName=nor1306.html&contentName=Norvasc&contentId=538,Amlodipine,http://www.drugs.com/amlodipine.html,,,,DAP000139
DB00382,Tacrine,321-64-2,SmallMoleculeDrug,C01453,"",1935,46505487,9389,PA451576,760,"","","","",http://www.rxlist.com/cgi/generic2/tacrine.htm,"",Tacrine,http://www.drugs.com/cdi/tacrine.html,,1859,8961,DAP000558
DB00383,Oxyphencyclimine,125-53-1,SmallMoleculeDrug,C07851,"",4642,46507487,"",PA164776910,"","","","","","","",,"",,4481,,DAP000835
DB00384,Triamterene,396-01-0,SmallMoleculeDrug,"",D00386,5546,46507623,"",PA451752,"","","","",10190,http://www.rxlist.com/cgi/generic/triamterine.htm,"",Triamterene,http://www.drugs.com/triamterene.html,,5345,6644,DAP000575
DB00385,Valrubicin,56124-62-0,SmallMoleculeDrug,"","",41744,46506642,"",PA164748616,"","","","",12002,http://www.rxlist.com/cgi/generic2/rubicin.htm,"",Valrubicin,http://www.drugs.com/cdi/valrubicin.html,,38088,,DAP000650
DB00386,Alseroxylon,8001-95-4,SmallMoleculeDrug,"","",,,"",PA164746411,"","","","","","","","","",,,,DAP001243
DB00387,Procyclidine,77-37-2,SmallMoleculeDrug,C07378,"",4919,46505553,8448,PA164784001,"","","","",6030,"","",Procyclidine,http://www.drugs.com/cdi/procyclidine.html,,4750,,DAP001110
DB00388,Phenylephrine,59-42-7,SmallMoleculeDrug,C07441,"",6041,46506961,8093,PA450935,"","","","",10258	6500,http://www.rxlist.com/cgi/generic3/phenyleph.htm,http://www.pdrhealth.com/drugs/otc/otc-mono.aspx?contentFileName=DNX0283.xml&contentName=PHENYLEPHRINE+HYDROCHLORIDE&contentId=4034,Phenylephrine,http://www.drugs.com/cdi/phenylephrine-solution.html,,5818,,DAP000224
DB00389,Carbimazole,22232-54-8,SmallMoleculeDrug,C07615,"",31072,46506359,617099,PA164742970,"",,,,"","","",Carbimazole,"",,28829,,DAP000762
DB00390,Digoxin,20830-75-5,SmallMoleculeDrug,C06956,D00298,2724385,46508524,4551,PA449319,"",,,,6731,http://www.rxlist.com/cgi/generic/dig.htm,"",Digoxin,http://www.drugs.com/digoxin.html,,,50115625,DAP000744
DB00391,Sulpiride,15676-16-1,SmallMoleculeDrug,"",D01226,5355,46504855,"",PA164745485,"","","","","","","",Sulpiride,"",,5162,11638,DAP000310
DB00392,Ethopropazine,1094-08-2,SmallMoleculeDrug,"",D01118,3290,46507375,313639,PA449531,"","","","",7948,"","",Ethopropazine,"",,3174,8958,DAP001119
DB00393,Nimodipine,66085-59-4,SmallMoleculeDrug,C07267,D00438,4497,46508497,7575,PA450633,"","","","",1910,http://www.rxlist.com/cgi/generic2/nimodip.htm,"",Nimodipine,http://www.drugs.com/cdi/nimodipine.html,,4341,50011690,DAP000306
DB00394,Beclomethasone,5534-09-8,SmallMoleculeDrug,C06842,D07495,21700,46509195,3001,PA448547,"","",,"",7567,http://www.rxlist.com/qvar-drug.htm,"",Beclometasone_dipropionate,http://www.drugs.com/cdi/beclomethasone-spray.html,,,,DAP000416
DB00395,Carisoprodol,78-44-4,SmallMoleculeDrug,C07927,D00768,2576,46506377,3419,PA448809,"","","","",9924,http://www.rxlist.com/cgi/generic/carisop.htm,"",Carisoprodol,http://www.drugs.com/carisoprodol.html,,2478,,
DB00396,Progesterone,57-83-0,SmallMoleculeDrug,C00410,D00066,5994,46508968,17026,PA451123,1CA,,,,7554,http://www.rxlist.com/cgi/generic/progesterone.htm,http://www.pdrhealth.com/drug_info/rxdrugprofiles/drugs/pro1670.shtml,Progesterone,http://www.drugs.com/progesterone.html,,5773,,DAP000549
DB00397,Phenylpropanolamine,14838-15-4,SmallMoleculeDrug,C07911,"",26934,46508087,"",PA164748965,"","","","",8843,"","",Phenylpropanolamine,http://www.drugs.com/mtm/phenylpropanolamine.html,,25082,,DNC001144
DB00398,Sorafenib,284461-73-0,SmallMoleculeDrug,"",D08524,216239,46505329,50924,PA7000,BAX,"","","",15231,http://www.rxlist.com/nexavar-drug.htm,"",Sorafenib,http://www.drugs.com/cdi/sorafenib.html,,187440,16673,DAP000006
DB00399,Zoledronate,118072-93-8,SmallMoleculeDrug,"",D01968,68740,46507310,"",PA10235,ZOL,"","","",12024,http://www.rxlist.com/cgi/generic/zometa.htm,"",Zoledronate,"",,61986,12578,DAP001539
DB00400,Griseofulvin,126-07-8,SmallMoleculeDrug,C06686,D00209,441140,46508437,27779,PA449814,"",,,,8569,http://www.rxlist.com/cgi/generic3/griseofulvin.htm,http://www.pdrhealth.com/drug_info/rxdrugprofiles/drugs/gri1190.shtml,Griseofulvin,http://www.drugs.com/cdi/griseofulvin-microsize.html,,389934,31775,DAP000539
DB00401,Nisoldipine,63675-72-9,SmallMoleculeDrug,C07699,D00618,4499,46504546,"",PA450634,"","","","","",http://www.rxlist.com/cgi/generic/nisoldipine.htm,"",Nisoldipine,http://www.drugs.com/cdi/nisoldipine-extended-release-tablets.html,,4343,50011689,DAP000595
DB00402,Eszopiclone,138729-47-2,SmallMoleculeDrug,"","",969472,46505809,53760,PA162630444,"","","","",22704,http://www.rxlist.com/cgi/generic3/lunesta.htm,"",Eszopiclone,"",,839530,26265,DAP000933
DB00403,Ceruletide,17650-98-5,SmallMoleculeDrug,"","",16129675,46505766,59219,PA164774919,"",,,,"","","","","",,,,DAP000961
DB00404,Alprazolam,28981-97-7,SmallMoleculeDrug,C06817,D00225,2118,46507078,2611,PA448333,"",,,,2072,http://www.rxlist.com/cgi/generic/alpraz.htm,http://www.pdrhealth.com/drug_info/rxdrugprofiles/drugs/xan1491.shtml,Alprazolam,http://www.drugs.com/alprazolam.html,,2034,,DAP000239
DB00405,Dexbrompheniramine,132-21-8,SmallMoleculeDrug,"","",16960,46505186,59269,PA164746251,"","","","",9733,"","",Dexbrompheniramine,"",,16068,,DAP001068
DB00406,Gentian Violet,14426-25-6,SmallMoleculeDrug,"",D01046,3468,46505353,"",PA449755,"",,,,6820,"","",Gentian_Violet,http://www.drugs.com/cons/gentian-violet-topical.html,,3349,,
DB00407,Ardeparin,9041-08-1,SmallMoleculeDrug,"",D02980,,,"",PA164754878,"","","","","","","",Ardeparin,http://www.drugs.com/mtm/ardeparin.html,,,,DAP000428
DB00408,Loxapine,1977-10-2,SmallMoleculeDrug,C07104,D02340,3964,46505047,50841,PA450273,"",,,,2189	2310,http://www.rxlist.com/cgi/generic2/loxapineoc.htm,"",Loxapine,http://www.drugs.com/cdi/loxapine.html,,3827,22871,DAP000311
DB00409,Remoxipride,80125-14-0,SmallMoleculeDrug,"","",54477,46508689,"",PA164749051,"","","","","","","",Remoxipride,"",,49195,50026045,DAP000312
DB00410,Mupirocin,12650-69-0,SmallMoleculeDrug,C11758,D01076,446596,46505594,"",PA164764568,MRC,"","","",1832,http://www.rxlist.com/cgi/generic/mupi.htm,"",Mupirocin,http://www.drugs.com/cdi/mupirocin-cream.html,,393914,,DAP000711
DB00411,Carbachol,51-83-2,SmallMoleculeDrug,"",D00524,5831,46509115,3385,PA448784,CCE,,,,9622,http://www.rxlist.com/cgi/generic2/carbachol.htm,"",Carbachol,http://www.drugs.com/cdi/carbachol-drops.html,,,,DAP000347
DB00412,Rosiglitazone,122320-73-4,SmallMoleculeDrug,"",D00596,77999,46504556,50122,PA451283,BRL,"","","",11925,http://www.rxlist.com/cgi/generic2/rosigl.htm,http://www.pdrhealth.com/drug_info/rxdrugprofiles/drugs/cx1532.shtml,Rosiglitazone,http://www.drugs.com/cdi/rosiglitazone.html,,,28681,DAP000271
DB00413,Pramipexole,104632-26-0,SmallMoleculeDrug,"",D00559,119570,46505897,8356,PA164742949,"","","","",11733,http://www.rxlist.com/cgi/generic/prampex.htm,http://www.pdrhealth.com/drug_info/rxdrugprofiles/drugs/mir1271.shtml,Pramipexole,http://www.drugs.com/cdi/pramipexole.html,,,50226040,DAP000019
DB00414,Acetohexamide,968-81-0,SmallMoleculeDrug,C06806,D00219,1989,46505821,28052,PA164777011,"",,,,9737,"","",Acetohexamide,http://www.drugs.com/mtm/acetohexamide.html,,,,DAP000922
DB00415,Ampicillin,69-53-4,SmallMoleculeDrug,C06574,D00204,6249,46505346,28971,PA448419,AIC,"","","",8450	8448,http://www.rxlist.com/cgi/generic/ampicillin.htm,"",Ampicillin,http://www.drugs.com/cdi/ampicillin.html,,6013,,DAP000432
DB00416,Metocurine Iodide,7601-55-0,SmallMoleculeDrug,"",D00761,24244,46507773,"",PA164749507,"","","","",2094,"","","","",,22666,,DAP000824
DB00417,Phenoxymethylpenicillin,87-08-1,SmallMoleculeDrug,C08126,D05411,6869,46507164,27446,PA164745442,PNV,,,,8426	8428,http://www.rxlist.com/cgi/generic/penvk.htm,http://www.pdrhealth.com/drug_info/rxdrugprofiles/drugs/pen1324.shtml,Penicillin_V,http://www.drugs.com/penicillin.html,,6607,,DAP001165
DB00418,Secobarbital,76-73-3,SmallMoleculeDrug,"",D00430,5193,46508708,9073,PA164784035,"","","","",8237,"","",Secobarbital,http://www.drugs.com/cdi/secobarbital.html,,,,DAP000674
DB00419,Miglustat,72599-27-0,SmallMoleculeDrug,"","",51634,46506350,50381,PA10140,"","","","",13313,http://www.rxlist.com/cgi/generic3/zavesca.htm,"",Miglustat,http://www.drugs.com/cdi/miglustat.html,,46764,18355,DAP000609
DB00420,Promazine,58-40-2,SmallMoleculeDrug,C07379,D08430,4926,46504504,8459,PA451126,"",,,,8033,"","",Promazine,"",,4757,,DAP000430
DB00421,Spironolactone,52-01-7,SmallMoleculeDrug,C07310,D00443,5833,46508525,9241,PA451483,SNL,,,,7408,http://www.rxlist.com/cgi/generic/spiron.htm,http://www.pdrhealth.com/drug_info/rxdrugprofiles/drugs/ald1010.shtml,Spironolactone,http://www.drugs.com/spironolactone.html,,5628,50228080,DAP000297
DB00422,Methylphenidate,113-45-1,SmallMoleculeDrug,C07196,D04999,4158,46505929,6887,PA450464,"","","","",6186,http://www.rxlist.com/cgi/generic/methphen.htm,http://www.pdrhealth.com/drug_info/rxdrugprofiles/drugs/rit1383.shtml,Methylphenidate,http://www.drugs.com/methylphenidate.html,,4015,,DAP000024
DB00423,Methocarbamol,532-03-6,SmallMoleculeDrug,"",D00402,4107,46507761,"",PA164749506,"",,,,6340,http://www.rxlist.com/cgi/generic/methocar.htm,http://www.pdrhealth.com/drug_info/rxdrugprofiles/drugs/rob1384.shtml,Methocarbamol,http://www.drugs.com/methocarbamol.html,,3964,,
DB00424,Hyoscyamine,101-31-5,SmallMoleculeDrug,C02046,D00147,154417,46507345,17486,PA164776844,"","","","",8975	8978	8966,http://www.rxlist.com/cgi/generic/hyoscy.htm,"",Hyoscyamine,http://www.drugs.com/cdi/hyoscyamine.html,,,,DNC000758
DB00425,Zolpidem,82626-48-0,SmallMoleculeDrug,C07219,"",5732,46507949,10125,PA451976,"","","","",933,http://www.rxlist.com/cgi/generic/zolpid.htm,"",Zolpidem,http://www.drugs.com/zolpidem.html,,5530,26266,DAP000112
DB00426,Famciclovir,104227-87-4,SmallMoleculeDrug,"",D00317,3324,46507561,4974,PA449585,"","","","",156,http://www.rxlist.com/cgi/generic3/famciclovir.htm,"",Famciclovir,http://www.drugs.com/cdi/famciclovir.html,,3207,50066502,DAP000489
DB00427,Triprolidine,486-12-4,SmallMoleculeDrug,"",D01782,5282443,46505403,"",PA451797,"",,,,6494,"","",Triprolidine,http://www.drugs.com/cdi/triprolidine-suspension.html,,4445597,,DAP001065
DB00428,Streptozocin,18883-66-4,SmallMoleculeDrug,"",D05932,29327,46508872,9288,PA451514,"","","","",8564,http://www.rxlist.com/cgi/generic/zanosar.htm,"",Streptozocin,http://www.drugs.com/cdi/streptozocin.html,,27273,,DAP000984
DB00429,Carboprost Tromethamine,58551-69-2,SmallMoleculeDrug,"",D00682,45266502,46508118,3404,PA164754883,"",,,,11320,http://www.rxlist.com/cgi/generic/hemabate.htm,"","",http://www.drugs.com/mtm/carboprost.html,,,,DAP001215
DB00430,Cefpiramide,70797-11-4,SmallMoleculeDrug,C13376,D01904,636405,46505548,59213,PA164748136,"","","","","","","",Cefpiramide,"",,,,DAP001157
DB00431,Lindane,58-89-9,SmallMoleculeDrug,C07075,D00360,727,46508542,32888,PA164754914,"",,,,6327,http://www.rxlist.com/cgi/generic2/lindane.htm,"",Lindane,http://www.drugs.com/cdi/lindane-lotion.html,,,,DAP001036
DB00432,Trifluridine,70-00-8,SmallMoleculeDrug,"",D00391,6256,46506192,"",PA451775,"",,,,1923,http://www.rxlist.com/cgi/generic2/trifluridine.htm,"",Trifluridine,http://www.drugs.com/cdi/trifluridine-drops.html,,6020,50132298,DAP000760
DB00433,Prochlorperazine,58-38-8,SmallMoleculeDrug,C07403,D00493,4917,46509018,8435,PA451114,"","","","",7991	7990,http://www.rxlist.com/cgi/generic/prochlr.htm,"",Prochlorperazine,http://www.drugs.com/cdi/prochlorperazine.html,,4748,,DAP000373
DB00434,Cyproheptadine,129-03-3,SmallMoleculeDrug,"","",2913,46508613,4046,PA164749366,"",,,,10029,http://www.rxlist.com/cgi/generic2/cyprohept.htm,"",Cyproheptadine,http://www.drugs.com/cdi/cyproheptadine.html,,2810,50017721,DAP000103
DB00435,Nitric Oxide,10102-43-9,SmallMoleculeDrug,C00533,D00074,145068,46506897,16480,PA450635,"","","","",16163,http://www.rxlist.com/cgi/generic/inomax.htm,"",Nitric_Oxide,http://www.drugs.com/mtm/nitric-oxide-inhalation-gas.html,,127983,,DAP001056
DB00436,Bendroflumethiazide,73-48-3,SmallMoleculeDrug,C07758,D00650,2315,46508672,3013,PA448563,"",,,,9550,"","",Bendroflumethiazide,http://www.drugs.com/cdi/bendroflumethiazide.html,,2225,,DAP000188
DB00437,Allopurinol,315-30-0,SmallMoleculeDrug,"",D00224,2094,46508516,40279,PA448320,7HP,,,,9388,http://www.rxlist.com/cgi/generic/allopur.htm,http://www.pdrhealth.com/drug_info/rxdrugprofiles/drugs/zyl1508.shtml,Allopurinol,http://www.drugs.com/allopurinol.html,,2010,50241255,DAP000773
DB00438,Ceftazidime,78439-06-2,SmallMoleculeDrug,C06889,"",5481173,46506143,3508,PA448861,"","",,"",8344,http://www.rxlist.com/cgi/generic2/ceftaz.htm,"",Ceftazidime,http://www.drugs.com/cdi/ceftazidime.html,,4587145,,DAP000433
DB00439,Cerivastatin,145599-86-6,SmallMoleculeDrug,C07966,"",446156,46505877,3558,PA448897,116,"","","",11747,http://www.rxlist.com/cgi/generic/cerivastat.htm,"",Cerivastatin,http://www.drugs.com/mtm/cerivastatin.html,,393588,18376,DNC000403
DB00440,Trimethoprim,738-70-5,SmallMoleculeDrug,C01965,D00145,5578,46507125,9731,PA451788,"","","","",8452,http://www.rxlist.com/cgi/generic2/trimeth.htm,"",Trimethoprim,http://www.drugs.com/cdi/trimethoprim.html,,5376,18069,DAP000927
DB00441,Gemcitabine,95058-81-4,SmallMoleculeDrug,C07650,D02368,60750,46506425,175901,PA449748,GEO,"","","",11262,http://www.rxlist.com/cgi/generic/gemcitab.htm,"",Gemcitabine,http://www.drugs.com/cdi/gemcitabine.html,,54753,,DAP001246
DB00442,Entecavir,142217-69-4,SmallMoleculeDrug,"",D04008,,,473990,PA164784025,"","","","",13030,http://www.rxlist.com/cgi/generic4/baraclude.htm,"",Entecavir,http://www.drugs.com/cdi/entecavir.html,,,,DAP000697
DB00443,Betamethasone,378-44-9,SmallMoleculeDrug,"",D00244,9782,46505155,3077,PA164754818,"",,,,7610	7603	13244	7608	20081	7606,http://www.rxlist.com/cgi/generic2/betamet.htm,"",Betamethasone,http://www.drugs.com/cdi/betamethasone.html,,9399,,DAP001043
DB00444,Teniposide,29767-20-2,SmallMoleculeDrug,C11153,D02698,34698,46507536,"",PA451611,"",,,,1924,http://www.rxlist.com/cgi/generic2/teniposide.htm,"",Teniposide,http://www.drugs.com/cdi/teniposide.html,,31930,,DAP000651
DB00445,Epirubicin,56420-45-2,SmallMoleculeDrug,C11230,"",41867,46507282,47898,PA449476,"",,,,20259,http://www.rxlist.com/cgi/generic2/epirub.htm,"",Epirubicin,http://www.drugs.com/cdi/epirubicin.html,,38201,,DAP000193
DB00446,Chloramphenicol,56-75-7,SmallMoleculeDrug,C00918,D00104,5959,46505318,17698,PA448927,CLM,"","","",16112	8578,http://www.rxlist.com/cgi/generic3/chloramphenicol.htm,"",Chloramphenicol,http://www.drugs.com/mtm/chloramphenicol-ophthalmic.html,,,50028502,DAP001356
DB00447,Loracarbef,76470-66-1,SmallMoleculeDrug,C08109,D00916,5284585,46506369,47544,PA164754806,"","","","","",http://www.rxlist.com/cgi/generic/loracarb.htm,http://www.pdrhealth.com/drug_info/rxdrugprofiles/drugs/lor1237.shtml,Loracarbef,http://www.drugs.com/cdi/loracarbef.html,,,,DAP000434
DB00448,Lansoprazole,103577-45-3,SmallMoleculeDrug,"",D00355,3883,46508975,6375,PA450180,"","","","",180,http://www.rxlist.com/cgi/generic/lansop.htm,"",Lansoprazole,http://www.drugs.com/lansoprazole.html,,3746,,DAP000725
DB00449,Dipivefrin,52365-63-6,SmallMoleculeDrug,C06963,D02349,3105,46504716,4646,PA449364,"","","","",1239	8913,http://www.rxlist.com/cgi/generic2/dipivefrin.htm,http://www.pdrhealth.com/drug_info/rxdrugprofiles/drugs/pro1356.shtml,Dipivefrin,http://www.drugs.com/cdi/dipivefrin.html,,2994,,DAP000593
DB00450,Droperidol,548-73-2,SmallMoleculeDrug,"",D00308,3168,46505291,4717,PA449422,"",,,,10123,http://www.rxlist.com/cgi/generic3/droperidol.htm,"",Droperidol,http://www.drugs.com/cdi/droperidol.html,,3056,50017705,DAP000412
DB00451,Levothyroxine,51-48-9,SmallMoleculeDrug,C01829,D08125,5819,46507672,18332,PA450221,T44,"","","",5325,http://www.rxlist.com/cgi/generic/levothy.htm,http://www.pdrhealth.com/drug_info/rxdrugprofiles/drugs/syn1421.shtml,Levothyroxine,http://www.drugs.com/levothyroxine.html,,5614,,DAP000083
DB00452,Framycetin,119-04-0,SmallMoleculeDrug,"","",8378,46508892,7508,PA164743181,"","","","",8626	8628,"","",Framycetin,"",,8075,19,DNC001005
DB00453,Clomocycline,1181-54-0,SmallMoleculeDrug,"",D06885,54680675,46505301,59589,PA164771235,"","","","","","","",Clomocycline,,,4576619,,DAP000882
DB00454,Pethidine,57-42-1,SmallMoleculeDrug,C07128,"",4058,46506899,"",PA450369,"",,,,9118	11358,http://www.rxlist.com/cgi/generic/meper.htm,"",Meperidine,http://www.drugs.com/cdi/meperidine.html,,3918,50026752,DAP000230
DB00455,Loratadine,79794-75-5,SmallMoleculeDrug,"",D00364,3957,46507853,"",PA450266,"",,,,1299,http://www.rxlist.com/cgi/generic/lorat.htm,"",Loratadine,http://www.drugs.com/cdi/loratadine.html,,3820,22876,DAP000101
DB00456,Cefalotin,153-61-7,SmallMoleculeDrug,C07761,"",6024,46509079,124991,PA448886,CEO,"","","",8471	8472,"","",Cefalotin,"",,5802,,DAP000155
DB00457,Prazosin,19216-56-9,SmallMoleculeDrug,C07368,"",4893,46508594,8364,PA451093,"","","","",11108	2193,http://www.rxlist.com/cgi/generic3/prazosin.htm,"",Prazosin,http://www.drugs.com/cdi/prazosin.html,,4724,29568,DAP000300
DB00458,Imipramine,50-49-7,SmallMoleculeDrug,C07049,"",3696,46507351,5881,PA449969,IXX,,,,9267,http://www.rxlist.com/cgi/generic/imip.htm,http://www.pdrhealth.com/drug_info/rxdrugprofiles/drugs/tof1448.shtml,Imipramine,http://www.drugs.com/cdi/imipramine.html,,3568,,DAP001154
DB00459,Acitretin,55079-83-9,SmallMoleculeDrug,"",D02754,5284513,46509178,50173,PA448039,"",,,,1209,http://www.rxlist.com/cgi/generic3/acitretin.htm,http://www.pdrhealth.com/drug_info/rxdrugprofiles/drugs/sor1698.shtml,Acitretin,http://www.drugs.com/cdi/acitretin.html,,,,DAP000743
DB00460,Verteporfin,129497-78-5,SmallMoleculeDrug,"",D01162,5362420,46506236,"",PA451871,"","","","",11996,http://www.rxlist.com/cgi/generic2/verteporfin.htm,"",Verteporfin,http://www.drugs.com/cdi/verteporfin.html,,4515032,,
DB00461,Nabumetone,42924-53-8,SmallMoleculeDrug,"",D00425,4409,46507729,"",PA450572,"","","","",946,http://www.rxlist.com/cgi/generic/nabume.htm,http://www.pdrhealth.com/drug_info/rxdrugprofiles/drugs/rel1370.shtml,Nabumetone,http://www.drugs.com/cdi/nabumetone.html,,4256,50240662,DAP000735
DB00462,Methylscopolamine bromide,155-41-9,SmallMoleculeDrug,"",D00715,23724781,46506260,61276,PA164784032,"","",,"",8989,"","",Methylscopolamine,"",,3977,,DAP001126
DB00463,Metharbital,50-11-3,SmallMoleculeDrug,"",D01382,4099,46508167,"",PA164746525,"","","","","","","",Metharbital,"",,3957,,DAP000675
DB00464,Sodium Tetradecyl Sulfate,1191-50-0,SmallMoleculeDrug,"","",5248,46505919,"",PA164746759,"","","","",6212,http://www.rxlist.com/cgi/generic2/sotradecol.htm,"",,http://www.drugs.com/cdi/sodium-tetradecyl-sulfate.html,,5058,,DAP001276
DB00465,Ketorolac,66635-83-4,SmallMoleculeDrug,C07062,"",3826,46507019,"",PA450150,"",,,,1241,http://www.rxlist.com/cgi/generic/ketor.htm,http://www.pdrhealth.com/drug_info/rxdrugprofiles/drugs/acu1644.shtml,Ketorolac,http://www.drugs.com/cdi/ketorolac-drops.html,,3694,50009855,DAP000618
DB00466,Picrotoxin,124-87-8,SmallMoleculeDrug,"","",31304,46506796,"",PA164777007,"","",,"","","","",Picrotoxin,"",,29044,,DAP000676
DB00467,Enoxacin,74011-58-8,SmallMoleculeDrug,C06979,D00310,3229,46507505,157175,PA449462,"",,,,"",http://www.rxlist.com/cgi/generic2/enoxacin.htm,"",Enoxacin,http://www.drugs.com/mtm/enoxacin.html,,3116,,DAP001000
DB00468,Quinine,130-95-0,SmallMoleculeDrug,C06526,"",3034034,46507493,15854,PA451213,"","","","",7234	10037	20344,http://www.rxlist.com/cgi/generic3/quinine.htm,"",Quinine,http://www.drugs.com/cdi/quinine.html,,,50198086,DAP000491
DB00469,Tenoxicam,59804-37-4,SmallMoleculeDrug,"",D01767,54677971,46507303,"",PA131890625,"",,,,1220,"","","","",,4471584,,DAP000736
DB00470,Dronabinol,1972-08-3,SmallMoleculeDrug,C06972,D00306,16078,46508472,"",PA449421,"",,,,13359	8285,http://www.rxlist.com/cgi/generic2/drona.htm,"",Marinol,"",,,50007391,DAP000207
DB00471,Montelukast,158966-92-8,SmallMoleculeDrug,C07482,"",5281040,46505585,6992,PA450546,"","","","",11784,http://www.rxlist.com/cgi/generic3/monteluk.htm,"",Montelukast,http://www.drugs.com/cdi/montelukast.html,,4444507,,DAP000309
DB00472,Fluoxetine,54910-89-3,SmallMoleculeDrug,"",D00823,3386,46507902,5118,PA449673,"",,,,11130,http://www.rxlist.com/cgi/generic/fluoxetine.htm,"",Fluoxetine,http://www.drugs.com/fluoxetine.html,,3269,30130,DAP000186
DB00473,Hexylcaine,532-77-4,SmallMoleculeDrug,C14172,"",10770,46506241,"",PA164746489,"","","","","","","",Hexylcaine,"",,10315,50017670,DAP000506
DB00474,Methohexital,151-83-7,SmallMoleculeDrug,C07844,D04985,9034,46507954,102216,PA164784030,"",,,,8219,http://www.rxlist.com/cgi/generic3/methohexital.htm,"",Methohexital,http://www.drugs.com/cdi/methohexital.html,,8683,,DAP000677
DB00475,Chlordiazepoxide,58-25-3,SmallMoleculeDrug,"",D00267,,46505044,3611,PA448932,"",,,,10260,http://www.rxlist.com/cgi/generic/chlordia.htm,http://www.pdrhealth.com/drug_info/rxdrugprofiles/drugs/lib1225.shtml,Chlordiazepoxide,http://www.drugs.com/cdi/chlordiazepoxide.html,,,,DAP000084
DB00476,Duloxetine,136434-34-9,SmallMoleculeDrug,"",D01179,60835,46507937,36795,PA10066,"","","","",20171,http://www.rxlist.com/cgi/generic/cymbalta.htm,"",Duloxetine,http://www.drugs.com/cdi/duloxetine-delayed-release-capsules.html,,54822,,DAP000494
DB00477,Chlorpromazine,50-53-3,SmallMoleculeDrug,C06906,D00270,2726,46508395,3647,PA448964,"","","","",8017	20237,http://www.rxlist.com/cgi/generic3/chlorpromazine.htm,http://www.pdrhealth.com/drug_info/rxdrugprofiles/drugs/chl1441.shtml,Chlorpromazine,http://www.drugs.com/cdi/chlorpromazine.html,,2625,,DAP000374
DB00478,Rimantadine,13392-28-4,SmallMoleculeDrug,C07236,D08483,5071,46505973,"",PA164748038,"",,,,"",http://www.rxlist.com/cgi/generic/rimantadine.htm,"",Rimantadine,http://www.drugs.com/cdi/rimantadine.html,,4893,50216627,DAP001087
DB00479,Amikacin,37517-28-5,SmallMoleculeDrug,C06820,D02543,37768,46506386,2637,PA164744372,"","",,"",11178	2168,http://www.rxlist.com/cgi/generic3/amikacin.htm,"",Amikacin,http://www.drugs.com/cdi/amikacin.html,,34635,,DAP000400
DB00480,Lenalidomide,191732-72-6,SmallMoleculeDrug,"",D04687,216326,46505725,63791,PA162363968,"","","","",20185,http://www.rxlist.com/revlimid-drug.htm,"",Lenalidomide,http://www.drugs.com/cdi/lenalidomide.html,,187515,50078323,DAP001255
DB00481,Raloxifene,84449-90-1,SmallMoleculeDrug,C07228,"",5035,46506514,8772,PA451221,RAL,,,,11811,http://www.rxlist.com/cgi/generic/raloxif.htm,http://www.pdrhealth.com/drug_info/rxdrugprofiles/drugs/evi1169.shtml,Raloxifene,http://www.drugs.com/cdi/raloxifene.html,,4859,19441,DAP000792
DB00482,Celecoxib,169590-42-5,SmallMoleculeDrug,C07589,D00567,2662,46505596,3520,PA448871,CEL,"","","",11865,http://www.rxlist.com/cgi/generic/coxib.htm,"",Celecoxib,http://www.drugs.com/celecoxib.html,,2562,11639,DAP000737
DB00483,Gallamine Triethiodide,65-29-2,SmallMoleculeDrug,"","",6172,46508651,"",PA164745088,"",,,,6473,"","",Gallamine_triethiodide,"",,,,DAP001127
DB00484,Brimonidine,59803-98-4,SmallMoleculeDrug,C07886,D02076,2435,46507305,3175,PA448665,"","","","",11710	22245,http://www.rxlist.com/cgi/generic3/alphagan-p.htm,"",Brimonidine,http://www.drugs.com/cdi/brimonidine.html,,2341,,DAP000280
DB00485,Dicloxacillin,3116-76-5,SmallMoleculeDrug,C06950,D02348,18381,46508182,4511,PA164749649,"",,,,"",http://www.rxlist.com/cgi/generic2/diclox.htm,"",Dicloxacillin,http://www.drugs.com/cdi/dicloxacillin.html,,17358,,DAP000435
DB00486,Nabilone,51022-71-0,SmallMoleculeDrug,"",D05099,5284592,46505171,"",PA164746998,"","","","",2071,"","",Nabilone,http://www.drugs.com/cdi/nabilone.html,,4447641,,DAP000067
DB00487,Pefloxacin,70458-92-3,SmallMoleculeDrug,"",D02306,51081,46507338,50199,PA164742856,"",,,,"","","",Pefloxacin,"",,46291,,DAP001001
DB00488,Altretamine,645-05-6,SmallMoleculeDrug,"","",2123,46505760,"",PA164743136,"",,,,1757,http://www.rxlist.com/cgi/generic/altretamine.htm,"",Altretamine,http://www.drugs.com/cdi/altretamine.html,,2038,,DAP000989
DB00489,Sotalol,3930-20-9,SmallMoleculeDrug,C07309,"",5253,46505012,"",PA451457,"",,,,2048,http://www.rxlist.com/cgi/generic/betapaceaf.htm,"",Sotalol,http://www.drugs.com/cdi/sotalol.html,,5063,25762,DAP000372
DB00490,Buspirone,36505-84-7,SmallMoleculeDrug,C06861,"",2477,46508113,3223,PA448689,"",,,,1890,http://www.rxlist.com/cgi/generic/buspir.htm,"",Buspirone,http://www.drugs.com/buspirone.html,,2383,,DAP000031
DB00491,Miglitol,72432-03-2,SmallMoleculeDrug,C07708,D00625,441314,46504492,"",PA164776726,"","","","","",http://www.rxlist.com/cgi/generic2/miglitol.htm,"",Miglitol,http://www.drugs.com/cdi/miglitol.html,,390074,,DAP000712
DB00492,Fosinopril,98048-97-6,SmallMoleculeDrug,C07016,D00622,55891,46506495,5163,PA449710,"","",,"",1744,http://www.rxlist.com/cgi/generic/fosinop.htm,http://www.pdrhealth.com/drugs/rx/rx-mono.aspx?contentFileName=Mon1274.html&contentName=Monopril&contentId=,Fosinopril,http://www.drugs.com/cdi/fosinopril.html,,50469,,DAP000582
DB00493,Cefotaxime,63527-52-6,SmallMoleculeDrug,C06885,"",5742673,46506911,204928,PA448852,"","","","",8349	11268,http://www.rxlist.com/cgi/generic/cefotax.htm,"",Cefotaxime,http://www.drugs.com/cdi/cefotaxime.html,,,,DAP000146
DB00494,Entacapone,130929-57-6,SmallMoleculeDrug,C07943,D00781,5281081,46508734,4798,PA164748726,"","","","",12126,http://www.rxlist.com/cgi/generic3/entac.htm,"",Entacapone,http://www.drugs.com/cdi/entacapone.html,,4444537,,DAP000608
DB00495,Zidovudine,30516-87-1,SmallMoleculeDrug,C07210,D00413,35370,46508240,10110,PA451954,"",,,,1185,http://www.rxlist.com/cgi/generic3/zidovud.htm,http://www.pdrhealth.com/drug_info/rxdrugprofiles/drugs/ret1375.shtml,Zidovudine,http://www.drugs.com/cdi/zidovudine.html,,32555,50002692,DAP000701
DB00496,Darifenacin,133099-04-4,SmallMoleculeDrug,"",D01699,444031,46508104,391960,PA164774901,"","","","",17051,http://www.rxlist.com/cgi/generic3/enablex.htm,"",Darifenacin,http://www.drugs.com/cdi/darifenacin-extended-release-tablets.html,,392054,50109647,DAP001131
DB00497,Oxycodone,76-42-6,SmallMoleculeDrug,C08018,D05312,5284603,46508908,7852,PA450741,"","","","",6165	6167,http://www.rxlist.com/cgi/generic/oxyco.htm,"",Oxycodone,http://www.drugs.com/oxycodone.html,,4447649,,DAP000283
DB00498,Phenindione,83-12-5,SmallMoleculeDrug,C07584,"",4760,46505018,8066,PA164784031,"",,,,"","","",Phenindione,"",,4596,,DAP000769
DB00499,Flutamide,13311-84-7,SmallMoleculeDrug,C07653,D00586,3397,46508874,5132,PA449685,HFT,"","","",1847,http://www.rxlist.com/cgi/generic2/flutam.htm,http://www.pdrhealth.com/drug_info/rxdrugprofiles/drugs/eul1168.shtml,Flutamide,http://www.drugs.com/cdi/flutamide.html,,3280,,DAP000301
DB00500,Tolmetin,26171-23-3,SmallMoleculeDrug,C02328,"",5509,46507060,"",PA451721,"",,,,11239,http://www.rxlist.com/cgi/generic2/tolmetin.htm,http://www.pdrhealth.com/drug_info/rxdrugprofiles/drugs/tol1449.shtml,Tolmetin,http://www.drugs.com/cdi/tolmetin.html,,5308,,DAP000777
DB00501,Cimetidine,51481-61-9,SmallMoleculeDrug,"",D00295,2756,46505360,3699,PA449001,"","",,"",2165	2164,http://www.rxlist.com/cgi/generic/cimet.htm,"",Cimetidine,http://www.drugs.com/cdi/cimetidine.html,,2654,22889,DAP000338
DB00502,Haloperidol,52-86-8,SmallMoleculeDrug,C01814,D00136,3559,46508794,5613,PA449841,"",,,,10146	1903,http://www.rxlist.com/cgi/generic/haloper.htm,"",Haloperidol,http://www.drugs.com/cdi/haloperidol.html,,3438,21398,DAP000313
DB00503,Ritonavir,155213-67-5,SmallMoleculeDrug,C07240,D00427,392622,46505050,"",PA451260,RIT,"","","",4,http://www.rxlist.com/cgi/generic2/ritonavirsol.htm,"",Ritonavir,http://www.drugs.com/cdi/ritonavir.html,,347980,520,DAP000169
DB00504,Levallorphan,152-02-3,SmallMoleculeDrug,C07069,"",5359371,46505682,"",PA164749284,"",,,,"","","",Levallorphan,"",,4514267,,DAP000348
DB00505,Tridihexethyl,60-49-1,SmallMoleculeDrug,C07861,"",20299,46506672,9701,PA164746229,"",,,,"","","","","",,19124,,DAP000836
DB00507,Nitazoxanide,55981-09-4,SmallMoleculeDrug,"",D02486,41684,46507813,"",PA164754874,"","","","","",http://www.rxlist.com/cgi/generic/alinia.htm,http://www.pdrhealth.com/drug_info/rxdrugprofiles/drugs/ali1659.shtml,Nitazoxanide,http://www.drugs.com/cdi/nitazoxanide.html,,38037,50182652,DAP001293
DB00508,Triflupromazine,146-54-3,SmallMoleculeDrug,"",D00390,5568,46507344,9711,PA451773,"",,,,"","","",Triflupromazine,"",,5367,,DAP000294
DB00509,Dextrothyroxine,51-49-0,SmallMoleculeDrug,"","",8730,46508471,30659,PA164752444,"",,,,9800,"","",Dextrothyroxine,"",,,,
DB00511,Acetyldigitoxin,25395-32-8,SmallMoleculeDrug,"",D06881,5284512,46507229,53773,PA164746246,"","","","","","","",Acetyldigitoxin,"",,,,DAP000119
DB00512,Vancomycin,1404-90-6,SmallMoleculeDrug,C06689,D00212,14969,46505261,28001,PA451850,"",,,,8541	8540,http://www.rxlist.com/cgi/generic2/vancomycin.htm,"",Vancomycin,http://www.drugs.com/vancomycin.html,,389935,,DAP001330
DB00513,Aminocaproic Acid,60-32-2,SmallMoleculeDrug,C02378,D00160,564,46506934,16586,PA164774947,ACA,"","","","",http://www.rxlist.com/cgi/generic/amicarpre.htm,"",Aminocaproic_acid,http://www.drugs.com/cdi/aminocaproic-acid.html,,548,,DAP000200
DB00514,Dextromethorphan,125-71-3,SmallMoleculeDrug,C06947,D03742,5360696,46506530,4470,PA449273,"",,,,10247	2173,"","",Dextromethorphan,http://www.drugs.com/dextromethorphan.html,,,,DNC000541
DB00515,Cisplatin,15663-27-1,SmallMoleculeDrug,C06911,D00275,2767,46504561,27899,PA449014,"","","","",13121,http://www.rxlist.com/cgi/generic3/cisplatin.htm,"",Cisplatin,http://www.drugs.com/cdi/cisplatin.html,,389985,,DAP000215
DB00516,Bentoquatam,1340-69-8,SmallMoleculeDrug,"","",517273,46508055,"",PA164748098,"","","","","","","",Bentoquatam,http://www.drugs.com/mtm/bentoquatam-topical.html,,451302,,
DB00517,Anisotropine Methylbromide,80-50-2,SmallMoleculeDrug,C06830,D00232,21867154,46504810,2739,PA164754880,"",,,,"","","","","",,,,DAP000837
DB00518,Albendazole,54965-21-8,SmallMoleculeDrug,C01779,D00134,2082,46506472,16664,PA164746058,ALW,"","","",1263,http://www.rxlist.com/cgi/generic/albendazole.htm,"",Albendazole,http://www.drugs.com/cdi/albendazole.html,,1998,50241293,DAP000951
DB00519,Trandolapril,87679-37-6,SmallMoleculeDrug,"",D00383,5484727,46508300,"",PA451737,"","","","",11443,http://www.rxlist.com/cgi/generic3/mavik.htm,http://www.pdrhealth.com/drug_info/rxdrugprofiles/drugs/tar1425.shtml,Trandolapril,http://www.drugs.com/cdi/trandolapril.html,,4588590,,DAP000583
DB00520,Caspofungin,162808-62-0,SmallMoleculeDrug,"",D07626,3035406,46508288,474180,PA164743013,"","","","",12330,http://www.rxlist.com/cgi/generic/caspofungin.htm,"",Caspofungin,http://www.drugs.com/cdi/caspofungin.html,,411774,,DAP000547
DB00521,Carteolol,51781-06-7,SmallMoleculeDrug,C06874,"",2583,46507513,3437,PA164768736,"",,,,"",http://www.rxlist.com/cgi/generic2/carteol.htm,"",Carteolol,http://www.drugs.com/cdi/carteolol-drops.html,,2485,,DAP000065
DB00522,Bentiromide,37106-97-1,SmallMoleculeDrug,"",D01346,6957673,46508175,31263,PA164750572,"","","","","","","",Bentiromide,"",,,,
DB00523,Alitretinoin,5300-03-8,SmallMoleculeDrug,"","",449171,46507356,50648,PA164746900,"",,,,11885,http://www.rxlist.com/cgi/generic2/alitre.htm,"",Alitretinoin,http://www.drugs.com/cdi/alitretinoin.html,,,31883,DAP000275
DB00524,Metolazone,17560-51-9,SmallMoleculeDrug,"",D00431,4170,46509058,"",PA164781022,"",,,,8133,http://www.rxlist.com/cgi/generic2/metolazone.htm,http://www.pdrhealth.com/drug_info/rxdrugprofiles/drugs/zar1495.shtml,Metolazone,http://www.drugs.com/cdi/metolazone.html,,4026,25899,DAP000749
DB00525,Tolnaftate,2398-96-1,SmallMoleculeDrug,"",D00381,5510,46505456,"",PA164752438,"",,,,9887,"","",Tolnaftate,http://www.drugs.com/cdi/tolnaftate-cream.html,,5309,50201633,DAP001237
DB00526,Oxaliplatin,61825-94-3,SmallMoleculeDrug,"",D01790,9887053,46509083,31941,PA131285527,"","","","",20139,http://www.rxlist.com/cgi/generic/eloxatin.htm,"",Oxaliplatin,http://www.drugs.com/cdi/oxaliplatin.html,,8062727,,DAP000062
DB00527,Cinchocaine,85-79-0,SmallMoleculeDrug,C07879,D00733,3025,46506734,247956,PA449286,"",,,,9206	7053,"","",Dibucaine,http://www.drugs.com/cdi/dibucaine-ointment.html,,2917,50017687,DAP000507
DB00528,Lercanidipine,100427-26-7,SmallMoleculeDrug,"","",65866,46508865,"",PA164769058,"","","","","","","",Lercanidipine,"",,59276,,DAP001261
DB00529,Foscarnet,63585-09-1,SmallMoleculeDrug,"",D00579,3415,46507873,127780,PA449706,"","",,"","",http://www.rxlist.com/cgi/generic2/foscarnet.htm,"",Foscarnet,http://www.drugs.com/cdi/foscarnet.html,,3297,,DAP001383
DB00530,Erlotinib,183321-74-6,SmallMoleculeDrug,"",D07907,176870,46508021,114785,PA134687924,AQ4,"","","",12481,http://www.rxlist.com/cgi/generic4/tarceva.htm,"",Erlotinib,http://www.drugs.com/cdi/erlotinib.html,,154044,5446,DAP001010
DB00531,Cyclophosphamide,50-18-0,SmallMoleculeDrug,C07888,D07760,2907,46505441,4027,PA449165,"",,,,5927,http://www.rxlist.com/cgi/generic3/cyclophosphamide.htm,http://www.pdrhealth.com/drug_info/rxdrugprofiles/drugs/cyt1112.shtml,Cyclophosphamide,http://www.drugs.com/cdi/cyclophosphamide.html,,2804,,DAP000532
DB00532,Mephenytoin,50-12-4,SmallMoleculeDrug,"",D00375,4060,46508677,"",PA450373,"",,,,"","","",Mephenytoin,http://www.drugs.com/mtm/mephenytoin.html,,3920,,DAP000508
DB00533,Rofecoxib,162011-90-7,SmallMoleculeDrug,C07590,D00568,5090,46504787,8887,PA451268,"","","","",11924,http://www.rxlist.com/cgi/generic/rofecox.htm,"",Rofecoxib,http://www.drugs.com/mtm/rofecoxib.html,,4911,22369,DAP001338
DB00534,Chlormerodrin,62-37-3,SmallMoleculeDrug,"","",25210,46504793,59445,PA164748977,"",,,,"","","","","",,2615,,DAP000754
DB00535,Cefdinir,91832-40-5,SmallMoleculeDrug,C08110,D00917,6915944,46505573,3485,PA164768739,"","","","","",http://www.rxlist.com/cgi/generic2/cefdin.htm,http://www.pdrhealth.com/drug_info/rxdrugprofiles/drugs/omn1519.shtml,Cefdinir,http://www.drugs.com/cdi/cefdinir.html,,5291705,,DAP000436
DB00536,Guanidine,113-00-8,SmallMoleculeDrug,"","",3520,46507543,24435,PA164781028,GAI,,,,"","","",Guanidine,http://www.drugs.com/mtm/guanidine.html,,3400,,
DB00537,Ciprofloxacin,85721-33-1,SmallMoleculeDrug,C05349,D00186,2764,46504733,100241,PA449009,"",,,,93	8327,http://www.rxlist.com/cgi/generic/cipro.htm,http://www.pdrhealth.com/drug_info/rxdrugprofiles/drugs/cip1082.shtml,Ciprofloxacin,http://www.drugs.com/cdi/ciprofloxacin-drops.html,,2662,21690,DAP001360
DB00538,Gadoversetamide,131069-91-5,SmallMoleculeDrug,"",D01646,444013,46504481,"",PA164743703,"","","","",12039,"","",Gadoversetamide,"",,392041,,
DB00539,Toremifene,89778-26-7,SmallMoleculeDrug,C08166,"",3005573,46506087,9635,PA451731,"","","","","",http://www.rxlist.com/cgi/generic2/toremifene.htm,"",Toremifene,http://www.drugs.com/cdi/toremifene.html,,2275722,,DAP000793
DB00540,Nortriptyline,72-69-5,SmallMoleculeDrug,C07274,"",4543,46507783,7640,PA450657,"",,,,11121	9839,http://www.rxlist.com/cgi/generic/nortrip.htm,"",Nortriptyline,http://www.drugs.com/nortriptyline.html,,4384,,DAP001152
DB00541,Vincristine,57-22-7,SmallMoleculeDrug,C07204,D08679,5978,46507033,28445,PA451879,"",,,,5895,http://www.rxlist.com/cgi/generic3/vincristine.htm,"",Vincristine,http://www.drugs.com/cdi/vincristine.html,,5758,,DAP000114
DB00542,Benazepril,86541-75-5,SmallMoleculeDrug,C06843,"",5362124,46507884,3011,PA448561,"","","","",1215,http://www.rxlist.com/cgi/generic/benaz.htm,http://www.pdrhealth.com/drugs/rx/rx-mono.aspx?contentFileName=lot1238.html&contentName=Lotensin&contentId=458,Benazepril,http://www.drugs.com/cdi/benazepril.html,,4514935,,DAP000584
DB00543,Amoxapine,14028-44-5,SmallMoleculeDrug,"",D00228,2170,46509117,2675,PA448405,"",,,,8001,http://www.rxlist.com/cgi/generic/amoxapine.htm,"",Amoxapine,http://www.drugs.com/cdi/amoxapine.html,,2085,22870,DAP001149
DB00544,Fluorouracil,51-21-8,SmallMoleculeDrug,C07649,D00584,3385,46508557,46345,PA128406956,URF,,,,6311,http://www.rxlist.com/cgi/generic3/carac.htm,"",Fluorouracil,http://www.drugs.com/cdi/fluorouracil.html,,3268,,DAP000829
DB00545,Pyridostigmine,155-97-5,SmallMoleculeDrug,C07410,D00487,4991,46506129,"",PA451185,"","",,"",6296,http://www.rxlist.com/cgi/generic2/pyridostigmine.htm,"",Pyridostigmine,http://www.drugs.com/cdi/pyridostigmine.html,,4817,50018231,DNC001171
DB00546,Adinazolam,37115-32-5,SmallMoleculeDrug,"",D02770,37632,46509054,251412,PA164783813,"","","","","","","",Adinazolam,"",,34519,,DAP001251
DB00547,Desoximetasone,382-67-2,SmallMoleculeDrug,"","",5311067,46506793,691037,PA164746011,"",,,,7592,http://www.rxlist.com/cgi/generic3/desoximeta.htm,http://www.pdrhealth.com/drug_info/rxdrugprofiles/drugs/top1452.shtml,Desoximetasone,http://www.drugs.com/cdi/desoximetasone-cream.html,,4470604,,DAP001185
DB00548,Azelaic Acid,123-99-9,SmallMoleculeDrug,C08261,D03034,2266,46506284,48131,PA164754850,AZ1,"",,"",277,http://www.rxlist.com/cgi/generic3/azelex.htm,http://www.pdrhealth.com/drug_info/rxdrugprofiles/drugs/aze1043.shtml,"",http://www.drugs.com/cdi/azelaic-acid-cream.html,,2179,,DAP000889
DB00549,Zafirlukast,107753-78-6,SmallMoleculeDrug,C07206,D00411,5717,46506874,10100,PA451949,"","","","",11685,http://www.rxlist.com/cgi/generic/zafirlukast.htm,"",Zafirlukast,http://www.drugs.com/cdi/zafirlukast.html,,5515,,DAP000091
DB00550,Propylthiouracil,51-52-5,SmallMoleculeDrug,C07569,D00562,657298,46505181,8502,PA451156,"","",,"",9439,"","",Propylthiouracil,http://www.drugs.com/cdi/propylthiouracil.html,,571424,,DAP001247
DB00551,Acetohydroxamic Acid,546-88-3,SmallMoleculeDrug,C06808,D00220,1990,46508546,27777,PA164749213,HAE,"","","","","","",Acetohydroxamic_acid,http://www.drugs.com/cdi/acetohydroxamic-acid.html,,1913,,DAP001277
DB00552,Pentostatin,53910-25-1,SmallMoleculeDrug,C02267,D00155,439693,46507116,"",PA450863,"",,,,1740,"","",Pentostatin,http://www.drugs.com/cdi/pentostatin.html,,37371,50003603,DAP000566
DB00553,Methoxsalen,298-81-7,SmallMoleculeDrug,C01864,D00139,4114,46506275,18358,PA450433,8MO,"","","",5303,http://www.rxlist.com/cgi/generic2/methox.htm,"",Methoxsalen,http://www.drugs.com/cdi/methoxsalen-hard-gelatin-capsules.html,,3971,,DAP000996
DB00554,Piroxicam,36322-90-4,SmallMoleculeDrug,C01608,D00127,54676228,46505225,8249,PA450985,"",,,,1996,http://www.rxlist.com/cgi/generic/piroxicam.htm,http://www.pdrhealth.com/drug_info/rxdrugprofiles/drugs/fel1173.shtml,Piroxicam,http://www.drugs.com/cdi/piroxicam.html,,,,DAP000181
DB00555,Lamotrigine,84057-84-1,SmallMoleculeDrug,"",D00354,3878,46505408,6367,PA450164,"","","","",238,http://www.rxlist.com/cgi/generic/lamotrigine.htm,"",Lamotrigine,http://www.drugs.com/cdi/lamotrigine.html,,3741,50031299,DAP000039
DB00556,Perflutren,76-19-7,SmallMoleculeDrug,"",D01738,6432,46506030,31980,PA164781354,"",,,,12053,http://www.rxlist.com/cgi/generic3/definity.htm,"",Octafluoropropane,http://www.drugs.com/cdi/perflutren-lipid-microspheres.html,,,,
DB00557,Hydroxyzine,68-88-2,SmallMoleculeDrug,C07045,"",3658,46508556,5818,PA449943,"",,,,8008,http://www.rxlist.com/cgi/generic/hydrox.htm,http://www.pdrhealth.com/drug_info/rxdrugprofiles/drugs/ata1035.shtml,Hydroxyzine,http://www.drugs.com/hydroxyzine.html,,3531,22875,DAP000324
DB00558,Zanamivir,139110-80-8,SmallMoleculeDrug,C08095,D00902,60855,46508581,50663,PA164740891,ZMR,"","","",11911,http://www.rxlist.com/cgi/generic2/zanam.htm,"",Zanamivir,http://www.drugs.com/cdi/zanamivir.html,,54842,4934,DAP000715
DB00559,Bosentan,147536-97-8,SmallMoleculeDrug,"",D01227,104865,46507154,51450,PA10034,"","","","",12538,http://www.rxlist.com/cgi/generic3/tracleer.htm,"",Bosentan,http://www.drugs.com/cdi/bosentan.html,,94651,,DNC000341
DB00560,Tigecycline,220620-09-7,SmallMoleculeDrug,C12012,D01079,54686904,46509041,149836,PA164746412,"","","","",19932,http://www.rxlist.com/cgi/generic4/tygacil.htm,"",Tigecycline,http://www.drugs.com/cdi/tigecycline.html,,4445273,,DAP000880
DB00561,Doxapram,309-29-5,SmallMoleculeDrug,"",D01872,3156,46506829,681848,PA164784026,"",,,,10198,http://www.rxlist.com/cgi/generic2/doxapram.htm,"",Doxapram,http://www.drugs.com/cdi/doxapram.html,,3044,,DAP001295
DB00562,Benzthiazide,91-33-8,SmallMoleculeDrug,C07759,D00651,2343,46506752,3047,PA164776841,"",,,,"","","","","",,2253,,DAP000603
DB00563,Methotrexate,59-05-2,SmallMoleculeDrug,C01937,D00142,126941,46507678,6837,PA450428,MTX,,,,5900	6197,http://www.rxlist.com/cgi/generic/mtx.htm,http://www.pdrhealth.com/drug_info/rxdrugprofiles/drugs/met1257.shtml,Methotrexate,http://www.drugs.com/methotrexate.html,,112728,18050,DNC000933
DB00564,Carbamazepine,298-46-4,SmallMoleculeDrug,C06868,D00252,2554,46507583,3387,PA448785,"",,,,4182,http://www.rxlist.com/cgi/generic/carbam.htm,"",Carbamazepine,http://www.drugs.com/carbamazepine.html,,2457,,DAP000129
DB00565,Cisatracurium besylate,96946-42-8,SmallMoleculeDrug,"",D00759,62886,46506666,"",PA164744925,"",,,,"",http://www.rxlist.com/cgi/generic2/nimbex.htm,"","",http://www.drugs.com/cdi/cisatracurium.html,,56614,,DAP000196
DB00566,Succimer,304-55-2,SmallMoleculeDrug,C07598,D00572,9354,46504680,"",PA451521,"",,,,"",http://www.rxlist.com/chemet-drug.htm,"",Succimer,http://www.drugs.com/cdi/succimer.html,,8988,50232640,
DB00567,Cephalexin,15686-71-2,SmallMoleculeDrug,C06895,D00263,27447,46506749,3534,PA448883,"",,,,8376,http://www.rxlist.com/cgi/generic/cephalex.htm,http://www.pdrhealth.com/drug_info/rxdrugprofiles/drugs/kef1213.shtml,Cephalexin,http://www.drugs.com/cephalexin.html,,25541,50139896,DAP000437
DB00568,Cinnarizine,298-57-7,SmallMoleculeDrug,"",D01295,2761,46506769,31403,PA164749342,"","","","","","","",Cinnarizine,"",,2659,,DAP000325
DB00569,Fondaparinux sodium,114870-03-0,SmallMoleculeDrug,"",D01844,49852292,46505595,31632,PA164746297,"","","","",12253,http://www.rxlist.com/cgi/generic3/arixtra.htm,"",Fondaparinux_sodium,http://www.drugs.com/cdi/fondaparinux.html,,,,DNC000658
DB00570,Vinblastine,865-21-4,SmallMoleculeDrug,C07201,"",241903,46504550,27375,PA451877,KAR,,,,9407,http://www.rxlist.com/cgi/generic3/vinblastine.htm,"",Vinblastine,http://www.drugs.com/cdi/vinblastine.html,,12773,50012278,DAP000785
DB00571,Propranolol,525-66-6,SmallMoleculeDrug,C07407,"",4946,46505387,8499,PA451145,"",,,,10127,http://www.rxlist.com/cgi/generic/propran.htm,"",Propranolol,http://www.drugs.com/propranolol.html,,4777,25761,DAP000089
DB00572,Atropine,51-55-8,SmallMoleculeDrug,C01479,D00113,174174,46507540,16684,PA448505,OIN,,,,8970	8972,http://www.rxlist.com/cgi/generic3/atropen.htm,"",Atropine,http://www.drugs.com/cdi/atropine-drops.html,,,50241332,DAP000377
DB00573,Fenoprofen,34597-40-5,SmallMoleculeDrug,"",D00968,3342,46504597,5004,PA449597,"","","","",11356,http://www.rxlist.com/cgi/generic2/fenoprofen.htm,"",Fenoprofen,http://www.drugs.com/cdi/fenoprofen.html,,3225,,DAP000619
DB00574,Fenfluramine,458-24-2,SmallMoleculeDrug,C06996,"",3337,46506096,5000,PA449592,"","","","",20268,http://www.rxlist.com/cgi/generic/fenflur.htm,"",Fenfluramine,"",,3220,,DAP001478
DB00575,Clonidine,4205-90-7,SmallMoleculeDrug,"",D00281,2803,46508119,46631,PA449051,CLU,,,,2564,http://www.rxlist.com/cgi/generic/clonidin.htm,http://www.pdrhealth.com/drug_info/rxdrugprofiles/drugs/cat1072.shtml,Clonidine,http://www.drugs.com/clonidine.html,,2701,,DAP000231
DB00576,Sulfamethizole,144-82-1,SmallMoleculeDrug,C08050,D00870,5328,46508656,9331,PA164781307,"",,,,"","","",Sulfamethizole,"",,5137,,DAP001202
DB00577,Valaciclovir,124832-26-4,SmallMoleculeDrug,C07184,D00398,60773,46508197,"",PA451839,"","","","",11114,http://www.rxlist.com/cgi/generic3/valacyclovir.htm,http://www.pdrhealth.com/drug_info/rxdrugprofiles/drugs/val1474.shtml,Valaciclovir,http://www.drugs.com/valacyclovir.html,,54770,50162073,DAP000643
DB00578,Carbenicillin,4697-36-3,SmallMoleculeDrug,C06869,"",20824,46505653,3393,PA448788,"","","","","",http://www.rxlist.com/cgi/generic3/geocillin.htm,"",Carbenicillin,http://www.drugs.com/cdi/carbenicillin-indanyl.html,,19599,,DAP000438
DB00579,Mazindol,22232-71-9,SmallMoleculeDrug,"",D00367,4020,46509094,"",PA450326,"",,,,2431,"","",Mazindol,http://www.drugs.com/mtm/mazindol.html,,3880,50005536,DAP000722
DB00580,Valdecoxib,181695-72-7,SmallMoleculeDrug,"","",119607,46506229,"",PA10226,COX,"","","","",http://www.rxlist.com/cgi/generic/bextra.htm,"",Valdecoxib,http://www.drugs.com/mtm/valdecoxib.html,,106796,13063,DAP001541
DB00581,Lactulose,4618-18-2,SmallMoleculeDrug,C07064,D00352,11333,46506757,6359,PA164748762,"",,,,2395,http://www.rxlist.com/cgi/generic2/lactulose.htm,http://www.pdrhealth.com/drug_info/nmdrugprofiles/nutsupdrugs/lac_0300.shtml,Lactulose,http://www.drugs.com/cdi/lactulose-crystals.html,,10856,,
DB00582,Voriconazole,137234-62-9,SmallMoleculeDrug,C07622,D00578,71616,46506421,10023,PA10233,"","","","",13348,http://www.rxlist.com/cgi/generic/vfend.htm,"",Voriconazole,http://www.drugs.com/cdi/voriconazole.html,,64684,,DAP001271
DB00583,L-Carnitine,541-15-1,SmallMoleculeDrug,C00318,D02176,10917,46505864,16347,PA450154,"","",,"",233,http://www.rxlist.com/cgi/generic3/carnitor.htm,"",L-Carnitine,"",,10455,,DAP000958
DB00584,Enalapril,75847-73-3,SmallMoleculeDrug,C06977,"",5388962,46507920,4784,PA449456,EAL,,,,20170	1810,http://www.rxlist.com/cgi/generic/enalap.htm,http://www.pdrhealth.com/drugs/rx/rx-mono.aspx?contentFileName=Vas1477.html&contentName=Vasotec&contentId=6,Enalapril,http://www.drugs.com/enalapril.html,,,,DAP001374
DB00585,Nizatidine,76963-41-2,SmallMoleculeDrug,C07270,D00440,3033637,46507554,"",PA164752234,"",,,,1305,http://www.rxlist.com/cgi/generic/nizat.htm,"",Nizatidine,http://www.drugs.com/cdi/nizatidine.html,,2298266,,DAP000339
DB00586,Diclofenac,15307-86-5,SmallMoleculeDrug,C01690,"",3033,46504644,4507,PA449293,DIF,"","","",2013	1205,http://www.rxlist.com/cgi/generic/diclofen.htm,"",Diclofenac,http://www.drugs.com/cdi/diclofenac-drops.html,,2925,13066,DAP000620
DB00587,Cinalukast,128312-51-6,SmallMoleculeDrug,"","",6436135,46505799,126598,PA164743057,"",,,,"","","",,"",,4940804,50064086,DAP000976
DB00588,Fluticasone Propionate,80474-14-2,SmallMoleculeDrug,"",D01708,444036,46506140,31441,PA449686,"",,,,637,http://www.rxlist.com/cgi/generic2/cutivate.htm,"",Fluticasone_propionate,http://www.drugs.com/cdi/fluticasone-furoate-spray.html,,,,DAP001039
DB00589,Lisuride,18016-80-3,SmallMoleculeDrug,"",D08132,28864,46505557,51164,PA164749019,"","","","","","","",Lisuride,"",,26847,,DAP000255
DB00590,Doxazosin,74191-85-8,SmallMoleculeDrug,C06970,"",3157,46506825,4708,PA449407,"",,,,11258,http://www.rxlist.com/cgi/generic/doxazo.htm,http://www.pdrhealth.com/drug_info/rxdrugprofiles/drugs/car1069.shtml,Doxazosin,http://www.drugs.com/doxazosin.html,,3045,,DAP000381
DB00591,Fluocinolone Acetonide,67-73-2,SmallMoleculeDrug,"",D01825,6215,46506244,"",PA164754912,"","","","",7578,http://www.rxlist.com/cgi/generic4/retisert.htm,"",Fluocinolone_acetonide,http://www.drugs.com/cdi/fluocinolone-acetonide-implant.html,,5980,,DAP000813
DB00592,Piperazine,110-85-0,SmallMoleculeDrug,C07973,D00807,4837,46507642,28568,PA450977,"","","","",10006	7153	10070	748	5970	9431,"","",Piperazine,http://www.drugs.com/cons/piperazine.html,,13835459,,DAP001418
DB00593,Ethosuximide,77-67-8,SmallMoleculeDrug,C07505,D00539,3291,46507617,4887,PA449533,"","","","",6363,http://www.rxlist.com/cgi/generic/ethosuximide.htm,"",Ethosuximide,http://www.drugs.com/cdi/ethosuximide.html,,3175,50240424,DAP000526
DB00594,Amiloride,2016-88-8,SmallMoleculeDrug,C06821,"",16231,46508156,2639,PA448368,AMR,"","","",20230,http://www.rxlist.com/cgi/generic2/amilor.htm,http://www.pdrhealth.com/drug_info/rxdrugprofiles/drugs/mod1272.shtml,Amiloride,http://www.drugs.com/cdi/amiloride.html,,15403,16173,DAP000187
DB00595,Oxytetracycline,79-57-2,SmallMoleculeDrug,C06624,"",54675779,46507025,27701,PA450757,"",,,,8651	8652	13282,http://www.rxlist.com/cgi/generic2/oxytetracycline.htm,"",Oxytetracycline,"",,4444458,,DAP000401
DB00596,Halobetasol Propionate,66852-54-8,SmallMoleculeDrug,"","",48175,46506187,"",PA164768832,"",,,,7555,http://www.rxlist.com/cgi/generic3/halobetasol.htm,http://www.pdrhealth.com/drug_info/rxdrugprofiles/drugs/ult1649.shtml,"",http://www.drugs.com/cdi/halobetasol-cream.html,,43819,,DAP001186
DB00597,Gadoteridol,120066-54-8,SmallMoleculeDrug,"",D01137,60714,46505738,"",PA164746463,"",,,,741,"","","","",,54719,,
DB00598,Labetalol,36894-69-6,SmallMoleculeDrug,C07063,"",3869,46505511,6343,PA164743150,"",,,,1896,http://www.rxlist.com/cgi/generic2/labet.htm,http://www.pdrhealth.com/drug_info/rxdrugprofiles/drugs/nor1301.shtml,Labetalol,http://www.drugs.com/cdi/labetalol.html,,3734,25758,DAP000038
DB00599,Thiopental,76-75-5,SmallMoleculeDrug,C07521,"",3000715,46504621,102166,PA451664,"","",,"",8249,http://www.rxlist.com/cgi/generic3/thiopental.htm,"",Thiopental,http://www.drugs.com/cdi/thiopental.html,,2272258,,DAP000661
DB00600,Monobenzone,103-16-2,SmallMoleculeDrug,C14244,D05072,7638,46507466,34380,PA164764582,"","","","",5304,"","",Monobenzone,http://www.drugs.com/mtm/monobenzone-topical.html,,7356,,DAP000830
DB00601,Linezolid,165800-03-3,SmallMoleculeDrug,C08146,D00947,441401,46504452,"",PA450233,ZLD,"","","",12110,http://www.rxlist.com/cgi/generic3/linezolid.htm,http://www.pdrhealth.com/drug_info/rxdrugprofiles/drugs/zyv1556.shtml,Linezolid,http://www.drugs.com/cdi/linezolid.html,,390139,50116067,DAP000398
DB00602,Ivermectin,70288-86-7,SmallMoleculeDrug,C07970,D00804,46936176,46506810,"",PA450133,"","","","",623,http://www.rxlist.com/cgi/generic3/ivermectin.htm,"",Ivermectin,http://www.drugs.com/cdi/ivermectin.html,,24605910,,DAP000261
DB00603,Medroxyprogesterone Acetate,71-58-9,SmallMoleculeDrug,C08150,D00951,6279,46508895,6715,PA450344,"",,,,7538,http://www.rxlist.com/cgi/generic/medrox.htm,"",Medroxyprogesterone,http://www.drugs.com/medroxyprogesterone.html,,,,DAP001211
DB00604,Cisapride,81098-60-4,SmallMoleculeDrug,C06910,D00274,6917698,46504980,3720,PA449011,"","","","",11322,http://www.rxlist.com/cgi/generic/cisap.htm,"",Cisapride,http://www.drugs.com/mtm/cisapride.html,,,50005836,DAP000222
DB00605,Sulindac,38194-50-2,SmallMoleculeDrug,C01531,D00120,1548887,46506570,9352,PA451565,"","","","",2126,http://www.rxlist.com/cgi/generic3/sulindac.htm,http://www.pdrhealth.com/drug_info/rxdrugprofiles/drugs/cli1087.shtml,Sulindac,http://www.drugs.com/cdi/sulindac.html,,,,DAP000569
DB00606,Cyclothiazide,2259-96-3,SmallMoleculeDrug,C12685,D01256,2910,46508269,31448,PA449168,CYZ,,,,"","","","","",,2807,50192229,DAP000604
DB00607,Nafcillin,147-52-4,SmallMoleculeDrug,C07250,"",8982,46508100,7447,PA450576,NFN,"","","",11206,http://www.rxlist.com/cgi/generic3/nafcillin.htm,"",Nafcillin,http://www.drugs.com/cdi/nafcillin.html,,8634,,DAP001166
DB00608,Chloroquine,54-05-7,SmallMoleculeDrug,C07625,D02366,2719,46506925,3638,PA448948,CLQ,,,,6547,http://www.rxlist.com/cgi/generic2/hquine2.htm,"",Chloroquine,http://www.drugs.com/cdi/chloroquine.html,,2618,22985,DAP001357
DB00609,Ethionamide,536-33-4,SmallMoleculeDrug,C07665,D00591,2761171,46506077,4885,PA164768738,"",,,,"",http://www.rxlist.com/cgi/generic2/ethionamide.htm,"",Ethionamide,http://www.drugs.com/cdi/ethionamide.html,,2041901,,DAP001141
DB00610,Metaraminol,54-49-9,SmallMoleculeDrug,C07146,"",5906,46505593,6794,PA164748761,"","","","","",http://www.rxlist.com/cgi/generic2/metar.htm,"",Metaraminol,"",,5695,,DAP000225
DB00611,Butorphanol,42408-82-2,SmallMoleculeDrug,"",D00837,6916249,46507553,3242,PA164745398,"","","","",2142,http://www.rxlist.com/cgi/generic2/butor.htm,"",Butorphanol,http://www.drugs.com/cdi/butorphanol-solution.html,,4514667,50240437,DAP000214
DB00612,Bisoprolol,66722-44-9,SmallMoleculeDrug,C06852,D02342,2405,46508844,3127,PA448641,"",,,,1218,http://www.rxlist.com/cgi/generic3/bisoprolol.htm,http://www.pdrhealth.com/drug_info/rxdrugprofiles/drugs/zeb1667.shtml,Bisoprolol,http://www.drugs.com/bisoprolol.html,,2312,25751,DAP000483
DB00613,Amodiaquine,86-42-0,SmallMoleculeDrug,C07626,D02922,2165,46506940,2674,PA448404,CQA,,,,"","","",Amodiaquine,"",,2080,,DAP000699
DB00614,Furazolidone,67-45-8,SmallMoleculeDrug,C07999,D00830,3435,46507291,5195,PA164746760,"",,,,10161,http://www.rxlist.com/cgi/generic2/furazol.htm,"",Furazolidone,http://www.drugs.com/cons/furazolidone.html,,3317,,DAP000993
DB00615,Rifabutin,72559-06-9,SmallMoleculeDrug,C07235,D00424,6323490,46506468,8857,PA451249,RBT,"",,"",8316,http://www.rxlist.com/cgi/generic2/rifabutin.htm,"",Rifabutin,http://www.drugs.com/cdi/rifabutin.html,,4883445,,DAP000656
DB00616,Candoxatril,118785-03-8,SmallMoleculeDrug,"",D01070,5362417,46509011,3353,PA164764517,"",,,,"","","","","",,,50084625,DAP001145
DB00617,Paramethadione,115-67-3,SmallMoleculeDrug,C07411,D00495,8280,46509173,"",PA164748880,"","","","","","","",Paramethadione,http://www.drugs.com/mtm/paramethadione.html,,7979,,DAP001266
DB00618,Demeclocycline,127-33-3,SmallMoleculeDrug,"",D00290,54680690,46506314,4392,PA164745513,"",,,,8665,http://www.rxlist.com/cgi/generic3/demeclocycline.htm,"",Demeclocycline,http://www.drugs.com/cdi/demeclocycline.html,,,,DAP000402
DB00619,Imatinib,152459-95-5,SmallMoleculeDrug,"",D01441,5291,46505055,45783,PA10804,STI,"","","",12429,http://www.rxlist.com/cgi/generic3/gleevec.htm,"",Imatinib,http://www.drugs.com/cdi/imatinib.html,,5101,13530,DNC001383
DB00620,Triamcinolone,124-94-7,SmallMoleculeDrug,"",D00385,31307,46507950,"",PA451749,"","","","",7588	7587	7582	7591,http://www.rxlist.com/cgi/generic/triamaer.htm,http://www.pdrhealth.com/drug_info/rxdrugprofiles/drugs/azm1044.shtml,Triamcinolone,http://www.drugs.com/cdi/triamcinolone-spray.html,,29046,,DAP000417
DB00621,Oxandrolone,53-39-4,SmallMoleculeDrug,C07346,D00462,5878,46509027,7820,PA164749395,"","","","","",http://www.rxlist.com/cgi/generic2/oxandrolone.htm,"",Oxandrolone,http://www.drugs.com/cdi/oxandrolone.html,,5667,,DAP000905
DB00622,Nicardipine,55985-32-5,SmallMoleculeDrug,C07264,"",4474,46504482,"",PA450620,"",,,,1293,http://www.rxlist.com/cgi/generic/nicardipine.htm,"",Nicardipine,http://www.drugs.com/cdi/nicardipine.html,,4319,50017085,DAP000486
DB00623,Fluphenazine,69-23-8,SmallMoleculeDrug,"","",3372,46506645,5123,PA449676,"",,,,8007	20269	8013,http://www.rxlist.com/cgi/generic3/fluphen.htm,"",Fluphenazine,http://www.drugs.com/cdi/fluphenazine.html,,3255,50017655,DCL000806
DB00624,Testosterone,58-22-0,SmallMoleculeDrug,C00535,D00075,6013,46505691,17347,PA451627,"",,,,7486	7469	7485	7487,http://www.rxlist.com/cgi/generic2/androgel.htm,http://www.pdrhealth.com/drug_info/rxdrugprofiles/drugs/tes1438.shtml,Testosterone,"",,5791,,DAP000841
DB00625,Efavirenz,154598-52-4,SmallMoleculeDrug,C08088,D00896,64139,46506827,119486,PA449441,EFZ,"","","",11857,http://www.rxlist.com/cgi/generic/efaviren.htm,"",Efavirenz,http://www.drugs.com/cdi/efavirenz.html,,57715,2483,DAP000709
DB00626,Bacitracin,1405-87-4,SmallMoleculeDrug,C01667,D00128,10909430,46504727,28669,PA448531,"","","","",8502	8500,http://www.rxlist.com/cgi/generic3/bacit.htm,"",Bacitracin,http://www.drugs.com/cdi/bacitracin-ointment.html,,,,DAP000710
DB00627,Niacin,59-67-6,SmallMoleculeDrug,C00253,D00049,938,46507508,15940,PA450617,NIO,"",,"",5019	474,http://www.rxlist.com/cgi/generic3/niacor.htm,"",Niacin,http://www.drugs.com/niacin.html,,913,23515,
DB00628,Clorazepate,23887-31-2,SmallMoleculeDrug,"",D00694,2809,46506595,3761,PA164749297,"",,,,2495,http://www.rxlist.com/cgi/generic2/clorazepate.htm,"",Clorazepate,http://www.drugs.com/cdi/clorazepate.html,,2707,,DAP000240
DB00629,Guanabenz,5051-62-7,SmallMoleculeDrug,C07034,D04375,3517,46505200,"",PA164774903,"",,,,"","",http://www.pdrhealth.com/drug_info/rxdrugprofiles/drugs/gua1612.shtml,Guanabenz,http://www.drugs.com/cdi/guanabenz.html,,3397,,DAP000232
DB00630,Alendronate,66376-36-1,SmallMoleculeDrug,C07752,"",2088,46507199,2567,PA448082,AHD,"","","",13353,http://www.rxlist.com/cgi/generic/alendron.htm,"",Alendronate,http://www.drugs.com/cdi/alendronate.html,,2004,25313,DAP000182
DB00631,Clofarabine,123318-82-1,SmallMoleculeDrug,"","",119182,46504968,681569,PA164754863,CFB,"","","",20504,http://www.rxlist.com/cgi/generic3/clofarabine.htm,"",Clofarabine,http://www.drugs.com/cdi/clofarabine.html,,106472,,DAP000849
DB00632,Docosanol,30303-65-2,SmallMoleculeDrug,"","",12620,46508049,31000,PA164749211,"","","","",12720,"","",Docosanol,http://www.drugs.com/cdi/docosanol.html,,12100,,DAP001249
DB00633,Dexmedetomidine,113775-47-6,SmallMoleculeDrug,C07450,D00514,5311068,46507406,4466,PA449256,"",,,,20565	20527,http://www.rxlist.com/cgi/generic/precedex.htm,"",Dexmedetomidine,"",,,,DAP000233
DB00634,Sulfacetamide,144-80-9,SmallMoleculeDrug,"",D05947,5320,46504544,63845,PA451536,"",,,,8145	8144,http://www.rxlist.com/cgi/generic3/plexion.htm,http://www.pdrhealth.com/drug_info/rxdrugprofiles/drugs/ava1674.shtml,Sulfacetamide,http://www.drugs.com/cdi/sulfacetamide-drops.html,,5129,,DAP001191
DB00635,Prednisone,53-03-2,SmallMoleculeDrug,C07370,D00473,5865,46508166,8382,PA451100,PDN,"","","",7566,http://www.rxlist.com/cgi/generic/pred.htm,"",Prednisone,http://www.drugs.com/prednisone.html,,5656,,DAP001041
DB00636,Clofibrate,637-07-0,SmallMoleculeDrug,C06916,D00279,2796,46504748,3750,PA449045,"",,,,9842,http://www.rxlist.com/cgi/generic2/clofibrate.htm,"",Clofibrate,http://www.drugs.com/mtm/clofibrate.html,,2694,,DAP000262
DB00637,Astemizole,68844-77-9,SmallMoleculeDrug,C06832,D00234,2247,46508569,2896,PA448498,"","","","",1879,http://www.rxlist.com/cgi/generic/astem.htm,"",Astemizole,http://www.drugs.com/mtm/astemizole.html,,2160,24226,DAP000326
DB00638,Inulin,9005-80-5,SmallMoleculeDrug,C03323,D00171,24763,46508287,15443,PA450043,"","","","","","",http://www.pdrhealth.com/drug_info/nmdrugprofiles/nutsupdrugs/inu_0299.shtml,Inulin,http://www.drugs.com/cons/inulin-intravenous.html,,23149,,DAP001304
DB00639,Butoconazole,64872-77-1,SmallMoleculeDrug,C08066,D00880,47472,46508016,"",PA164781353,"","","","",1310,http://www.rxlist.com/cgi/generic2/butoconazole.htm,http://www.pdrhealth.com/drug_info/rxdrugprofiles/drugs/myc1567.shtml,Butoconazole,http://www.drugs.com/cdi/butoconazole-cream.html,,43192,,DAP001267
DB00640,Adenosine,58-61-7,SmallMoleculeDrug,C00212,D00045,60961,46508728,16335,PA448049,101,,,,4732,http://www.rxlist.com/cgi/generic3/adenos.htm,"",Adenosine,http://www.drugs.com/cdi/adenosine.html,,54923,,DAP000223
DB00641,Simvastatin,79902-63-9,SmallMoleculeDrug,"",D00434,54454,46508654,9150,PA451363,SIM,"","","",1221,http://www.rxlist.com/cgi/generic/simva.htm,http://www.pdrhealth.com/drug_info/rxdrugprofiles/drugs/zoc1500.shtml,Simvastatin,http://www.drugs.com/simvastatin.html,,,,DAP001519
DB00642,Pemetrexed,150399-23-8,SmallMoleculeDrug,"","",60843,46505640,"",PA10810,LYA,"","","",13326,http://www.rxlist.com/cgi/generic3/alimta.htm,"",Pemetrexed,http://www.drugs.com/cdi/pemetrexed.html,,54830,,DCL000320
DB00643,Mebendazole,31431-39-7,SmallMoleculeDrug,"",D00368,4030,46508807,6704,PA164776669,"",,,,2434,http://www.rxlist.com/cgi/generic3/mebend.htm,"",Mebendazole,http://www.drugs.com/cdi/mebendazole.html,,3890,,DAP000950
DB00644,Gonadorelin,6918-09-8,SmallMoleculeDrug,C07607,"",36523,46506144,"",PA449801,"",,,,7330	11313	7362	7361,http://www.rxlist.com/cgi/generic2/gonadorelin.htm,"",Gonadorelin,http://www.drugs.com/cdi/gonadorelin.html,,33562,,DAP001052
DB00645,Dyclonine,586-60-7,SmallMoleculeDrug,C07881,"",3180,46506697,4724,PA164748037,"","","","",5669,"","",Dyclonine,http://www.drugs.com/cdi/dyclonine-lozenges.html,,3068,,DAP000509
DB00646,Nystatin,1400-61-9,SmallMoleculeDrug,C06572,D00202,11953884,46504780,"",PA450666,"","","","",8508,http://www.rxlist.com/cgi/generic2/nystat.htm,http://www.pdrhealth.com/drug_info/rxdrugprofiles/drugs/myc1279.shtml,Nystatin,http://www.drugs.com/cdi/nystatin.html,,10128183,,DAP000879
DB00647,Dextropropoxyphene,469-62-5,SmallMoleculeDrug,C07406,D07809,10100,46506690,51173,PA451142,"",,,,9952	2555,http://www.rxlist.com/cgi/generic/propox.htm,"",Propoxyphene,http://www.drugs.com/propoxyphene.html,,,,DAP000017
DB00648,Mitotane,53-19-0,SmallMoleculeDrug,"",D00420,4211,46508319,"",PA164746157,"",,,,2100,http://www.rxlist.com/cgi/generic2/mitotane.htm,"",Mitotane,http://www.drugs.com/cdi/mitotane.html,,4066,,DAP000033
DB00649,Stavudine,3056-17-5,SmallMoleculeDrug,C07312,D00445,18283,46506943,"",PA451494,"","",,"",66,http://www.rxlist.com/cgi/generic/stavudin.htm,http://www.pdrhealth.com/drug_info/rxdrugprofiles/drugs/zer1496.shtml,Stavudine,http://www.drugs.com/cdi/stavudine.html,,17270,50013111,DAP000172
DB00650,Leucovorin,1492-18-8,SmallMoleculeDrug,"","",149436,46505436,"",PA450198,"","","","",11389,http://www.rxlist.com/cgi/generic/leucovorin.htm,"",Leucovorin,http://www.drugs.com/cdi/leucovorin.html,,,,DAP001244
DB00651,Dyphylline,479-18-5,SmallMoleculeDrug,C07819,D00691,3182,46504443,4728,PA164748027,"",,,,6711,http://www.rxlist.com/cgi/generic2/dyphylline.htm,"","",http://www.drugs.com/cdi/dyphylline.html,,3070,,DAP000596
DB00652,Pentazocine,359-83-1,SmallMoleculeDrug,C07421,D00498,441278,46506363,"",PA164744326,"","","","",9401,http://www.rxlist.com/cgi/generic/pentazocine.htm,"",Pentazocine,http://www.drugs.com/cdi/pentazocine.html,,390041,50001028,DAP000356
DB00653,Magnesium Sulfate,7487-88-9,SmallMoleculeDrug,"",D01108,24083,46508411,32599,PA450302,"","",,"",8750,http://www.rxlist.com/cgi/generic3/mgso4.htm,"",Magnesium_Sulfate,http://www.drugs.com/cdi/magnesium-sulfate.html,,23226,,DAP000201
DB00654,Latanoprost,130209-82-4,SmallMoleculeDrug,"",D00356,5311221,46506279,6384,PA164774763,"","","","",11458,http://www.rxlist.com/cgi/generic/latanoprost.htm,http://www.pdrhealth.com/drug_info/rxdrugprofiles/drugs/xal1490.shtml,Latanoprost,http://www.drugs.com/cdi/latanoprost-drops.html,,,50150899,DAP001216
DB00655,Estrone,53-16-7,SmallMoleculeDrug,C00468,D00067,5870,46505916,17263,PA449512,E3G,,,,7445,"","",Estrone,"",,5660,17289,DAP001020
DB00656,Trazodone,19794-93-5,SmallMoleculeDrug,C07156,"",5533,46506648,9654,PA451744,"",,,,1939	11748,http://www.rxlist.com/cgi/generic/traz.htm,"",Trazodone,http://www.drugs.com/trazodone.html,,5332,,DAP000104
DB00657,Mecamylamine,60-40-2,SmallMoleculeDrug,C07511,"",4032,46508607,"",PA450334,"",,,,"",http://www.rxlist.com/cgi/generic2/mecamylamine.htm,"",Mecamylamine,http://www.drugs.com/cdi/mecamylamine.html,,3892,50061565,DAP000027
DB00658,Sevelamer,152751-57-0,SmallMoleculeDrug,"",D01983,3085017,46505951,"",PA164781197,"","","","",11777	20603,http://www.rxlist.com/cgi/generic2/sevel.htm,"",Sevelamer,http://www.drugs.com/cdi/sevelamer.html,,2341997,,
DB00659,Acamprosate,77337-76-9,SmallMoleculeDrug,"",D02780,71158,46506657,51041,PA10344,"","","","",20124,http://www.rxlist.com/cgi/generic3/campral.htm,http://www.pdrhealth.com/drug_info/rxdrugprofiles/drugs/cam1691.shtml,Acamprosate,http://www.drugs.com/cdi/acamprosate.html,,64300,,DAP000857
DB00660,Metaxalone,1665-48-1,SmallMoleculeDrug,C07934,D00773,15459,46506253,"",PA164747189,"","","","","",http://www.rxlist.com/cgi/generic/metax.htm,"",Metaxalone,http://www.drugs.com/cdi/metaxalone.html,,14709,,
DB00661,Verapamil,52-53-9,SmallMoleculeDrug,C07188,D02356,2520,46508158,9948,PA451868,"",,,,10110,http://www.rxlist.com/cgi/generic/verapsr.htm,"",Verapamil,http://www.drugs.com/verapamil.html,,2425,50005628,DAP000040
DB00662,Trimethobenzamide,138-56-7,SmallMoleculeDrug,C07178,"",5577,46507787,"",PA164764516,"",,,,"",http://www.rxlist.com/cgi/generic3/trimethbenz.htm,http://www.pdrhealth.com/drug_info/rxdrugprofiles/drugs/tig1443.shtml,Trimethobenzamide,http://www.drugs.com/cdi/trimethobenzamide.html,,5375,,
DB00663,Flumethasone,2135-17-3,SmallMoleculeDrug,C14479,D04208,,,34764,PA164749388,"",,,,7568	7573,"","","","",,,,DAP000814
DB00664,Sulfametopyrazine,152-47-6,SmallMoleculeDrug,C12616,D01216,9047,46505111,"",PA164747038,"","","","","","","","","",,8695,,DAP001199
DB00665,Nilutamide,63612-50-0,SmallMoleculeDrug,C08164,D00965,4493,46505381,7573,PA450632,"",,,,1243,http://www.rxlist.com/cgi/generic2/nilutam.htm,http://www.pdrhealth.com/drug_info/rxdrugprofiles/drugs/nil1294.shtml,Nilutamide,http://www.drugs.com/cdi/nilutamide.html,,4337,,DAP000302
DB00666,Nafarelin,76932-56-4,SmallMoleculeDrug,C07613,"",25077649,46506496,"",PA164754805,"",,,,11439	7329,http://www.rxlist.com/cgi/generic2/nafarelin.htm,"",Nafarelin,http://www.drugs.com/cdi/nafarelin.html,,10605761,,DAP001051
DB00667,Histamine Phosphate,51-74-1,SmallMoleculeDrug,"","",65513,46509118,"",PA449880,"",,,,6216,"","","",http://www.drugs.com/cons/histamine-phosphate-intradermal.html,,58959,,DNC000732
DB00668,Epinephrine,51-43-4,SmallMoleculeDrug,C00788,D00095,5816,46509097,28918,PA449470,ALE,"","","",8926	8923	8921,http://www.rxlist.com/cgi/generic/epi.htm,"",Epinephrine,http://www.drugs.com/mtm/epinephrine-ophthalmic.html,,5611,,DAP000066
DB00669,Sumatriptan,103628-46-2,SmallMoleculeDrug,C07319,D00451,5358,46506520,10650,PA451566,"","","","",11323,http://www.rxlist.com/cgi/generic/sumitr.htm,"",Sumatriptan,http://www.drugs.com/cdi/sumatriptan.html,,5165,,DNC001649
DB00670,Pirenzepine,28797-61-7,SmallMoleculeDrug,C07508,"",4848,46509029,8247,PA10159,"",,,,20323,"","",Pirenzepine,"",,4682,,DAP000492
DB00671,Cefixime,79350-37-1,SmallMoleculeDrug,C06881,D00258,5362065,46508684,472657,PA164768821,"",,,,1236,http://www.rxlist.com/cgi/generic/cefixime.htm,http://www.pdrhealth.com/drug_info/rxdrugprofiles/drugs/sup1416.shtml,Cefixime,http://www.drugs.com/cdi/cefixime.html,,,,DAP000439
DB00672,Chlorpropamide,94-20-2,SmallMoleculeDrug,"",D00271,2727,46506402,3650,PA448966,"",,,,9406,http://www.rxlist.com/cgi/generic2/chlorpro.htm,"",Chlorpropamide,http://www.drugs.com/cdi/chlorpropamide.html,,2626,,DAP000923
DB00673,Aprepitant,170729-80-3,SmallMoleculeDrug,"","",6918365,46505211,499361,PA164747039,"",,,,20156,http://www.rxlist.com/cgi/generic3/emend.htm,"",Aprepitant,http://www.drugs.com/cdi/aprepitant.html,,,,DNC000952
DB00674,Galantamine,357-70-0,SmallMoleculeDrug,C08526,D04292,9651,46505659,5264,PA449726,GNT,"","","",12329,http://www.rxlist.com/cgi/generic/reminyl.htm,"",Galantamine,http://www.drugs.com/cdi/galantamine.html,,23175565,10404,DAP000559
DB00675,Tamoxifen,10540-29-1,SmallMoleculeDrug,C07108,D00966,2733526,46505515,9396,PA451581,OHT,"",,"",11164	2137,http://www.rxlist.com/cgi/generic/tamox.htm,"",Tamoxifen,http://www.drugs.com/tamoxifen.html,,2015313,20607,DAP000108
DB00676,Benzyl Benzoate,120-51-4,SmallMoleculeDrug,C12537,D01138,2345,46508023,"",PA164748881,BZM,,,,7048,"","",Benzyl_Benzoate,http://www.drugs.com/cons/benzyl-benzoate-topical.html,,13856959,,
DB00677,Isoflurophate,55-91-4,SmallMoleculeDrug,C00202,D00043,5936,46504499,17941,PA164748933,"",,,,"","","",Isoflurophate,"",,5723,,DAP000896
DB00678,Losartan,114798-26-4,SmallMoleculeDrug,C07072,D08146,3961,46506538,6541,PA450268,"","","","",144,http://www.rxlist.com/cgi/generic/losar.htm,"",Losartan,http://www.drugs.com/cdi/losartan.html,,3824,,DAP000523
DB00679,Thioridazine,50-52-2,SmallMoleculeDrug,"",D00373,5452,46509070,9566,PA451666,"",,,,7962	7964,http://www.rxlist.com/cgi/generic3/thioridazine.htm,"",Thioridazine,http://www.drugs.com/cdi/thioridazine.html,,5253,,DAP000476
DB00680,Moricizine,31883-05-3,SmallMoleculeDrug,C07743,D05077,34633,46509072,6997,PA164747738,"",,,,"","","",Moricizine,http://www.drugs.com/cdi/moricizine.html,,31872,,DAP000510
DB00681,Amphotericin B,1397-89-3,SmallMoleculeDrug,C06573,D00203,5280965,46505473,"",PA448415,"",,,,8493,http://www.rxlist.com/cgi/generic2/amphoter.htm,"",Amphotericin_B,http://www.drugs.com/cdi/amphotericin-b.html,,14245,,DAP001322
DB00682,Warfarin,81-81-2,SmallMoleculeDrug,C01541,"",54678486,46504711,10033,PA451906,"",,,,9054,http://www.rxlist.com/cgi/generic/warfarin.htm,"",Warfarin,http://www.drugs.com/warfarin.html,,,50088240,DAP000770
DB00683,Midazolam,59467-70-8,SmallMoleculeDrug,C07524,D00550,4192,46507611,"",PA450496,"","","","",11188,http://www.rxlist.com/cgi/generic2/versedsyr.htm,"",Midazolam,http://www.drugs.com/cdi/midazolam.html,,4047,21363,DAP000241
DB00684,Tobramycin,32986-56-4,SmallMoleculeDrug,C00397,D00063,36294,46507662,28864,PA451704,TOY,"","","",8565	8596,http://www.rxlist.com/cgi/generic/tobi.htm,"",Tobramycin,http://www.drugs.com/cdi/tobramycin-drops.html,,33377,50090265,DAP000110
DB00685,Trovafloxacin,147059-72-1,SmallMoleculeDrug,C07664,"",62959,46508751,"",PA164749184,"","","","",11817,http://www.rxlist.com/cgi/generic/trovazit.htm,"",Trovafloxacin,http://www.drugs.com/mtm/trovafloxacin.html,,56670,50146361,DAP000652
DB00686,Pentosan Polysulfate,37300-21-3,SmallMoleculeDrug,"","",37720,46509187,"",PA164774806,"","",,"",716,http://www.rxlist.com/cgi/generic2/pento.htm,"","","",,34595,,DAP001025
DB00687,Fludrocortisone,127-31-1,SmallMoleculeDrug,C07004,"",31378,46508616,50885,PA164743961,"",,,,7526,http://www.rxlist.com/cgi/generic/fludro.htm,"",Fludrocortisone,http://www.drugs.com/cdi/fludrocortisone.html,,29111,,DAP001105
DB00688,Mycophenolate mofetil,128794-94-5,SmallMoleculeDrug,C07908,D00752,5281078,46505626,"",PA450566,"","",,"",118,http://www.rxlist.com/cgi/generic3/cellcept.htm,"",Mycophenolate_mofetil,http://www.drugs.com/cdi/mycophenolate-mofetil.html,,4444535,,DNC000397
DB00689,Cephaloglycin,3577-01-3,SmallMoleculeDrug,C13440,D01949,19150,46506850,"",PA164781027,"",,,,"","","",Cephaloglycin,"",,18069,,DAP001158
DB00690,Flurazepam,17617-23-1,SmallMoleculeDrug,"",D00329,3393,46508451,"",PA449681,"","","","",4015,http://www.rxlist.com/cgi/generic2/fluraz.htm,http://www.pdrhealth.com/drug_info/rxdrugprofiles/drugs/dal1113.shtml,Flurazepam,http://www.drugs.com/cdi/flurazepam.html,,3276,,DAP000242
DB00691,Moexipril,103775-10-6,SmallMoleculeDrug,C07704,"",91270,46508441,"",PA164769059,"",,,,"",http://www.rxlist.com/cgi/generic2/moexip.htm,http://www.pdrhealth.com/drug_info/rxdrugprofiles/drugs/uni1468.shtml,Moexipril,http://www.drugs.com/cdi/moexipril.html,,82418,50084673,DAP000586
DB00692,Phentolamine,50-60-2,SmallMoleculeDrug,"","",5775,46506535,"",PA450926,"",,,,5974,http://www.rxlist.com/cgi/generic3/phentol.htm,"",Phentolamine,http://www.drugs.com/cons/phentolamine-injection.html,,5571,50008789,DAP000299
DB00693,Fluorescein,2321-07-5,SmallMoleculeDrug,"",D01261,16850,46504703,31624,PA164746009,FLU,"","","",5532,http://www.rxlist.com/cgi/generic2/fluorescein.htm,"",Fluorescein,"",,15968,,
DB00694,Daunorubicin,20830-81-3,SmallMoleculeDrug,C01907,"",30323,46508433,4330,PA449212,BNR,,,,68,http://www.rxlist.com/cgi/generic2/daunorubicin.htm,"",Daunorubicin,http://www.drugs.com/cdi/daunorubicin.html,,28163,,DNC000517
DB00695,Furosemide,54-31-9,SmallMoleculeDrug,"",D00331,3440,46506779,47426,PA449719,FUN,,,,10091,http://www.rxlist.com/cgi/generic/furos.htm,"",Furosemide,http://www.drugs.com/furosemide.html,,3322,25902,DAP000043
DB00696,Ergotamine,113-15-5,SmallMoleculeDrug,C07544,"",8223,46507632,"",PA164747651,"","","","",9252	11218,http://www.rxlist.com/cgi/generic2/ergotamine.htm,http://www.pdrhealth.com/drug_info/rxdrugprofiles/drugs/caf1060.shtml,Ergotamine,http://www.drugs.com/cdi/ergotamine.html,,7930,,DAP000141
DB00697,Tizanidine,51322-75-9,SmallMoleculeDrug,C07452,"",5487,46505373,"",PA451701,"",,,,11821,http://www.rxlist.com/cgi/generic/tizanidine.htm,"",Tizanidine,http://www.drugs.com/tizanidine.html,,5287,50240671,DAP000234
DB00698,Nitrofurantoin,67-20-9,SmallMoleculeDrug,"",D00439,5353830,46504447,"",PA450640,"",,,,10196,http://www.rxlist.com/cgi/generic/nitro25m.htm,"",Nitrofurantoin,http://www.drugs.com/nitrofurantoin.html,,4510228,,DAP000998
DB00699,Nicergoline,27848-84-6,SmallMoleculeDrug,"",D01290,34040,46508741,"",PA164743014,"",,,,"","","",Nicergoline,"",,31373,,DAP000902
DB00700,Eplerenone,107724-20-9,SmallMoleculeDrug,C12512,D01115,443872,46509053,31547,PA164749044,"",,,,20438,http://www.rxlist.com/cgi/generic/inspra.htm,http://www.pdrhealth.com/drug_info/rxdrugprofiles/drugs/ins1681.shtml,Eplerenone,http://www.drugs.com/cdi/eplerenone.html,,,,DAP000085
DB00701,Amprenavir,161814-49-9,SmallMoleculeDrug,C08086,D00894,65016,46507537,2684,PA448422,"","","","",12083,http://www.rxlist.com/cgi/generic/ampren.htm,http://www.pdrhealth.com/drug_info/rxdrugprofiles/drugs/age1526.shtml,Amprenavir,http://www.drugs.com/cdi/amprenavir.html,,58532,577,DAP000170
DB00702,Icodextrin,337376-15-5,SmallMoleculeDrug,"","",,,"",PA164743096,"",,,,11909,http://www.rxlist.com/cgi/generic3/extraneal.htm,"",Icodextrin,"",,,,
DB00703,Methazolamide,554-57-4,SmallMoleculeDrug,C07764,D00655,4100,46506393,"",PA450413,"",,,,5863,http://www.rxlist.com/cgi/generic2/methaz.htm,"",Methazolamide,http://www.drugs.com/cdi/methazolamide.html,,3958,10881,DAP000599
DB00704,Naltrexone,16590-41-3,SmallMoleculeDrug,C07253,D05113,5360515,46505333,7465,PA450588,"",,,,20300,http://www.rxlist.com/cgi/generic2/naltrexone.htm,http://www.pdrhealth.com/drug_info/rxdrugprofiles/drugs/rev1376.shtml,Naltrexone,http://www.drugs.com/cdi/naltrexone.html,,4514524,,DAP000379
DB00705,Delavirdine,136817-59-9,SmallMoleculeDrug,C06941,"",5625,46508878,119573,PA449223,SPP,,,,11786,"","",Delavirdine,http://www.drugs.com/cdi/delavirdine.html,,5423,1944,DAP000183
DB00706,Tamsulosin,106133-20-4,SmallMoleculeDrug,C07124,"",129211,46507763,9398,PA451583,"",,,,11780,http://www.rxlist.com/cgi/generic2/tamsul.htm,"",Tamsulosin,http://www.drugs.com/cdi/tamsulosin.html,,114457,,DAP000086
DB00707,Porfimer,87806-31-3,SmallMoleculeDrug,"","",,46508600,60652,PA164752658,"",,,,7644,http://www.rxlist.com/cgi/generic3/photofrin.htm,"",Porfimer,http://www.drugs.com/cdi/porfimer.html,,,,
DB00708,Sufentanil,56030-54-7,SmallMoleculeDrug,C08022,D05938,41693,46504737,9316,PA451527,"",,,,12343,"","",Sufentanil,http://www.drugs.com/cdi/sufentanil.html,,38043,50012490,DAP000357
DB00709,Lamivudine,134678-17-4,SmallMoleculeDrug,C07065,D00353,60825,46507855,63577,PA450163,"","","","",122,http://www.rxlist.com/cgi/generic3/lamivudine.htm,http://www.pdrhealth.com/drug_info/rxdrugprofiles/drugs/com1513.shtml,Lamivudine,http://www.drugs.com/cdi/lamivudine.html,,54812,50046287,DAP000167
DB00710,Ibandronate,114084-78-5,SmallMoleculeDrug,"","",60852,46508134,"",PA10270,BFQ,,,,11519,http://www.rxlist.com/cgi/generic3/boniva.htm,"",Ibandronate,http://www.drugs.com/cdi/ibandronate.html,,54839,12577,DAP001022
DB00711,Diethylcarbamazine,90-89-1,SmallMoleculeDrug,C07968,D00803,3052,46506830,"",PA164748883,"","",,"",3436,"","",Diethylcarbamazine,"",,2944,50024883,DAP000914
DB00712,Flurbiprofen,5104-49-4,SmallMoleculeDrug,"",D00330,3394,46505550,5130,PA449683,"",,,,1914	1323,http://www.rxlist.com/cgi/generic2/flurbipro.htm,http://www.pdrhealth.com/drug_info/rxdrugprofiles/drugs/ans1023.shtml,Flurbiprofen,http://www.drugs.com/cdi/flurbiprofen-drops.html,,3277,,DAP000621
DB00713,Oxacillin,66-79-5,SmallMoleculeDrug,C07334,"",6196,46505710,7809,PA450725,105,"","","","",http://www.rxlist.com/cgi/generic/oxacillin.htm,"",Oxacillin,http://www.drugs.com/cdi/oxacillin.html,,5961,,DAP000440
DB00714,Apomorphine,41372-20-7,SmallMoleculeDrug,"",D07460,6005,46508653,48538,PA164781163,"","","","",9669,http://www.rxlist.com/cgi/generic3/apokyn.htm,"",Apomorphine,http://www.drugs.com/cdi/apomorphine.html,,5783,,DAP000281
DB00715,Paroxetine,61869-08-7,SmallMoleculeDrug,C07415,D02362,43815,46504821,7936,PA450801,"",,,,11340,http://www.rxlist.com/cgi/generic/parox.htm,"",Paroxetine,http://www.drugs.com/paroxetine.html,,39888,22416,DAP001428
DB00716,Nedocromil,69049-73-6,SmallMoleculeDrug,C07255,D05129,50294,46507587,7492,PA450601,"",,,,1324,http://www.rxlist.com/cgi/generic3/nedocr.htm,http://www.pdrhealth.com/drug_info/rxdrugprofiles/drugs/til1444.shtml,Nedocromil,http://www.drugs.com/cdi/nedocromil-drops.html,,45608,,
DB00717,Norethisterone,68-22-4,SmallMoleculeDrug,C05028,D00182,,,7627,PA450651,NDR,,,,7500	7498,http://www.rxlist.com/cgi/generic2/norethin.htm,http://www.pdrhealth.com/drug_info/rxdrugprofiles/drugs/ayg1666.shtml,Norethisterone,http://www.drugs.com/cdi/norethindrone.html,,,,DAP001212
DB00718,Adefovir Dipivoxil,142340-99-6,SmallMoleculeDrug,C11277,D01655,60871,46507520,"",PA10005,"","","","",13233,http://www.rxlist.com/cgi/generic3/hepsera.htm,"",Adefovir,http://www.drugs.com/cdi/adefovir.html,,54855,50038612,DNC001135
DB00719,Azatadine,3964-81-6,SmallMoleculeDrug,C07774,"",19861,46507958,2946,PA164747157,"",,,,2291,http://www.rxlist.com/cgi/generic3/azatpseud.htm,http://www.pdrhealth.com/drug_info/rxdrugprofiles/drugs/tri1460.shtml,Azatadine,http://www.drugs.com/mtm/azatadine.html,,18709,22868,DAP001079
DB00720,Clodronate,10596-23-3,SmallMoleculeDrug,"","",25419,46508646,110423,PA10239,"",,,,925,"","",Clodronate,"",,23731,50216172,DAP000564
DB00721,Procaine,59-46-1,SmallMoleculeDrug,C07375,"",4914,46507724,8430,PA451110,"",,,,8836,"","",Procaine,http://www.drugs.com/mtm/procaine.html,,4745,,DAP000296
DB00722,Lisinopril,83915-83-7,SmallMoleculeDrug,"",D00362,5362119,46504893,43755,PA450242,LPR,,,,1253,http://www.rxlist.com/cgi/generic/lisinop.htm,http://www.pdrhealth.com/drugs/rx/rx-mono.aspx?contentFileName=zes1498.html&contentName=Zestril&contentId=861,Lisinopril,http://www.drugs.com/lisinopril.html,,4514933,,DAP000587
DB00723,Methoxamine,390-28-3,SmallMoleculeDrug,C07513,"",6082,46506264,"",PA450431,"",,,,20294,"","",Methoxamine,"",,5857,50026777,DAP000796
DB00724,Imiquimod,99011-02-6,SmallMoleculeDrug,"",D02500,57469,46505394,36704,PA449972,"",,,,11834,http://www.rxlist.com/cgi/generic/imiquimod.htm,"",Imiquimod,http://www.drugs.com/cdi/imiquimod.html,,51809,,DAP000278
DB00725,Homatropine Methylbromide,80-49-9,SmallMoleculeDrug,"",D02070,6646,46509020,50373,PA164749405,"",,,,8955,"","",Homatropine_Methylbromide,http://www.drugs.com/cdi/homatropine-drops.html,,,,DAP000823
DB00726,Trimipramine,739-71-9,SmallMoleculeDrug,"",D00394,5584,46507121,9738,PA451791,"","","","",9906,http://www.rxlist.com/cgi/generic2/trimipramine.htm,http://www.pdrhealth.com/drug_info/rxdrugprofiles/drugs/sur1417.shtml,Trimipramine,http://www.drugs.com/cdi/trimipramine.html,,5382,,DAP001153
DB00727,Nitroglycerin,55-63-0,SmallMoleculeDrug,C07455,D00515,4510,46509120,28787,PA450644,"",,,,9412,http://www.rxlist.com/cgi/generic/ntg.htm,http://www.pdrhealth.com/drug_info/rxdrugprofiles/drugs/nit1296.shtml,Nitroglycerin,http://www.drugs.com/cdi/nitroglycerin.html,,4354,,DNC001024
DB00728,Rocuronium,143558-00-3,SmallMoleculeDrug,"",D00765,441290,46506855,8884,PA164754992,"",,,,349,http://www.rxlist.com/cgi/generic2/rocuronium.htm,"",Rocuronium,http://www.drugs.com/cdi/rocuronium.html,,390053,,DAP000349
DB00729,Diphemanil Methylsulfate,62-97-5,SmallMoleculeDrug,"","",6126,46506069,59782,PA164748388,"","",,"",6595,"","","","",,5896,,DAP001130
DB00730,Thiabendazole,148-79-8,SmallMoleculeDrug,"",D00372,5430,46505131,45979,PA164746466,TMG,,,,9707,http://www.rxlist.com/cgi/generic2/thiabendazole.htm,"",Thiabendazole,http://www.drugs.com/cdi/thiabendazole.html,,5237,,DAP000664
DB00731,Nateglinide,105816-04-4,SmallMoleculeDrug,C12508,D01111,5311309,46504836,146727,PA450600,"",,,,12683,http://www.rxlist.com/cgi/generic2/nateglinide.htm,http://www.pdrhealth.com/drug_info/rxdrugprofiles/drugs/sta1565.shtml,Nateglinide,http://www.drugs.com/cdi/nateglinide.html,,,,DAP000918
DB00732,Atracurium besylate,64228-79-1,SmallMoleculeDrug,C07548,"",47320,46504689,2914,PA164776840,"",,,,1844,http://www.rxlist.com/cgi/generic2/trac.htm,"",Atracurium,"",,,50149881,DAP000105
DB00733,Pralidoxime,6735-59-7,SmallMoleculeDrug,C07400,"",5353894,46509152,8354,PA164744926,"","",,"",9990,http://www.rxlist.com/cgi/generic2/pralidoxime.htm,"",Pralidoxime,http://www.drugs.com/mtm/pralidoxime-injection.html,,,50241085,
DB00734,Risperidone,106266-06-2,SmallMoleculeDrug,"",D00426,5073,46505850,8871,PA451257,"","","","",723,http://www.rxlist.com/cgi/generic/risperid.htm,http://www.pdrhealth.com/drugs/rx/rx-mono.aspx?contentFileName=ris1382.html&contentName=Risperdal&contentId=667,Risperidone,http://www.drugs.com/risperidone.html,,4895,,DAP000003
DB00735,Naftifine,65472-88-0,SmallMoleculeDrug,C08071,"",73342,46504777,"",PA164748617,"",,,,1186,http://www.rxlist.com/cgi/generic2/naft.htm,"",Naftifine,http://www.drugs.com/cdi/naftifine-cream.html,,66071,,DAP000752
DB00736,Esomeprazole,161796-78-7,SmallMoleculeDrug,"",D01984,9568614,46504894,50275,PA10075,"",,,,12371,http://www.rxlist.com/cgi/generic3/esomeprazole.htm,"",Esomeprazole,http://www.drugs.com/cdi/esomeprazole.html,,,,DCL000524
DB00737,Meclizine,569-65-3,SmallMoleculeDrug,C07116,"",4034,46507782,"",PA450338,"",,,,6316,http://www.rxlist.com/cgi/generic/mecliz.htm,"",Meclizine,http://www.drugs.com/meclizine.html,,3894,,DAP000795
DB00738,Pentamidine,100-33-4,SmallMoleculeDrug,C07420,"",4735,46508562,45081,PA450850,PNT,"","","",20144,http://www.rxlist.com/cgi/generic3/pentam.htm,"",Pentamidine,http://www.drugs.com/cdi/pentamidine.html,,4573,,DAP000764
DB00739,Hetacillin,3511-16-8,SmallMoleculeDrug,C11729,D01074,443387,46504545,5683,PA164746559,"",,,,"","","",Hetacillin,"",,391616,,DAP001167
DB00740,Riluzole,1744-22-5,SmallMoleculeDrug,C07937,D00775,5070,46508094,"",PA451251,"",,,,12026,http://www.rxlist.com/cgi/generic3/riluzole.htm,"",Riluzole,http://www.drugs.com/cdi/riluzole.html,,4892,30705,DAP000527
DB00741,Hydrocortisone,50-23-7,SmallMoleculeDrug,C00735,D00088,5754,46505089,17650,PA449905,HCY,,,,7532	7531	7509	21059	7529,http://www.rxlist.com/cgi/generic/hydrocortisone.htm,http://www.pdrhealth.com/drug_info/rxdrugprofiles/drugs/hyd1199.shtml,Hydrocortisone,http://www.drugs.com/cdi/hydrocortisone.html,,5551,22476,DAP000718
DB00742,Mannitol,69-65-8,SmallMoleculeDrug,C00392,D00062,6251,46506446,16899,PA450320,AHM,,,,9547,http://www.rxlist.com/cgi/generic4/osmitrol.htm,"",Mannitol,http://www.drugs.com/cdi/mannitol.html,,,50142798,DAP000874
DB00743,Gadobenate Dimeglumine,113662-23-0,SmallMoleculeDrug,"","",6918204,46506805,"",PA164745426,"",,,,12297,"","","","",,170831,,DAP001225
DB00744,Zileuton,111406-87-2,SmallMoleculeDrug,"",D00414,60490,46506394,10112,PA451955,"",,,,"",http://www.rxlist.com/cgi/generic/zileuton.htm,"",Zileuton,http://www.drugs.com/cdi/zileuton.html,,54531,,DAP000591
DB00745,Modafinil,68693-11-8,SmallMoleculeDrug,"",D01832,4236,46504648,"",PA450530,"","","","",11852,http://www.rxlist.com/cgi/generic2/modafinil.htm,http://www.pdrhealth.com/drugs/rx/rx-mono.aspx?contentFileName=pro1544.html&contentName=Provigil&contentId=631,Modafinil,http://www.drugs.com/cdi/modafinil.html,,4088,50156055,
DB00746,Deferoxamine,70-51-9,SmallMoleculeDrug,C06940,D03670,2973,46506395,4356,PA164746490,"","","","",2446,"","",Deferoxamine,http://www.drugs.com/cdi/deferoxamine.html,,2867,,
DB00747,Scopolamine,51-34-3,SmallMoleculeDrug,C01851,D00138,3000322,46506966,16794,PA451308,"",,,,9011,"","",Scopolamine,http://www.drugs.com/cdi/scopolamine-drops.html,,,50015720,DNC000757
DB00748,Carbinoxamine,486-16-8,SmallMoleculeDrug,C06871,"",2564,46506787,3398,PA164746898,"",,,,"",http://www.rxlist.com/cgi/generic3/rondecsyr.htm,"",Carbinoxamine,http://www.drugs.com/cdi/carbinoxamine-maleate.html,,2466,50240487,DAP001069
DB00749,Etodolac,41340-25-4,SmallMoleculeDrug,"",D00315,3308,46505184,4909,PA449550,"",,,,1880,http://www.rxlist.com/cgi/generic/etodolac.htm,"",Etodolac,http://www.drugs.com/etodolac.html,,3192,50016799,DAP000778
DB00750,Prilocaine,721-50-6,SmallMoleculeDrug,C07531,D00553,4906,46505066,8404,PA451101,"",,,,5776	9797,"","",Prilocaine,"",,4737,50017654,DAP000511
DB00751,Epinastine,80012-43-7,SmallMoleculeDrug,"",D01713,3241,46509056,51032,PA164764489,"",,,,"",http://www.rxlist.com/cgi/generic3/elestat.htm,http://www.pdrhealth.com/drug_info/rxdrugprofiles/drugs/ele1680.shtml,Epinastine,http://www.drugs.com/cdi/epinastine.html,,3128,,DAP001074
DB00752,Tranylcypromine,155-09-9,SmallMoleculeDrug,C07155,"",441233,46505832,"",PA451741,1LP,,,,5882,http://www.rxlist.com/cgi/generic2/tranylcypromine.htm,http://www.pdrhealth.com/drug_info/rxdrugprofiles/drugs/par1618.shtml,Tranylcypromine,http://www.drugs.com/cdi/tranylcypromine.html,,390008,,DAP000081
DB00753,Isoflurane,26675-46-7,SmallMoleculeDrug,C07518,D00545,3763,46505880,6015,PA450106,ICF,,,,2019,http://www.rxlist.com/cgi/generic3/isoflurane.htm,"",Isoflurane,"",,3631,,DAP001033
DB00754,Ethotoin,86-35-1,SmallMoleculeDrug,C07839,D00708,3292,46504521,4888,PA164768735,"",,,,"",http://www.rxlist.com/cgi/generic3/peganone.htm,http://www.pdrhealth.com/drug_info/rxdrugprofiles/drugs/peg1665.shtml,Ethotoin,http://www.drugs.com/cdi/ethotoin.html,,3176,,DAP000512
DB00755,Tretinoin,302-79-4,SmallMoleculeDrug,C00777,D00094,5538,46504843,15367,PA451746,"","",,"",5054,http://www.rxlist.com/cgi/generic/tretinoin.htm,"",Tretinoin,http://www.drugs.com/cdi/tretinoin.html,,5337,,DNC000117
DB00756,Hexachlorophene,70-30-4,SmallMoleculeDrug,C08039,D00859,3598,46505858,"",PA449871,"",,,,9751,http://www.rxlist.com/cgi/generic2/hexchlorph.htm,"",Hexachlorophene,http://www.drugs.com/cdi/hexachlorophene.html,,3472,,DAP001050
DB00757,Dolasetron,115956-12-2,SmallMoleculeDrug,C07866,"",60654,46505209,"",PA449390,"",,,,11445,http://www.rxlist.com/cgi/generic2/dolaset.htm,"",Dolasetron,http://www.drugs.com/cdi/dolasetron.html,,54666,,DAP000368
DB00758,Clopidogrel,113665-84-2,SmallMoleculeDrug,"",D00769,60606,46507295,37941,PA449053,"",,,,11795,http://www.rxlist.com/cgi/generic/clopidog.htm,http://www.pdrhealth.com/drug_info/rxdrugprofiles/drugs/pla1338.shtml,Clopidogrel,http://www.drugs.com/cdi/clopidogrel.html,,,,DAP000178
DB00759,Tetracycline,60-54-8,SmallMoleculeDrug,C06570,D00201,54675776,46506693,27902,PA451640,ATC,,,,8683,http://www.rxlist.com/cgi/generic2/tetcycl2.htm,"",Tetracycline,http://www.drugs.com/tetracycline.html,,4510286,,DAP001527
DB00760,Meropenem,119478-56-7,SmallMoleculeDrug,"",D02222,441130,46504928,43968,PA164764445,MER,,,,41,http://www.rxlist.com/cgi/generic2/meropen.htm,"",Meropenem,http://www.drugs.com/cdi/meropenem.html,,,,DAP000441
DB00761,Potassium Chloride,7447-40-7,SmallMoleculeDrug,"",D02060,4873,46506038,32588,PA451055,"","","","",53,http://www.rxlist.com/cgi/generic4/microk-ls.htm,"",Potassium_Chloride,http://www.drugs.com/potassium_chloride.html,,4707,,DAP000828
DB00762,Irinotecan,100286-90-6,SmallMoleculeDrug,C16641,D08086,60838,46505871,"",PA450085,"","","","",11461,http://www.rxlist.com/cgi/generic2/irinot.htm,"",Irinotecan,http://www.drugs.com/cdi/irinotecan.html,,54825,,DAP001339
DB00763,Methimazole,60-56-0,SmallMoleculeDrug,"",D00401,1349907,46506536,50673,PA450422,MMZ,"",,"",14593,http://www.rxlist.com/cgi/generic3/methim.htm,"",Methimazole,http://www.drugs.com/cdi/methimazole.html,,1131173,,DNC001429
DB00764,Mometasone,105102-22-5,SmallMoleculeDrug,C07816,"",441335,46505288,6970,PA450541,MOF,,,,7504,http://www.rxlist.com/cgi/generic2/momet1.htm,http://www.pdrhealth.com/drug_info/rxdrugprofiles/drugs/nas1518.shtml,Mometasone,http://www.drugs.com/cdi/mometasone-spray.html,,,,DAP001042
DB00765,Metyrosine,672-87-7,SmallMoleculeDrug,C07921,D00762,441350,46506079,"",PA450487,"",,,,"",http://www.rxlist.com/cgi/generic2/metyrosine.htm,"","",http://www.drugs.com/cdi/metyrosine.html,,390103,,DAP000471
DB00766,Clavulanate,58001-44-8,SmallMoleculeDrug,C06662,"",5280980,46508845,3736,PA164742987,"","",,"",11247,"","",Clavulanate,"",,4444466,,DAP000948
DB00767,Benzquinamide,63-12-7,SmallMoleculeDrug,"",D00243,2342,46506155,27662,PA164749018,"",,,,"","","","","",,2252,,DAP000713
DB00768,Olopatadine,113806-05-6,SmallMoleculeDrug,C07789,"",5281071,46506025,"",PA450698,"",,,,11561,http://www.rxlist.com/cgi/generic2/olopat.htm,http://www.pdrhealth.com/drug_info/rxdrugprofiles/drugs/pat1633.shtml,Olopatadine,http://www.drugs.com/cdi/olopatadine-spray.html,,4444528,,DAP001062
DB00769,Hydrocortamate,76-47-1,SmallMoleculeDrug,"","",84088,46509076,50851,PA164745515,"",,,,"","","","","",,,,DAP001187
DB00770,Alprostadil,745-65-3,SmallMoleculeDrug,C04741,D00180,149351,46508029,15544,PA448334,"",,,,7335,http://www.rxlist.com/cgi/generic/alprostadil.htm,http://www.pdrhealth.com/drug_info/rxdrugprofiles/drugs/cav1073.shtml,Alprostadil,http://www.drugs.com/cdi/alprostadil.html,,131636,,DAP001490
DB00771,Clidinium,7020-55-5,SmallMoleculeDrug,C07853,"",2784,46507814,3743,PA164781044,"","",,"",6301,"","",Clidinium,http://www.drugs.com/mtm/clidinium.html,,,50055977,DAP001117
DB00772,Malathion,121-75-5,SmallMoleculeDrug,C07497,D00534,4004,46505287,6651,PA164748092,"",,,,"",http://www.rxlist.com/cgi/generic3/ovide.htm,"",Malathion,http://www.drugs.com/cdi/malathion.html,,3864,50240924,DAP000895
DB00773,Etoposide,33419-42-0,SmallMoleculeDrug,C01576,D00125,36462,46505434,4911,PA449552,"",,,,1998,http://www.rxlist.com/cgi/generic2/etopophos.htm,"",Etoposide,http://www.drugs.com/cdi/etoposide.html,,33510,,DAP000786
DB00774,Hydroflumethiazide,135-09-1,SmallMoleculeDrug,C07763,D00654,3647,46505220,"",PA164752557,"",,,,"",http://www.rxlist.com/cgi/generic2/hydroflumethiazide.htm,"","","",,3521,25897,DAP000747
DB00775,Tirofiban,144494-65-5,SmallMoleculeDrug,C07965,"",60947,46504678,9605,PA451698,AGG,,,,11752,http://www.rxlist.com/cgi/generic/tiro.htm,"",Tirofiban,http://www.drugs.com/cdi/tirofiban.html,,54912,,DAP000696
DB00776,Oxcarbazepine,28721-07-5,SmallMoleculeDrug,C07492,D00533,34312,46507580,7824,PA450732,"",,,,11984,http://www.rxlist.com/cgi/generic3/oxcarbazepine.htm,http://www.pdrhealth.com/drug_info/rxdrugprofiles/drugs/tri1563.shtml,Oxcarbazepine,http://www.drugs.com/cdi/oxcarbazepine.html,,31608,34179,DAP000528
DB00777,Propiomazine,362-29-8,SmallMoleculeDrug,C07405,D02361,4940,46506205,8491,PA164778685,"",,,,"","","",Propiomazine,"",,4771,,DAP000327
DB00778,Roxithromycin,80214-83-1,SmallMoleculeDrug,C13173,D01710,6915744,46507676,48844,PA164750505,ROX,,,,"","","",Roxithromycin,"",,,,DAP000885
DB00779,Nalidixic Acid,389-08-2,SmallMoleculeDrug,C05079,D00183,4421,46507401,100147,PA164746384,"",,,,6509,http://www.rxlist.com/cgi/generic2/nalidixicacid.htm,"","",http://www.drugs.com/cdi/nalidixic-acid.html,,4268,21691,DAP000817
DB00780,Phenelzine,51-71-8,SmallMoleculeDrug,C07430,"",3675,46507348,"",PA450903,"",,,,11355,http://www.rxlist.com/cgi/generic2/phenelzine.htm,"",Phenelzine,http://www.drugs.com/cdi/phenelzine.html,,3547,50105417,DAP000578
DB00781,Polymyxin B Sulfate,1405-20-5,SmallMoleculeDrug,C11613,D01066,4868,46507302,"",PA451027,"","","","",8520	8519,http://www.rxlist.com/cgi/generic3/polymyxin.htm,"",Polymyxin_B,http://www.drugs.com/mtm/polymyxin-b-ophthalmic.html,,,,DAP001323
DB00782,Propantheline,298-50-0,SmallMoleculeDrug,C07506,"",4934,46507187,"",PA164746224,"","",,"",9559,"","",Propantheline,http://www.drugs.com/cdi/propantheline.html,,4765,,DAP001123
DB00783,Estradiol,50-28-2,SmallMoleculeDrug,C00951,D00105,5757,46508115,16469,PA449503,ECO,,,,7419	7425	7420	7423,http://www.rxlist.com/cgi/generic3/estrogel.htm,"",Estradiol,http://www.drugs.com/estradiol.html,,5554,17292,DAP000854
DB00784,Mefenamic acid,61-68-7,SmallMoleculeDrug,C02168,D00151,4044,46505405,"",PA450347,"",,,,10002,http://www.rxlist.com/cgi/generic3/mefenamic.htm,"",Mefenamic_acid,http://www.drugs.com/cdi/mefenamic-acid.html,,3904,50134036,DAP000779
DB00785,Cryptenamine,1356-18-9,SmallMoleculeDrug,"","",,,"",PA164749510,"",,,,"","","","","",,,,DAP000479
DB00786,Marimastat,154039-60-8,SmallMoleculeDrug,"","",119031,46505547,50662,PA164748329,097,,,,"","","",Marimastat,,,106358,,DCL000005
DB00787,Aciclovir,59277-89-3,SmallMoleculeDrug,C06810,D00222,2022,46506002,2453,PA448045,AC2,"","","",1950,http://www.rxlist.com/cgi/generic/acyclo.htm,"",Aciclovir,http://www.drugs.com/acyclovir.html,,1945,,DNC000157
DB00788,Naproxen,22204-53-1,SmallMoleculeDrug,C01517,D00118,156391,46505508,7476,PA450595,"",,,,2037	2414,http://www.rxlist.com/cgi/generic/naproxsod.htm,http://www.pdrhealth.com/drug_info/rxdrugprofiles/drugs/ana1021.shtml,Naproxen,http://www.drugs.com/naproxen.html,,,50009860,DAP000968
DB00789,Gadopentetate dimeglumine,86050-77-3,SmallMoleculeDrug,"",D01707,55466,46504878,31797,PA164748760,"",,,,885,http://www.rxlist.com/cgi/generic4/magnevist.htm,"",Gadopentetate_dimeglumine,http://www.drugs.com/cdi/gadopentetate-dimeglumine.html,,50087,,
DB00790,Perindopril,107133-36-8,SmallMoleculeDrug,C07706,D03753,107807,46508767,8024,PA450877,"","","","",232	16100,http://www.rxlist.com/cgi/generic/aceon.htm,http://www.pdrhealth.com/drug_info/rxdrugprofiles/drugs/ace1543.shtml,Perindopril,http://www.drugs.com/cdi/perindopril.html,,96956,,DNC001114
DB00791,Uracil mustard,66-75-1,SmallMoleculeDrug,C11686,D06265,6194,46506168,"",PA451830,"",,,,"","","",Uracil_mustard,"",,5959,,DAP000990
DB00792,Tripelennamine,91-81-6,SmallMoleculeDrug,C07180,"",5587,46506125,"",PA164764429,"",,,,20364,"","",Tripelennamine,http://www.drugs.com/mtm/tripelennamine.html,,5385,,DAP000328
DB00793,Haloprogin,777-11-7,SmallMoleculeDrug,"",D00339,3561,46504892,"",PA164768737,"",,,,"","","",Haloprogin,http://www.drugs.com/mtm/haloprogin-topical.html,,3440,50194601,DAP001332
DB00794,Primidone,125-33-7,SmallMoleculeDrug,C07371,D00474,4909,46507775,"",PA451105,"",,,,8265,http://www.rxlist.com/cgi/generic2/primid.htm,"",Primidone,http://www.drugs.com/cdi/primidone.html,,4740,,DAP000678
DB00795,Sulfasalazine,599-79-1,SmallMoleculeDrug,C07316,D00448,5359476,46505451,9334,PA451547,SAS,"",,"",8138,http://www.rxlist.com/cgi/generic/sulfasal.htm,"",Sulfasalazine,http://www.drugs.com/cdi/sulfasalazine.html,,4510284,,DAP000153
DB00796,Candesartan,139481-59-7,SmallMoleculeDrug,C07468,D00626,2541,46508342,3347,PA448765,"","","","",11814,http://www.rxlist.com/cgi/generic/candesar.htm,"",Candesartan,http://www.drugs.com/cdi/candesartan.html,,2445,50240609,DAP001442
DB00797,Tolazoline,59-98-3,SmallMoleculeDrug,C07147,"",5504,46505641,28502,PA451716,"",,,,"","","",Tolazoline,"",,5303,,DAP000477
DB00798,Gentamicin,1403-66-3,SmallMoleculeDrug,C00505,"",3467,46506523,17833,PA449753,"",,,,8632	8630,http://www.rxlist.com/cgi/generic2/pedgenta.htm,http://www.pdrhealth.com/drug_info/rxdrugprofiles/drugs/gar1187.shtml,Gentamicin,http://www.drugs.com/cdi/gentamicin-drops.html,,3348,,DAP000116
DB00799,Tazarotene,118292-40-3,SmallMoleculeDrug,C12531,D01132,5381,46508992,32184,PA164746821,"","","","",11373,http://www.rxlist.com/cgi/generic3/avage.htm,http://www.pdrhealth.com/drug_info/rxdrugprofiles/drugs/taz1429.shtml,Tazarotene,http://www.drugs.com/cdi/tazarotene-cream.html,,5188,,DAP000462
DB00800,Fenoldopam,67227-57-0,SmallMoleculeDrug,"",D00613,3341,46504963,5002,PA164784034,"",,,,"",http://www.rxlist.com/cgi/generic3/fenoldopam.htm,"",Fenoldopam,"",,3224,,DAP000254
DB00801,Halazepam,23092-17-3,SmallMoleculeDrug,"",D00338,31640,46508415,"",PA164746526,"","","","","","","",Halazepam,http://www.drugs.com/mtm/halazepam.html,,29343,,DAP000679
DB00802,Alfentanil,71195-58-9,SmallMoleculeDrug,C08005,"",51263,46505618,2569,PA448084,"",,,,11173,http://www.rxlist.com/cgi/generic2/alfent.htm,"",Alfentanil,"",,46451,50008979,DAP001134
DB00803,Colistin,1264-72-8,SmallMoleculeDrug,C13768,D02138,5311054,46505467,"",PA164760862,"",,,,8513,"","",Colistin,"",,4470591,,DAP001324
DB00804,Dicyclomine,77-19-0,SmallMoleculeDrug,C06951,"",3042,46505371,4514,PA164744928,"",,,,6425,http://www.rxlist.com/cgi/generic/dicyc.htm,"",Dicyclomine,http://www.drugs.com/cdi/dicyclomine.html,,2934,50010101,DAP001118
DB00805,Minaprine,25905-77-5,SmallMoleculeDrug,"","",4199,46505380,51038,PA164748351,"","","","","","","",,"",,4054,,DAP000475
DB00806,Pentoxifylline,6493-05-6,SmallMoleculeDrug,C07424,D00501,4740,46505940,"",PA450864,"",,,,1929,http://www.rxlist.com/cgi/generic/pentox.htm,"",Pentoxifylline,http://www.drugs.com/cdi/pentoxifylline.html,,4578,10850,DAP000048
DB00807,Proparacaine,499-67-2,SmallMoleculeDrug,C07383,D08448,4935,46507960,"",PA164776849,"","","","","",http://www.rxlist.com/cgi/generic2/propara.htm,"",Proparacaine,http://www.drugs.com/cdi/proparacaine-drops.html,,4766,50017718,DAP000513
DB00808,Indapamide,26807-65-8,SmallMoleculeDrug,"",D00345,3702,46508626,"",PA449975,"","",,"",1960,http://www.rxlist.com/cgi/generic/indap.htm,http://www.pdrhealth.com/drug_info/rxdrugprofiles/drugs/loz1241.shtml,Indapamide,http://www.drugs.com/cdi/indapamide.html,,3574,25901,DAP000498
DB00809,Tropicamide,1508-75-4,SmallMoleculeDrug,"",D00397,5593,46505924,"",PA164749389,"",,,,5843,"","",Tropicamide,http://www.drugs.com/cdi/tropicamide.html,,5391,,DAP000345
DB00810,Biperiden,514-65-8,SmallMoleculeDrug,C07941,D00779,2381,46508325,3112,PA448626,"",,,,6471,http://www.rxlist.com/cgi/generic2/biperiden.htm,"",Biperiden,http://www.drugs.com/cdi/biperiden.html,,2289,50240680,DAP001125
DB00811,Ribavirin,36791-04-5,SmallMoleculeDrug,"",D00423,37542,46505883,"",PA451241,RTP,,,,2184,www.rxlist.com/cgi/generic2/ribavirin.htm,"",Ribavirin,http://www.drugs.com/cdi/ribavirin.html,,34439,,DNC001210
DB00812,Phenylbutazone,50-33-9,SmallMoleculeDrug,C07440,D00510,4781,46507038,48574,PA450932,P1Z,,,,9536,"","",Phenylbutazone,"",,4617,,DAP000974
DB00813,Fentanyl,437-38-7,SmallMoleculeDrug,"",D00320,3345,46506372,119915,PA449599,"","","","",10075	10124,http://www.rxlist.com/cgi/generic2/fentanyl.htm,"",Fentanyl,http://www.drugs.com/fentanyl.html,,3228,50008984,DAP000072
DB00814,Meloxicam,71125-38-7,SmallMoleculeDrug,C08169,D00969,54677470,46506624,"",PA450353,"","","","",11764,http://www.rxlist.com/cgi/generic/mobic.htm,"",Meloxicam,http://www.drugs.com/cdi/meloxicam.html,,4444553,50056998,DAP000971
DB00815,Sodium lauryl sulfate,151-21-3,SmallMoleculeDrug,C11166,D01045,3423265,46508769,8984,PA451398,"","","","",9195,"","",Sodium_lauryl_sulfate,"",,,,DAP001227
DB00816,Orciprenaline,586-06-1,SmallMoleculeDrug,C07144,D00685,4086,46504464,"",PA450390,"","","","",9867,http://www.rxlist.com/cgi/generic2/metaproterenol.htm,"",Orciprenaline,"",,3944,,DNC000927
DB00817,Rosoxacin,40034-42-2,SmallMoleculeDrug,"",D02305,287180,46508469,"",PA164776843,"","","","","","","","","",,253208,,DAP000929
DB00818,Propofol,2078-54-8,SmallMoleculeDrug,C07523,D00549,4943,46504991,8495,PA451141,PFL,,,,8209,http://www.rxlist.com/cgi/generic2/propof.htm,"",Propofol,http://www.drugs.com/propofol.html,,4774,,DAP000662
DB00819,Acetazolamide,59-66-5,SmallMoleculeDrug,C06805,D00218,1986,46504493,27690,PA448018,AZM,"","","",6299,http://www.rxlist.com/cgi/generic/aceta.htm,"",Acetazolamide,http://www.drugs.com/cdi/acetazolamide.html,,1909,10880,DAP000600
DB00820,Tadalafil,171596-29-5,SmallMoleculeDrug,"",D02008,110635,46507646,"",PA10333,CIA,"","","",12346,http://www.rxlist.com/cgi/generic3/cialis.htm,http://www.pdrhealth.com/drug_info/rxdrugprofiles/drugs/cia1687.shtml,Tadalafil,http://www.drugs.com/tadalafil.html,,99301,14777,DAP000615
DB00821,Carprofen,53716-49-7,SmallMoleculeDrug,"","",2581,46505357,364453,PA164781361,"","","","",11859,"","",Carprofen,"",,2483,50097346,DAP000975
DB00822,Disulfiram,97-77-8,SmallMoleculeDrug,C01692,D00131,3117,46506008,4659,PA449376,"",,,,5805,http://www.rxlist.com/cgi/generic/disulfiram.htm,"",Disulfiram,http://www.drugs.com/cdi/disulfiram.html,,3005,,DAP000012
DB00823,Ethynodiol,297-76-7,SmallMoleculeDrug,C12724,D01294,9270,46506993,31580,PA164749157,"","","","",7410,http://www.rxlist.com/cgi/generic/ethynoc.htm,"",Ethynodiol_diacetate,"",,8913,,DAP000856
DB00824,Enprofylline,41078-02-8,SmallMoleculeDrug,"",D04006,1676,46505790,126237,PA164749350,"","","","","","","",Enprofylline,"",,1613,50001493,DAP001375
DB00825,Menthol,2216-51-5,SmallMoleculeDrug,C00400,D00064,16666,46506513,15409,PA164776605,"","",,"",265	418,"","",Menthol,http://www.drugs.com/cdi/menthol-cream.html,,15803,,DAP000876
DB00826,Natamycin,7681-93-8,SmallMoleculeDrug,C08073,D00884,5281099,46509171,"",PA164744325,"","",,"","",http://www.rxlist.com/cgi/generic2/natamycin.htm,"",Natamycin,http://www.drugs.com/cdi/natamycin.html,,,,DAP001331
DB00827,Cinoxacin,28657-80-9,SmallMoleculeDrug,C08052,D00872,2762,46507547,3716,PA449007,"",,,,"",http://www.rxlist.com/cgi/generic3/cinobac.htm,"",Cinoxacin,http://www.drugs.com/cons/cinoxacin.html,,2660,,DAP000999
DB00828,Fosfomycin,23155-02-4,SmallMoleculeDrug,C06454,D04253,446987,46506665,"",PA164748039,FCN,,,,11861,http://www.rxlist.com/cgi/generic2/fosfomycin.htm,http://www.pdrhealth.com/drug_info/rxdrugprofiles/drugs/mon1275.shtml,Fosfomycin,http://www.drugs.com/cdi/fosfomycin.html,,394204,,DAP000767
DB00829,Diazepam,439-14-5,SmallMoleculeDrug,C06948,D00293,3016,46505210,49575,PA449283,DZP,,,,9418,http://www.rxlist.com/cgi/generic/diazepam.htm,http://www.pdrhealth.com/drug_info/rxdrugprofiles/drugs/val1473.shtml,Diazepam,http://www.drugs.com/diazepam.html,,2908,,DNC000549
DB00830,Phenmetrazine,134-49-6,SmallMoleculeDrug,C07432,"",4762,46504524,8067,PA164747188,"","","","","","","",Phenmetrazine,"",,4598,,DAP000860
DB00831,Trifluoperazine,117-89-5,SmallMoleculeDrug,C07168,"",5566,46507961,45951,PA451771,TFP,,,,7996	7997,http://www.rxlist.com/cgi/generic3/trifluo.htm,http://www.pdrhealth.com/drug_info/rxdrugprofiles/drugs/tri1412.shtml,Trifluoperazine,http://www.drugs.com/cdi/trifluoperazine.html,,5365,50001886,DAP000034
DB00832,Phensuximide,86-34-0,SmallMoleculeDrug,C07437,D00508,6839,46505695,"",PA164771230,"",,,,"","","",Phensuximide,"",,6578,,
DB00833,Cefaclor,53994-73-3,SmallMoleculeDrug,C06877,D00256,51039,46507693,3478,PA164749137,"",,,,2098,http://www.rxlist.com/cgi/generic/cefaclor.htm,"",Cefaclor,http://www.drugs.com/cdi/cefaclor.html,,,,DAP000442
DB00834,Mifepristone,84371-65-3,SmallMoleculeDrug,C07652,D00585,55245,46505795,50692,PA450500,486,,,,22628,http://www.rxlist.com/cgi/generic3/mifeprist.htm,"",Mifepristone,http://www.drugs.com/cdi/mifepristone.html,,49889,18627,DAP000090
DB00835,Brompheniramine,86-22-6,SmallMoleculeDrug,C06857,D00663,6834,46508137,3183,PA448675,"",,,,10205,"","",Brompheniramine,http://www.drugs.com/cdi/brompheniramine-12-hour-sustained-release-tablets.html,,6573,50017666,DAP001066
DB00836,Loperamide,53179-11-6,SmallMoleculeDrug,C07080,D08144,3955,46504591,6532,PA450262,"",,,,2251,http://www.rxlist.com/cgi/generic3/loperamide.htm,http://www.pdrhealth.com/drug_info/rxdrugprofiles/drugs/imo1206.shtml,Loperamide,http://www.drugs.com/cdi/loperamide.html,,3818,50017698,DAP000425
DB00837,Progabide,62666-20-0,SmallMoleculeDrug,"",D05621,5361323,46506568,"",PA164747990,"","",,"","","","",Progabide,"",,4514729,,DAP000258
DB00838,Clocortolone,34097-16-0,SmallMoleculeDrug,"",D02287,5311052,46505290,59582,PA164744013,"",,,,"",http://www.rxlist.com/cgi/generic2/clocortolone.htm,"",Clocortolone,http://www.drugs.com/cdi/clocortolone.html,,,,DAP001190
DB00839,Tolazamide,1156-19-0,SmallMoleculeDrug,"",D00379,5503,46505642,"",PA164774902,"",,,,"",http://www.rxlist.com/cgi/generic/tolinase.htm,"",Tolazamide,http://www.drugs.com/cdi/tolazamide.html,,5302,,DAP000919
DB00840,Hydroxypropyl cellulose,9004-64-2,SmallMoleculeDrug,"",D01536,,,"",PA164746492,"",,,,13317,http://www.rxlist.com/cgi/generic/lacrisert.htm,"",Hydroxypropyl_cellulose,http://www.drugs.com/cdi/artificial-tear-insert.html,,,,
DB00841,Dobutamine,34368-04-2,SmallMoleculeDrug,C06967,D03879,36811,46505241,4670,PA449381,"",,,,11085,http://www.rxlist.com/cgi/generic3/dobutamine.htm,"",Dobutamine,http://www.drugs.com/cdi/dobutamine.html,,33786,50028971,DAP000245
DB00842,Oxazepam,604-75-1,SmallMoleculeDrug,C07359,D00464,4616,46506031,7823,PA450731,"","","","",9956,http://www.rxlist.com/cgi/generic3/oxazepam.htm,http://www.pdrhealth.com/drug_info/rxdrugprofiles/drugs/oxa1400.shtml,Oxazepam,http://www.drugs.com/cdi/oxazepam.html,,4455,,DAP000243
DB00843,Donepezil,120014-06-4,SmallMoleculeDrug,"",D00670,3152,46504803,53289,PA449394,"",,,,11485,http://www.rxlist.com/cgi/generic/donepezil.htm,"",Donepezil,http://www.drugs.com/cdi/donepezil.html,,3040,8960,DAP000560
DB00844,Nalbuphine,20594-83-6,SmallMoleculeDrug,C07251,D08246,5311304,46507383,7454,PA164745372,"",,,,2008,http://www.rxlist.com/cgi/generic3/nalbuphine.htm,"",Nalbuphine,http://www.drugs.com/cdi/nalbuphine.html,,,,DAP000380
DB00845,Clofazimine,2030-63-9,SmallMoleculeDrug,C06915,D00278,2794,46508174,3749,PA164748759,"",,,,"",http://www.rxlist.com/cgi/generic3/clofazimine.htm,"",Clofazimine,http://www.drugs.com/cons/clofazimine.html,,,,DAP000789
DB00846,Flurandrenolide,1524-88-5,SmallMoleculeDrug,"",D00328,15209,46505159,"",PA164750513,"","","","",7569,http://www.rxlist.com/cgi/generic2/fluran.htm,"",Fludroxycortide,http://www.drugs.com/cdi/flurandrenolide-cream.html,,14475,,DAP000418
DB00847,Cysteamine,60-23-1,SmallMoleculeDrug,C01678,D03634,6058,46507730,17141,PA449171,"",,,,"",http://www.rxlist.com/cystagon-drug.htm,"",Cysteamine,http://www.drugs.com/cdi/cysteamine.html,,5834,7968,DAP001297
DB00848,Levamisole,14769-73-4,SmallMoleculeDrug,C07070,D08114,26879,46509052,"",PA450205,"",,,,1326	4130	2363	2801,http://www.rxlist.com/cgi/generic3/levamisole.htm,"",Levamisole,http://www.drugs.com/mtm/levamisole.html,,25037,50241179,DAP000570
DB00849,Methylphenobarbital,115-38-8,SmallMoleculeDrug,C07829,D00700,8271,46505197,6758,PA450374,"","","","","",http://www.rxlist.com/cgi/generic2/mephobarbital.htm,"",Mephobarbital,"",,7972,,DAP000680
DB00850,Perphenazine,58-39-9,SmallMoleculeDrug,C07427,D00503,4748,46507058,8028,PA450882,"",,,,8003,http://www.rxlist.com/cgi/generic3/perphenazine.htm,http://www.pdrhealth.com/drug_info/rxdrugprofiles/drugs/tri1616.shtml,Perphenazine,http://www.drugs.com/cdi/perphenazine.html,,4586,,DAP000100
DB00851,Dacarbazine,4342-03-4,SmallMoleculeDrug,"",D00288,5281007,46507029,4305,PA449197,"","",,"",2264,http://www.rxlist.com/cgi/generic2/dacarbazine.htm,"",Dacarbazine,http://www.drugs.com/cdi/dacarbazine.html,,,,DAP000533
DB00852,Pseudoephedrine,90-82-4,SmallMoleculeDrug,"","",7028,46508190,51209,PA451170,"",,,,6492	773	8942,http://www.rxlist.com/cgi/generic/sudafed.htm,"",Pseudoephedrine,http://www.drugs.com/pseudoephedrine.html,,6761,,DAP000195
DB00853,Temozolomide,85622-93-1,SmallMoleculeDrug,"",D06067,5394,46507934,72564,PA451609,"","",,"",11923,http://www.rxlist.com/cgi/generic2/temoz.htm,"",Temozolomide,http://www.drugs.com/cdi/temozolomide.html,,5201,50034562,DAP000987
DB00854,Levorphanol,77-07-6,SmallMoleculeDrug,C08014,"",5359272,46506558,"",PA164744368,"",,,,"",http://www.rxlist.com/cgi/generic2/levorphanol.htm,"",Levorphanol,http://www.drugs.com/cdi/levorphanol.html,,,50017233,DAP000268
DB00855,Aminolevulinic acid,106-60-5,SmallMoleculeDrug,C00430,"",137,46506856,17549,PA10015,"",,,,12216,http://www.rxlist.com/cgi/generic3/levulan.htm,"",Aminolevulinic_acid,http://www.drugs.com/cdi/aminolevulinic-acid-solution.html,,134,,DAP000314
DB00856,Chlorphenesin,104-29-0,SmallMoleculeDrug,C07928,"",7697,46504714,"",PA164784022,"",,,,5969,"","","",http://www.drugs.com/mtm/chlorphenesin.html,,7411,,
DB00857,Terbinafine,91161-71-6,SmallMoleculeDrug,C08079,D02375,1549008,46508519,"",PA451614,"",,,,11385	707,http://www.rxlist.com/cgi/generic/terbin.htm,"",Terbinafine,http://www.drugs.com/cdi/terbinafine.html,,,,DAP000753
DB00858,Drostanolone,58-19-5,SmallMoleculeDrug,C14605,"",6011,46508724,34838,PA164760855,"","","","","","","",Drostanolone,"",,,,DAP000840
DB00859,Penicillamine,52-67-5,SmallMoleculeDrug,C07418,D00496,5852,46508305,50868,PA450840,"",,,,10302,http://www.rxlist.com/cgi/generic3/penicillamine.htm,"",Penicillamine,http://www.drugs.com/cdi/penicillamine.html,,,,DNC000575
DB00860,Prednisolone,50-24-8,SmallMoleculeDrug,C07369,D00472,5755,46504847,8378,PA451096,"",,,,7617	7627	7630,http://www.rxlist.com/cgi/generic/prednisolone.htm,"",Prednisolone,http://www.drugs.com/cdi/prednisolone-acetate-drops.html,,5552,19190,DAP000419
DB00861,Diflunisal,22494-42-4,SmallMoleculeDrug,C01691,D00130,3059,46507807,39669,PA449313,FHI,,,,2113,http://www.rxlist.com/cgi/generic3/diflunisal.htm,http://www.pdrhealth.com/drug_info/rxdrugprofiles/drugs/dol1145.shtml,Diflunisal,http://www.drugs.com/cdi/diflunisal.html,,2951,,DAP000152
DB00862,Vardenafil,224785-90-4,SmallMoleculeDrug,"",D09989,110634,46506777,"",PA10229,"",,,,13311,http://www.rxlist.com/cgi/generic3/levitra.htm,http://www.pdrhealth.com/drug_info/rxdrugprofiles/drugs/lev1688.shtml,Vardenafil,http://www.drugs.com/cdi/vardenafil.html,,99300,14776,DAP000414
DB00863,Ranitidine,66357-35-5,SmallMoleculeDrug,"",D00422,3001055,46505543,8776,PA451224,"",,,,11096	1974	11476,http://www.rxlist.com/cgi/generic2/ranitbc.htm,"",Ranitidine,http://www.drugs.com/ranitidine.html,,2272523,22893,DAP000340
DB00864,Tacrolimus,104987-11-3,SmallMoleculeDrug,C01375,D00107,445643,46506004,61049,PA451578,FK5,,,,167,http://www.rxlist.com/cgi/generic2/tacrolimus.htm,"",Tacrolimus,http://www.drugs.com/cdi/tacrolimus.html,,,,DAP000162
DB00865,Benzphetamine,156-08-1,SmallMoleculeDrug,C07538,"",5311017,46506102,3044,PA448586,"",,,,"",http://www.rxlist.com/cgi/generic/benzphet.htm,"",Benzphetamine,http://www.drugs.com/cdi/benzphetamine.html,,,,DAP001147
DB00866,Alprenolol,13655-52-2,SmallMoleculeDrug,"",D07156,2119,46506033,51211,PA164750541,"",,,,"","","",Alprenolol,http://www.drugs.com/international/alprenolol.html,,2035,25764,DAP000941
DB00867,Ritodrine,26652-09-5,SmallMoleculeDrug,C07239,D02359,33572,46505273,"",PA451258,"",,,,20347,"","",Ritodrine,http://www.drugs.com/cons/ritodrine-oral-intravenous.html,,30971,,DAP000937
DB00868,Benzonatate,104-31-4,SmallMoleculeDrug,"",D00242,7699,46506376,3032,PA164745459,"",,,,"",http://www.rxlist.com/cgi/generic/benzon.htm,"",Benzonatate,http://www.drugs.com/cdi/benzonatate.html,,7413,,DAP000514
DB00869,Dorzolamide,120279-96-1,SmallMoleculeDrug,C06969,D07871,5284549,46506754,4702,PA164748765,"",,,,11213,http://www.rxlist.com/cgi/generic/dorzolamide.htm,"",Dorzolamide,http://www.drugs.com/cdi/dorzolamide-drops.html,,,50043906,DAP000775
DB00870,Suprofen,40828-46-4,SmallMoleculeDrug,C07320,D00452,5359,46508210,9362,PA451569,"",,,,"","","",Suprofen,http://www.drugs.com/mtm/suprofen-ophthalmic.html,,5166,50090676,DAP000730
DB00871,Terbutaline,23031-25-6,SmallMoleculeDrug,C07129,"",5403,46506887,"",PA451616,"",,,,2345,http://www.rxlist.com/cgi/generic3/terbutaline.htm,"",Terbutaline,http://www.drugs.com/cdi/terbutaline.html,,5210,25770,DAP000246
DB00872,Conivaptan,210101-16-9,SmallMoleculeDrug,"",D01236,151171,46504533,681850,PA164742939,"",,,,"","","",Conivaptan,http://www.drugs.com/cdi/conivaptan.html,,133239,,DNC001525
DB00873,Loteprednol,82034-46-6,SmallMoleculeDrug,"",D01689,9865442,46504713,50848,PA164764569,"","","","",20429,http://www.rxlist.com/cgi/generic2/lotemax.htm,"",Loteprednol,http://www.drugs.com/international/loteprednol.html,,,,DAP001045
DB00874,Guaifenesin,93-14-1,SmallMoleculeDrug,"",D00337,3516,46508004,"",PA449818,"",,,,9615,http://www.rxlist.com/cgi/generic2/guaifen.htm,http://www.pdrhealth.com/drug_info/rxdrugprofiles/drugs/tus1463.shtml,Guaifenesin,http://www.drugs.com/guaifenesin.html,,3396,,
DB00875,Flupentixol,2709-56-0,SmallMoleculeDrug,"",D01044,25137855,46507816,5121,PA10268,"",,,,1997	11347	2170,"","",Flupenthixol,http://www.drugs.com/international/flupentixol.html,,,,DAP000026
DB00876,Eprosartan,133040-01-4,SmallMoleculeDrug,C07467,D04040,5281037,46506765,4814,PA449481,"",,,,11894,http://www.rxlist.com/cgi/generic3/eprosartan.htm,http://www.pdrhealth.com/drug_info/rxdrugprofiles/drugs/tev1538.shtml,Eprosartan,http://www.drugs.com/cdi/eprosartan.html,,,,DAP001367
DB00877,Sirolimus,53123-88-9,SmallMoleculeDrug,C07909,D00753,5460439,46505675,9168,PA451365,ARD,,,,12064,http://www.rxlist.com/cgi/generic2/sirolimus.htm,"",Sirolimus,http://www.drugs.com/cdi/sirolimus.html,,,50240955,DNC001197
DB00878,Chlorhexidine,55-56-1,SmallMoleculeDrug,C06902,D07668,9552079,46506388,3614,PA164776863,"","",,"",5280	626	3027	5932,http://www.rxlist.com/cgi/generic2/chlorhexidine.htm,"",Chlorhexidine,http://www.drugs.com/cdi/chlorhexidine-liquid.html,,,,DAP001326
DB00879,Emtricitabine,143491-57-0,SmallMoleculeDrug,C12599,D01199,60877,46507606,31536,PA10069,"",,,,16516,http://www.rxlist.com/cgi/generic3/emtriva.htm,"",Emtricitabine,http://www.drugs.com/cdi/emtricitabine.html,,54859,50046283,DAP001084
DB00880,Chlorothiazide,58-94-6,SmallMoleculeDrug,C07461,D00519,2720,46507032,3640,PA448953,"","","","",10203,http://www.rxlist.com/cgi/generic2/chloroth.htm,"",Chlorothiazide,http://www.drugs.com/cdi/chlorothiazide.html,,2619,,DAP000605
DB00881,Quinapril,85441-61-8,SmallMoleculeDrug,C07398,D03752,54892,46506309,8713,PA451205,"",,,,11161,http://www.rxlist.com/cgi/generic/quinap.htm,http://www.pdrhealth.com/drugs/rx/rx-mono.aspx?contentFileName=Acc1002.html&contentName=Accupril&contentId=03,Quinapril,http://www.drugs.com/cdi/quinapril.html,,49565,,DAP000588
DB00882,Clomifene,911-45-5,SmallMoleculeDrug,C06917,D00962,1548953,46504463,3752,PA449046,"","","","",9785,http://www.rxlist.com/cgi/generic/clomiph.htm,http://www.pdrhealth.com/drug_info/rxdrugprofiles/drugs/clo1088.shtml,Clomifene,"",,,50170640,DAP001013
DB00883,Isosorbide Dinitrate,87-33-2,SmallMoleculeDrug,C07456,D00516,6883,46506412,6061,PA450125,"",,,,9627,http://www.rxlist.com/cgi/generic2/isodinit.htm,http://www.pdrhealth.com/drug_info/rxdrugprofiles/drugs/iso1212.shtml,"",http://www.drugs.com/cdi/isosorbide-dinitrate.html,,6619,,DAP001057
DB00884,Risedronate,105462-24-6,SmallMoleculeDrug,C08233,"",5245,46507526,"",PA451255,RIS,,,,11819,http://www.rxlist.com/cgi/generic/risedronate.htm,http://www.pdrhealth.com/drug_info/rxdrugprofiles/drugs/act1580.shtml,Risedronate,http://www.drugs.com/cdi/risedronate-tablets.html,,5055,12576,DAP000658
DB00885,Pemirolast,100299-08-9,SmallMoleculeDrug,"",D01088,57697,46509034,"",PA164781018,"","","","","",http://www.rxlist.com/cgi/generic/alamast.htm,"",Pemirolast,http://www.drugs.com/cdi/pemirolast.html,,51990,,DAP001064
DB00886,Omapatrilat,167305-00-2,SmallMoleculeDrug,"",D01970,126046,175426852,"","","","","","","","","",Omapatrilat,,,112074,,
DB00887,Bumetanide,28395-03-1,SmallMoleculeDrug,"",D00247,2471,46508147,3213,PA448682,"",,,,1374,http://www.rxlist.com/cgi/generic2/bumetan.htm,http://www.pdrhealth.com/drug_info/rxdrugprofiles/drugs/bum1058.shtml,Bumetanide,http://www.drugs.com/cdi/bumetanide.html,,2377,25903,DAP000361
DB00888,Mechlorethamine,51-75-2,SmallMoleculeDrug,C07115,D07671,4033,46505784,28925,PA450336,"",,,,5632,http://www.rxlist.com/cgi/generic3/mustargen.htm,"",Mechlorethamine,http://www.drugs.com/cdi/mechlorethamine.html,,3893,,DAP000790
DB00889,Granisetron,109889-09-0,SmallMoleculeDrug,C07023,D04370,3510,46505137,"",PA449809,"","","","",11382,http://www.rxlist.com/cgi/generic/granisetron.htm,"",Granisetron,http://www.drugs.com/cdi/granisetron.html,,3390,50000483,DAP000295
DB00890,Dienestrol,84-17-3,SmallMoleculeDrug,C08090,D00898,667476,46504661,4518,PA164745534,"",,,,7377,http://www.rxlist.com/cgi/generic2/diene.htm,"",Dienestrol,"",,,,DAP001015
DB00891,Sulfapyridine,144-83-2,SmallMoleculeDrug,"",D02434,5336,46506991,132842,PA164779050,"","","","",8143,"","",Sulfapyridine,"",,5145,50225845,DAP001200
DB00892,Oxybuprocaine,99-43-4,SmallMoleculeDrug,"",D01768,4633,46505399,309594,PA164764617,"","",,"",6189,http://www.rxlist.com/cgi/generic2/fluress.htm,"",Oxybuprocaine,"",,4472,50017709,DAP001231
DB00893,Iron Dextran,9004-66-4,SmallMoleculeDrug,"",D02141,,,"",PA164764618,"","","","",4832,http://www.rxlist.com/cgi/generic3/fedex.htm,"","",http://www.drugs.com/cdi/iron-dextran.html,,,,DAP001312
DB00894,Testolactone,968-93-4,SmallMoleculeDrug,C02197,D00153,13769,46508076,9460,PA164743056,"",,,,"",http://www.rxlist.com/cgi/generic2/testolactone.htm,"","",http://www.drugs.com/cdi/testolactone.html,,13172,,DAP000624
DB00895,Benzylpenicilloyl Polylysine,2642-55-9,SmallMoleculeDrug,"","",45266800,46505002,59297,PA164754810,"","","","",8362,"","","","",,,,DAP001314
DB00896,Rimexolone,49697-38-3,SmallMoleculeDrug,"",D05729,39507,46504820,"",PA164752251,"","","","",187,http://www.rxlist.com/cgi/generic3/rimexol.htm,"",Rimexolone,http://www.drugs.com/cdi/rimexolone.html,,36120,,DAP000420
DB00897,Triazolam,28911-01-5,SmallMoleculeDrug,"",D00387,5556,46509147,9674,PA451753,"","","","",2117,http://www.rxlist.com/cgi/generic/triazolam.htm,http://www.pdrhealth.com/drug_info/rxdrugprofiles/drugs/hal1192.shtml,Triazolam,http://www.drugs.com/cdi/triazolam.html,,5355,,DAP000244
DB00898,Ethanol,64-17-5,SmallMoleculeDrug,C00469,D00068,702,46506969,16236,PA448073,"","","","","",http://www.rxlist.com/cgi/generic/dhydalco.htm,"",Ethanol,http://www.drugs.com/alcohol.html,,682,,DAP000681
DB00899,Remifentanil,132875-61-7,SmallMoleculeDrug,C08021,"",60815,46504538,"",PA451232,"","","","",11311,http://www.rxlist.com/cgi/generic2/ultiva.htm,"",Remifentanil,http://www.drugs.com/cdi/remifentanil.html,,54803,50012491,DAP000264
DB00900,Didanosine,69655-05-6,SmallMoleculeDrug,C06953,D00296,50599,46506255,490877,PA449301,2DI,,,,916,http://www.rxlist.com/cgi/generic3/didanosine.htm,http://www.pdrhealth.com/drug_info/rxdrugprofiles/drugs/vid1482.shtml,Didanosine,http://www.drugs.com/cdi/didanosine-chewable-dispersible-buffered-tablets.html,,45864,,DNC000528
DB00901,Bitolterol,30392-40-6,SmallMoleculeDrug,C06853,D00684,35330,46506895,3133,PA448644,"","","","","","","",Bitolterol,http://www.drugs.com/mtm/bitolterol-inhalation.html,,32525,,
DB00902,Methdilazine,1982-37-2,SmallMoleculeDrug,C07175,D04979,14677,46505472,"",PA164743018,"",,,,"","","",Methdilazine,"",,14009,,DAP001070
DB00903,Ethacrynic acid,58-54-8,SmallMoleculeDrug,"",D00313,3278,46507562,4876,PA449518,EAA,,,,10170,http://www.rxlist.com/cgi/generic3/edecrin.htm,"",Ethacrynic_acid,http://www.drugs.com/cdi/ethacrynate-sodium.html,,3163,,DAP000748
DB00904,Ondansetron,99614-02-5,SmallMoleculeDrug,C07325,D00456,4595,46504819,"",PA450705,"",,,,11104	947,http://www.rxlist.com/cgi/generic/ondansetron.htm,http://www.pdrhealth.com/drug_info/rxdrugprofiles/drugs/zof1501.shtml,Ondansetron,http://www.drugs.com/cdi/ondansetron.html,,4434,50000493,DAP000221
DB00905,Bimatoprost,155206-00-1,SmallMoleculeDrug,"","",5311027,46505334,51230,PA164748867,15M,"","","",12108,http://www.rxlist.com/cgi/generic2/bimatoprost.htm,http://www.pdrhealth.com/drug_info/rxdrugprofiles/drugs/lum1578.shtml,Bimatoprost,http://www.drugs.com/cdi/bimatoprost-drops.html,,4470565,,DAP001217
DB00906,Tiagabine,115103-54-3,SmallMoleculeDrug,C07503,"",60648,46505560,"",PA451682,"","","","","",http://www.rxlist.com/cgi/generic/gabitril.htm,"",Tiagabine,http://www.drugs.com/cdi/tiagabine.html,,54661,50039251,DAP000164
DB00907,Cocaine,50-36-2,SmallMoleculeDrug,C01416,D00110,446220,46506326,27958,PA449072,"",,,,20241,http://www.rxlist.com/cgi/generic/cocaine.htm,"",Cocaine,http://www.drugs.com/cons/cocaine-hydrochloride-topical.html,,,50006232,DAP000834
DB00908,Quinidine,56-54-2,SmallMoleculeDrug,C06527,"",441074,46505356,28593,PA451209,"",,,,6714	6716	6717,http://www.rxlist.com/cgi/generic/quinidine.htm,"",Quinidine,http://www.drugs.com/cdi/quinidine-gluconate-controlled-release-tablets.html,,389880,,DAP000515
DB00909,Zonisamide,68291-97-4,SmallMoleculeDrug,C07504,D00538,5734,46505278,10127,PA451978,"",,,,"",http://www.rxlist.com/cgi/generic3/zonisamide.htm,http://www.pdrhealth.com/drug_info/rxdrugprofiles/drugs/zon1564.shtml,Zonisamide,http://www.drugs.com/cdi/zonisamide.html,,5532,10888,DAP000500
DB00910,Paricalcitol,131918-61-1,SmallMoleculeDrug,C08127,D00930,5281104,46505780,7931,PA450798,"","","","",13272,http://www.rxlist.com/cgi/generic4/zemplar_caps.htm,"",,http://www.drugs.com/cdi/paricalcitol.html,,4444552,,DAP000211
DB00911,Tinidazole,19387-91-8,SmallMoleculeDrug,"",D01426,5479,46506396,"",PA10813,"",,,,"","",http://www.pdrhealth.com/drug_info/rxdrugprofiles/drugs/tin1701.shtml,Tinidazole,http://www.drugs.com/cdi/tinidazole.html,,5279,,
DB00912,Repaglinide,135062-02-1,SmallMoleculeDrug,C07670,D00594,65981,46508150,"",PA451234,"",,,,11860,http://www.rxlist.com/cgi/generic/prandin.htm,http://www.pdrhealth.com/drug_info/rxdrugprofiles/drugs/pra1343.shtml,Repaglinide,http://www.drugs.com/cdi/repaglinide.html,,59377,50153520,DAP000133
DB00913,Anileridine,144-14-9,SmallMoleculeDrug,"","",8944,46505199,61203,PA164768817,"",,,,11387,"","",Anileridine,"",,8600,,DAP001135
DB00914,Phenformin,114-86-3,SmallMoleculeDrug,C07673,"",8249,46505230,"",PA1000,"","","","","","","",Phenformin,"",,7953,50240908,DAP000206
DB00915,Amantadine,768-94-5,SmallMoleculeDrug,C06818,"",2130,46507081,2618,PA448360,"","",,"",9905,http://www.rxlist.com/cgi/generic3/amantadine.htm,"",Amantadine,http://www.drugs.com/cdi/amantadine.html,,,,DAP000781
DB00916,Metronidazole,443-48-1,SmallMoleculeDrug,"",D00409,4173,46508911,6909,PA450484,"","","","",9880,http://www.rxlist.com/cgi/generic/metron.htm,"",Metronidazole,http://www.drugs.com/metronidazole.html,,4029,,DAP000534
DB00917,Dinoprostone,363-24-6,SmallMoleculeDrug,C00584,D00079,5280360,46505549,15551,PA449345,"","","","",2161,http://www.rxlist.com/cgi/generic/dinoprostone.htm,"",Dinoprostone,http://www.drugs.com/cdi/dinoprostone-gel.html,,4444059,35847,DAP000360
DB00918,Almotriptan,181183-52-8,SmallMoleculeDrug,"","",123606,46505165,520985,PA10246,"","","","",13247,http://www.rxlist.com/cgi/generic2/almotriptan.htm,"",Almotriptan,http://www.drugs.com/cdi/almotriptan.html,,110198,,DAP001345
DB00919,Spectinomycin,1695-77-8,SmallMoleculeDrug,C02078,"",15541,46505032,"",PA164781342,SCM,"","","",11211	8567,http://www.rxlist.com/cgi/generic/trobicin.htm,"",Spectinomycin,http://www.drugs.com/mtm/spectinomycin.html,,14785,,DAP000403
DB00920,Ketotifen,34580-14-8,SmallMoleculeDrug,"",D01332,3827,46508921,"",PA450152,"","","","",11175	1944,http://www.rxlist.com/cgi/generic/ketotifen.htm,http://www.pdrhealth.com/drug_info/rxdrugprofiles/drugs/zad1598.shtml,Ketotifen,http://www.drugs.com/cdi/ketotifen-drops.html,,3695,50002087,DAP000329
DB00921,Buprenorphine,52485-79-7,SmallMoleculeDrug,C08007,D07132,644073,46505782,3216,PA448685,"",,,,12033,http://www.rxlist.com/cgi/generic3/suboxone.htm,"",Buprenorphine,http://www.drugs.com/cdi/buprenorphine.html,,,,DAP001353
DB00922,Levosimendan,141505-33-1,SmallMoleculeDrug,"","",3033825,46507149,50567,PA164749138,"","","","","","","",Levosimendan,"",,2298414,,DAP000797
DB00923,Ceforanide,60925-61-3,SmallMoleculeDrug,C06884,D00259,43507,46504532,3495,PA164746057,"",,,,"","","",Ceforanide,"",,39656,,DAP001175
DB00924,Cyclobenzaprine,303-53-7,SmallMoleculeDrug,C06931,"",2895,46508313,3996,PA449160,"",,,,2143,http://www.rxlist.com/cgi/generic/cyclobnz.htm,http://www.pdrhealth.com/drug_info/rxdrugprofiles/drugs/fle1179.shtml,Cyclobenzaprine,http://www.drugs.com/cyclobenzaprine.html,,2792,,DAP000891
DB00925,Phenoxybenzamine,59-96-1,SmallMoleculeDrug,C07435,"",4768,46507191,"",PA450919,"","","","","",http://www.rxlist.com/cgi/generic3/phenoxybenz.htm,"",Phenoxybenzamine,http://www.drugs.com/cdi/phenoxybenzamine.html,,4604,50017679,DAP000478
DB00926,Etretinate,54350-48-0,SmallMoleculeDrug,"",D00316,3312,46504486,4913,PA449554,"","","","","","","",Etretinate,"",,3196,,
DB00927,Famotidine,76824-35-6,SmallMoleculeDrug,"",D00318,3325,46507397,4975,PA449586,"",,,,1395,http://www.rxlist.com/cgi/generic/famot.htm,http://www.pdrhealth.com/drug_info/rxdrugprofiles/drugs/pep1325.shtml,Famotidine,http://www.drugs.com/famotidine.html,,3208,,DAP000341
DB00928,Azacitidine,320-67-2,SmallMoleculeDrug,C11262,D03021,9444,46509032,2038,PA451996,"",,,,20554,http://www.rxlist.com/cgi/generic3/vidaza.htm,"",Azacitidine,http://www.drugs.com/cdi/azacitidine.html,,9072,,DAP000640
DB00929,Misoprostol,59122-46-2,SmallMoleculeDrug,"",D00419,5282381,46505041,"",PA450523,"",,,,1859,http://www.rxlist.com/cgi/generic/misopro.htm,"",Misoprostol,http://www.drugs.com/cdi/misoprostol.html,,4445541,,DAP000358
DB00930,Colesevelam,182815-43-6,SmallMoleculeDrug,"","",,,"",PA449095,"","",,"",20982,http://www.rxlist.com/cgi/generic2/colesevelam.htm,http://www.pdrhealth.com/drug_info/rxdrugprofiles/drugs/wel1551.shtml,Colesevelam,http://www.drugs.com/cdi/colesevelam.html,,140701,,
DB00931,Methacycline,914-00-1,SmallMoleculeDrug,C07654,D04972,70789199,46506631,"",PA164750512,"",,,,"","","",Methacycline,"",,,50046500,DAP000883
DB00932,Tipranavir,174484-41-4,SmallMoleculeDrug,"","",54682461,46506257,"",PA163522473,TPV,"","","",12684,http://www.rxlist.com/cgi/generic/aptivus.htm,"",Tipranavir,http://www.drugs.com/cdi/tipranavir.html,,58539,558,DAP001085
DB00933,Mesoridazine,5588-33-0,SmallMoleculeDrug,C07143,D02671,4078,46506724,6780,PA450386,"",,,,11278,http://www.rxlist.com/cgi/generic3/mesoridazine.htm,"",Mesoridazine,http://www.drugs.com/mtm/mesoridazine.html,,3936,50131440,DAP000252
DB00934,Maprotiline,10262-69-8,SmallMoleculeDrug,C07107,D02566,4011,46508358,"",PA450322,"",,,,2274,"","",Maprotiline,http://www.drugs.com/cdi/maprotiline.html,,,35228,DAP001150
DB00935,Oxymetazoline,1491-59-4,SmallMoleculeDrug,C07363,"",4636,46505622,"",PA164748840,"",,,,10195,"","",Oxymetazoline,http://www.drugs.com/cdi/oxymetazoline-solution.html,,4475,50027075,DAP000235
DB00936,Salicylic acid,69-72-7,SmallMoleculeDrug,C00805,D00097,338,46504942,16914,PA451299,SAL,"","","",9766	9783,"","",Salicyclic_acid,"",,331,26193,DAP000731
DB00937,Diethylpropion,90-84-6,SmallMoleculeDrug,C06954,"",7029,46506622,4530,PA164778098,"",,,,9897,http://www.rxlist.com/cgi/generic3/diethprop.htm,http://www.pdrhealth.com/drug_info/rxdrugprofiles/drugs/ten1435.shtml,Diethylpropion,http://www.drugs.com/cdi/diethylpropion.html,,6762,,DAP001452
DB00938,Salmeterol,89365-50-4,SmallMoleculeDrug,C07241,D05792,5152,46508024,"",PA451300,"","","","",11282,http://www.rxlist.com/cgi/generic/salmeterol.htm,http://www.pdrhealth.com/drug_info/rxdrugprofiles/drugs/ser1401.shtml,Salmeterol,http://www.drugs.com/cdi/salmeterol.html,,4968,25771,DAP000947
DB00939,Meclofenamic acid,644-62-2,SmallMoleculeDrug,C02996,D02341,4037,46507887,"",PA450341,"","","","",2114,http://www.rxlist.com/cgi/generic/meclofen.htm,"",Meclofenamic_acid,"",,3897,22971,DNC000919
DB00940,Methantheline,5818-17-7,SmallMoleculeDrug,C07849,"",4097,46505807,"",PA164747037,"","","","","","","",,"",,3955,,DAP001109
DB00941,Hexafluronium,317-52-2,SmallMoleculeDrug,"",D04435,73425376,46507171,"",PA164743020,"","","","","","","",Hexafluronium_bromide,"",,,,DAP000963
DB00942,Cycrimine,77-39-4,SmallMoleculeDrug,"","",2911,46506736,59692,PA164749387,"","","","","","","","","",,2808,,DAP001120
DB00943,Zalcitabine,7481-89-2,SmallMoleculeDrug,C07207,D00412,24066,46507879,10101,PA451950,"","","","",884,http://www.rxlist.com/cgi/generic2/zalcit.htm,"",Zalcitabine,http://www.drugs.com/cdi/zalcitabine.html,,22498,,DNC000527
DB00944,Demecarium,"",SmallMoleculeDrug,"",D00667,5966,46507824,"",PA164745610,"",,,,"",http://www.rxlist.com/cgi/generic2/demecarium.htm,"",Demecarium_bromide,http://www.drugs.com/mtm/demecarium-bromide-ophthalmic.html,,,,DAP000894
DB00945,Acetylsalicylic acid,50-78-2,SmallMoleculeDrug,C01405,D00109,2244,46505803,15365,PA448497,AIN,"","","",150,http://www.rxlist.com/cgi/generic/asa.htm,http://www.pdrhealth.com/drug_info/rxdrugprofiles/drugs/asp1033.shtml,Aspirin,http://www.drugs.com/aspirin.html,,2157,22360,DAP000843
DB00946,Phenprocoumon,435-97-2,SmallMoleculeDrug,"","",54680692,46506423,50438,PA450921,"",,,,"","","",Phenprocoumon,"",,,768,DAP000771
DB00947,Fulvestrant,129453-61-8,SmallMoleculeDrug,"",D01161,17756771,46508664,31638,PA164747170,"","","","",13276,http://www.rxlist.com/cgi/generic/faslodex.htm,"",Fulvestrant,http://www.drugs.com/cdi/fulvestrant.html,,,50169743,DAP000319
DB00948,Mezlocillin,51481-65-3,SmallMoleculeDrug,C07221,D05021,656511,46506692,6919,PA164750540,"",,,,"","","",Mezlocillin,"",,570894,,DAP001180
DB00949,Felbamate,25451-15-4,SmallMoleculeDrug,C07501,D00536,3331,46506375,4995,PA449590,"",,,,"",http://www.rxlist.com/cgi/generic3/felbamate.htm,"",Felbamate,http://www.drugs.com/cdi/felbamate.html,,3214,50240678,DAP000093
DB00950,Fexofenadine,83799-24-0,SmallMoleculeDrug,C06999,"",3348,46504676,5050,PA449621,"",,,,11456,http://www.rxlist.com/cgi/generic/fexofen.htm,"",Fexofenadine,http://www.drugs.com/cdi/fexofenadine.html,,3231,22874,DAP000330
DB00951,Isoniazid,54-85-3,SmallMoleculeDrug,C07054,D00346,3767,46506039,6030,PA450112,ISZ,,,,6618,http://www.rxlist.com/cgi/generic2/isoniaz.htm,"",Isoniazid,http://www.drugs.com/cdi/isoniazid.html,,3635,,DAP000011
DB00952,Naratriptan,121679-13-8,SmallMoleculeDrug,C07792,"",4440,46507243,7478,PA450597,"",,,,11770,http://www.rxlist.com/cgi/generic2/naratript.htm,http://www.pdrhealth.com/drug_info/rxdrugprofiles/drugs/ame1018.shtml,Naratriptan,http://www.drugs.com/cdi/naratriptan.html,,4287,,DAP000890
DB00953,Rizatriptan,145202-66-0,SmallMoleculeDrug,"",D00675,5078,46506557,48273,PA451264,"",,,,11899,http://www.rxlist.com/cgi/generic2/rizatrip.htm,http://www.pdrhealth.com/drug_info/rxdrugprofiles/drugs/max1248.shtml,Rizatriptan,http://www.drugs.com/cdi/rizatriptan.html,,4900,,DAP000220
DB00954,Dirithromycin,62013-04-1,SmallMoleculeDrug,"",D03865,70789200,46509156,"",PA449368,"","","","","",http://www.rxlist.com/cgi/generic2/dirthromycin.htm,http://www.pdrhealth.com/drug_info/rxdrugprofiles/drugs/dyn1151.shtml,Dirithromycin,http://www.drugs.com/mtm/dirithromycin.html,,,,DAP000888
DB00955,Netilmicin,56391-56-1,SmallMoleculeDrug,C07657,"",6857423,46507404,7528,PA164754913,"",,,,8353,"","",Netilmicin,"",,,,DAP000404
DB00956,Hydrocodone,125-29-1,SmallMoleculeDrug,C08024,"",5284569,46506225,5779,PA449900,"",,,,20386	6161,http://www.rxlist.com/cgi/generic/hydrocod.htm,"",Hydrocodone,"",,4447623,,DAP000253
DB00957,Norgestimate,35189-28-7,SmallMoleculeDrug,"",D05209,6540478,46507381,50815,PA164744346,"","",,"",7492,http://www.rxlist.com/cgi/generic/norgestimest.htm,"",Norgestimate,"",,5022837,,DAP001210
DB00958,Carboplatin,41575-94-4,SmallMoleculeDrug,"",D01363,38904,46507170,31355,PA448803,"","",,"",1755,http://www.rxlist.com/cgi/generic3/carboplat.htm,"",Carboplatin,http://www.drugs.com/cdi/carboplatin.html,,436073,,DAP000535
DB00959,Methylprednisolone,83-43-2,SmallMoleculeDrug,"",D00407,6741,46504885,6888,PA450466,"",,,,7626	7624	7621,http://www.rxlist.com/cgi/generic/methprd.htm,"",Methylprednisolone,http://www.drugs.com/methylprednisolone.html,,6485,,DAP001040
DB00960,Pindolol,13523-86-9,SmallMoleculeDrug,C07445,D00513,4828,46508362,8214,PA450966,"",,,,2144,http://www.rxlist.com/cgi/generic3/pindolol.htm,http://www.pdrhealth.com/drug_info/rxdrugprofiles/drugs/pin1611.shtml,Pindolol,http://www.drugs.com/cdi/pindolol.html,,4662,,DAP000025
DB00961,Mepivacaine,96-88-8,SmallMoleculeDrug,C07528,"",4062,46507857,6759,PA164748741,"",,,,10271,http://www.rxlist.com/cgi/generic2/mepivacaine.htm,"",Mepivacaine,http://www.drugs.com/cdi/mepivacaine.html,,3922,,DAP001232
DB00962,Zaleplon,151319-34-5,SmallMoleculeDrug,C07484,D00530,5719,46508267,10102,PA451952,"","","","",11989,http://www.rxlist.com/cgi/generic3/zaleplon.htm,http://www.pdrhealth.com/drug_info/rxdrugprofiles/drugs/son1537.shtml,Zaleplon,http://www.drugs.com/cdi/zaleplon.html,,5517,,DAP000266
DB00963,Bromfenac,91714-94-2,SmallMoleculeDrug,"","",60726,46508121,240107,PA448670,"","","","",22591,http://www.rxlist.com/cgi/generic4/xibrom.htm,"",Bromfenac,http://www.drugs.com/cdi/bromfenac.html,,54730,,DAP000732
DB00964,Apraclonidine,66711-21-5,SmallMoleculeDrug,C07668,"",2216,46505614,2788,PA164748866,"","","","",11372,http://www.rxlist.com/cgi/generic2/apraclonidine.htm,"",Apraclonidine,http://www.drugs.com/cdi/apraclonidine-drops.html,,2130,50021812,DAP000236
DB00965,Ethiodized oil,8008-53-5,SmallMoleculeDrug,"",D04082,,,"",PA164768833,"","","","","",http://www.rxlist.com/cgi/generic2/ethiodol.htm,"",Ethiodized_oil,"",,,,
DB00966,Telmisartan,144701-48-4,SmallMoleculeDrug,C07710,D00627,65999,46505370,9434,PA451605,"",,,,11907,http://www.rxlist.com/cgi/generic2/telmisartan.htm,http://www.pdrhealth.com/drug_info/rxdrugprofiles/drugs/mic1592.shtml,Telmisartan,http://www.drugs.com/cdi/telmisartan.html,,59391,,DAP000766
DB00967,Desloratadine,100643-71-8,SmallMoleculeDrug,"","",124087,46507996,291342,PA164776964,"",,,,12210,http://www.rxlist.com/cgi/generic3/clarinex.htm,"",Desloratadine,http://www.drugs.com/cdi/desloratadine.html,,110575,50073179,DAP000331
DB00968,Methyldopa,555-30-6,SmallMoleculeDrug,C07194,D08205,38853,46508535,61058,PA450453,"",,,,10295	20297,http://www.rxlist.com/cgi/generic2/methyl.htm,http://www.pdrhealth.com/drug_info/rxdrugprofiles/drugs/ald1012.shtml,Methyldopa,http://www.drugs.com/cdi/methyldopa.html,,,,DAP000226
DB00969,Alosetron,122852-42-0,SmallMoleculeDrug,"","",2099,46506274,253342,PA164745502,"","","","","",http://www.rxlist.com/cgi/generic3/alosetron.htm,"",Alosetron,http://www.drugs.com/cdi/alosetron.html,,2015,50131429,DAP000369
DB00970,Dactinomycin,50-76-0,SmallMoleculeDrug,C06770,D00214,457193,46509192,27666,PA151917012,"",,,,8486,http://www.rxlist.com/cgi/generic2/dactinomycin.htm,"",Dactinomycin,http://www.drugs.com/cdi/dactinomycin.html,,,50023797,DNC000380
DB00971,Selenium Sulfide,7446-34-6,SmallMoleculeDrug,"","",24011,46507535,"",PA164771240,"","","","",10052,http://www.rxlist.com/cgi/generic/selsun.htm,"",Selenium_sulfide,http://www.drugs.com/cdi/selenium-foam.html,,22444,,
DB00972,Azelastine,58581-89-8,SmallMoleculeDrug,C07768,"",2267,46507582,2950,PA448517,"",,,,22525,http://www.rxlist.com/cgi/generic/optivar.htm,http://www.pdrhealth.com/drug_info/rxdrugprofiles/drugs/opt1673.shtml,Azelastine,http://www.drugs.com/cdi/azelastine-spray.html,,2180,,DNC000270
DB00973,Ezetimibe,163222-33-1,SmallMoleculeDrug,"",D01966,150311,46507625,49040,PA10816,"","","","",12754,http://www.rxlist.com/cgi/generic/ezetimibe.htm,"",Ezetimibe,http://www.drugs.com/ezetimibe.html,,132493,,DAP000717
DB00974,Edetic Acid,62-33-9,SmallMoleculeDrug,"",D00571,6049,46508301,"",PA449439,EDT,"","","",3829,http://www.rxlist.com/cgi/generic2/canaversenate.htm,"",EDTA,"",,5826,,DNC000594
DB00975,Dipyridamole,58-32-2,SmallMoleculeDrug,"",D00302,3108,46506292,4653,PA449367,"",,,,7219,http://www.rxlist.com/cgi/generic2/dipyrid.htm,"",Dipyridamole,http://www.drugs.com/cdi/dipyridamole.html,,2997,23620,DNC001625
DB00976,Telithromycin,191114-48-4,SmallMoleculeDrug,C12009,D01078,70789201,46504510,"",PA10202,TEL,,,,13168,http://www.rxlist.com/cgi/generic3/ketek.htm,http://www.pdrhealth.com/drug_info/rxdrugprofiles/drugs/ket1695.shtml,Telithromycin,http://www.drugs.com/cdi/telithromycin.html,,,,DAP000109
DB00977,Ethinyl Estradiol,57-63-6,SmallMoleculeDrug,C07534,D00554,5991,46508618,4903,PA449527,"","","","",7426,http://www.rxlist.com/cgi/generic/estinyl.htm,"",Ethinylestradiol,"",,,,DAP001018
DB00978,Lomefloxacin,98079-51-7,SmallMoleculeDrug,C07078,D02318,3948,46508499,116278,PA164749165,"",,,,"",http://www.rxlist.com/cgi/generic2/lomefloxacin.htm,http://www.pdrhealth.com/drug_info/rxdrugprofiles/drugs/max1249.shtml,Lomefloxacin,http://www.drugs.com/cdi/lomefloxacin.html,,3811,50240373,DAP000653
DB00979,Cyclopentolate,512-15-2,SmallMoleculeDrug,C06932,"",2905,46504517,4024,PA164743019,"",,,,4179,"","",Cyclopentolate,http://www.drugs.com/cdi/cyclopentolate.html,,2802,,DAP001111
DB00980,Ramelteon,196597-26-9,SmallMoleculeDrug,"","",208902,46505923,"",PA164744896,"",,,,"",http://www.rxlist.com/cgi/generic4/rozerem.htm,"",Ramelteon,http://www.drugs.com/cdi/ramelteon.html,,181000,50118470,DAP000070
DB00981,Physostigmine,57-47-6,SmallMoleculeDrug,C06535,D00196,5983,46506998,27953,PA450957,"","",,"",10016,http://www.rxlist.com/cgi/generic/physostigmine.htm,"",Physostigmine,http://www.drugs.com/mtm/physostigmine-ophthalmic.html,,5763,,DAP000561
DB00982,Isotretinoin,4759-48-2,SmallMoleculeDrug,"",D00348,5282379,46508729,6067,PA450128,"",,,,5044,http://www.rxlist.com/cgi/generic/isotret.htm,"",Isotretinoin,http://www.drugs.com/cdi/isotretinoin.html,,,,DAP000009
DB00983,Formoterol,73573-87-2,SmallMoleculeDrug,C07805,"",3410,46507099,"",PA134687907,"",,,,12633	11381,http://www.rxlist.com/cgi/generic/foradil.htm,"",Formoterol,http://www.drugs.com/cdi/formoterol.html,,3292,,DAP000247
DB00984,Nandrolone phenpropionate,434-22-0,SmallMoleculeDrug,C08155,D00956,229455,46506276,7468,PA164746281,"","","","","","","",Nandrolone,http://www.drugs.com/cdi/nandrolone.html,,199761,,DAP000903
DB00985,Dimenhydrinate,523-87-5,SmallMoleculeDrug,"",D00520,441281,46504881,4604,PA449338,"",,,,9782,"","",Dimenhydrinate,http://www.drugs.com/cdi/dimenhydrinate.html,,390044,,DAP000333
DB00986,Glycopyrrolate,596-51-0,SmallMoleculeDrug,"",D00540,3494,46509133,"",PA164754882,"",,,,9967	21481,http://www.rxlist.com/cgi/generic3/glycopyrrolate.htm,"",Glycopyrrolate,http://www.drugs.com/cdi/glycopyrrolate.html,,3374,,DAP001116
DB00987,Cytarabine,147-94-4,SmallMoleculeDrug,C02961,D00168,6253,46505879,28680,PA449177,AR3,,,,2953,http://www.rxlist.com/cgi/generic3/cytarabine.htm,"",Cytarabine,http://www.drugs.com/cdi/cytarabine.html,,6017,,DNC001551
DB00988,Dopamine,51-61-6,SmallMoleculeDrug,C03758,"",681,46506043,18243,PA449396,LDP,,,,2322,http://www.rxlist.com/cgi/generic3/dopamine.htm,"",Dopamine,http://www.drugs.com/cdi/dopamine.html,,661,,DAP000212
DB00989,Rivastigmine,123441-03-2,SmallMoleculeDrug,C11766,D03822,77991,46507452,"",PA451262,"",,,,11987,http://www.rxlist.com/cgi/generic2/rivastig.htm,"",Rivastigmine,http://www.drugs.com/cdi/rivastigmine.html,,70377,10620,DAP000149
DB00990,Exemestane,107868-30-4,SmallMoleculeDrug,C08162,D00963,60198,46508243,4953,PA449563,"",,,,12019,http://www.rxlist.com/cgi/generic3/exemest.htm,"",Exemestane,http://www.drugs.com/cdi/exemestane.html,,54278,,DAP000625
DB00991,Oxaprozin,21256-18-8,SmallMoleculeDrug,C07356,D00463,4614,46506429,"",PA450730,"",,,,1863,http://www.rxlist.com/cgi/generic/oxaproz.htm,"",Oxaprozin,http://www.drugs.com/cdi/oxaprozin.html,,4453,50002861,DAP000622
DB00992,Methyl aminolevulinate,33320-16-0,SmallMoleculeDrug,"","",157922,46507004,724125,PA164784028,"",,,,20439,"","",Methyl_aminolevulinate,http://www.drugs.com/mtm/methyl-aminolevulinate-topical.html,,138950,,DAP001024
DB00993,Azathioprine,446-86-6,SmallMoleculeDrug,C06837,D00238,2265,46508252,2948,PA448515,"",,,,10128,http://www.rxlist.com/cgi/generic/azathioprine.htm,"",Azathioprine,http://www.drugs.com/cdi/azathioprine.html,,2178,,DAP000782
DB00994,Neomycin,1404-04-2,SmallMoleculeDrug,C00384,"",8378,46505525,7507,PA450608,CNY,"","","",8638	8636,http://www.rxlist.com/cgi/generic3/neomy.htm,"",Neomycin,http://www.drugs.com/cdi/neomycin.html,,,,DAP000036
DB00995,Auranofin,34031-32-8,SmallMoleculeDrug,"",D00237,,46507010,2922,PA448510,"",,,,1898,"",http://www.pdrhealth.com/drug_info/rxdrugprofiles/drugs/rid1379.shtml,Auranofin,http://www.drugs.com/cdi/auranofin.html,,,,DAP000757
DB00996,Gabapentin,60142-96-3,SmallMoleculeDrug,"",D00332,3446,46506529,"",PA449720,GBN,"","","",470,http://www.rxlist.com/cgi/generic/gabapent.htm,http://www.pdrhealth.com/drug_info/rxdrugprofiles/drugs/neu1289.shtml,Gabapentin,http://www.drugs.com/gabapentin.html,,3328,,DNC000670
DB00997,Doxorubicin,23214-92-8,SmallMoleculeDrug,C01661,D03899,31703,46507641,28748,PA449412,"",,,,2298,http://www.rxlist.com/cgi/generic2/doxor.htm,"",Doxorubicin,http://www.drugs.com/cdi/doxorubicin.html,,29400,22984,DNC000163
DB00998,Frovatriptan,158747-02-5,SmallMoleculeDrug,"","",77992,46506288,"",PA164754891,"","","","",13350,http://www.rxlist.com/cgi/generic3/frova.htm,http://www.pdrhealth.com/drug_info/rxdrugprofiles/drugs/fro1622.shtml,Frovatriptan,http://www.drugs.com/cdi/frovatriptan.html,,70378,50073689,DAP000063
DB00999,Hydrochlorothiazide,58-93-5,SmallMoleculeDrug,"",D00340,3639,46504440,"",PA449899,"",,,,10234,http://www.rxlist.com/cgi/generic/hctz.htm,"",Hydrochlorothiazide,http://www.drugs.com/hctz.html,,,13076,DAP000750
DB01000,Cyclacillin,3485-14-1,SmallMoleculeDrug,C12766,D01334,19003,46508073,31444,PA164743456,"","","","","","","","","",,17941,,DAP001159
DB01001,Salbutamol,18559-94-9,SmallMoleculeDrug,"",D02147,2083,46505312,2549,PA448068,"","","","",2585	2583,http://www.rxlist.com/cgi/generic/duoneb.htm,"",Salbutamol,"",,1999,25769,DNC000873
DB01002,Levobupivacaine,27262-47-1,SmallMoleculeDrug,C07887,"",92253,46505295,6149,PA164754741,"","","","","",http://www.rxlist.com/cgi/generic2/levobupivacaine.htm,"",Levobupivacaine,"",,83289,,DAP001233
DB01003,Cromoglicic acid,16110-51-3,SmallMoleculeDrug,C06928,D07753,2882,46504509,59773,PA449138,"","","","",11447,http://www.rxlist.com/cgi/generic/cromolyn.htm,"",Cromoglicate,"",,,,DAP000819
DB01004,Ganciclovir,82410-32-0,SmallMoleculeDrug,"",D00333,3454,46507294,465284,PA449733,GA2,"","","",135	1238,http://www.rxlist.com/cgi/generic/vitrasert.htm,"",Ganciclovir,http://www.drugs.com/cdi/ganciclovir-implant.html,,,,DAP000645
DB01005,Hydroxyurea,127-07-1,SmallMoleculeDrug,C07044,D00341,3657,46506927,5816,PA449942,"",,,,10140,http://www.rxlist.com/cgi/generic2/hydroxyurea.htm,"",Hydroxyurea,http://www.drugs.com/cdi/hydroxyurea.html,,3530,,DAP000739
DB01006,Letrozole,112809-51-5,SmallMoleculeDrug,C08163,D00964,3902,46504610,6413,PA450196,"","","","",11446,http://www.rxlist.com/cgi/generic2/letroz.htm,"",Letrozole,http://www.drugs.com/cdi/letrozole.html,,3765,13061,DAP000626
DB01007,Tioconazole,65899-73-2,SmallMoleculeDrug,C08082,D00890,5482,46508604,"",PA164746156,"","","","",1808,http://www.rxlist.com/cgi/generic3/tioconaz.htm,"",Tioconazole,http://www.drugs.com/cdi/tioconazole.html,,5282,,DAP001268
DB01008,Busulfan,55-98-1,SmallMoleculeDrug,"",D00248,2478,46506234,28901,PA448691,"",,,,9556,http://www.rxlist.com/cgi/generic2/busulfan.htm,"",Busulfan,http://www.drugs.com/cdi/busulfan.html,,2384,,
DB01009,Ketoprofen,22071-15-4,SmallMoleculeDrug,C01716,D00132,3825,46505715,6128,PA450149,"",,,,2327,http://www.rxlist.com/cgi/generic/ketoprof.htm,http://www.pdrhealth.com/drug_info/rxdrugprofiles/drugs/oru1313.shtml,Ketoprofen,http://www.drugs.com/cdi/ketoprofen.html,,3693,,DAP000623
DB01010,Edrophonium,"",SmallMoleculeDrug,C06976,"",3202,46507530,251408,PA449437,EDR,,,,6289,http://www.rxlist.com/cgi/generic3/edrophonium.htm,"",Edrophonium,http://www.drugs.com/mtm/edrophonium.html,,3090,,DAP000562
DB01011,Metyrapone,54-36-4,SmallMoleculeDrug,C07205,D00410,4174,46504862,6911,PA450486,MYT,,,,"",http://www.rxlist.com/cgi/generic3/metopirone.htm,"",Metyrapone,http://www.drugs.com/cdi/metyrapone.html,,4030,,DAP000424
DB01012,Cinacalcet,226256-56-0,SmallMoleculeDrug,"","",156419,46506315,48390,PA164776671,"","","","",13352,http://www.rxlist.com/cgi/generic3/sensipar.htm,"",Cinacalcet,http://www.drugs.com/cdi/cinacalcet.html,,137743,,DAP000256
DB01013,Clobetasol propionate,25122-46-7,SmallMoleculeDrug,"",D01272,32798,46505670,31414,PA164744375,"",,,,7558,http://www.rxlist.com/cgi/generic/olux.htm,http://www.pdrhealth.com/drug_info/rxdrugprofiles/drugs/tem1431.shtml,Clobetasol_propionate,http://www.drugs.com/cdi/clobetasol-cream.html,,,,DAP001183
DB01014,Balsalazide,80573-04-2,SmallMoleculeDrug,"","",6335412,46505592,267413,PA448536,"","","","","",http://www.rxlist.com/cgi/generic2/balsalazide.htm,http://www.pdrhealth.com/drug_info/rxdrugprofiles/drugs/col1560.shtml,Balsalazide,http://www.drugs.com/cdi/balsalazide.html,,,,DAP000733
DB01015,Sulfamethoxazole,723-46-6,SmallMoleculeDrug,C07315,D00447,5329,46508111,9332,PA451544,"",,,,8174,http://www.rxlist.com/cgi/generic3/gantanol.htm,"",Sulfamethoxazole,"",,5138,,DNC001393
DB01016,Glyburide,10238-21-8,SmallMoleculeDrug,C07022,D00336,3488,46509154,5441,PA449782,"","","","",4007,http://www.rxlist.com/cgi/generic/glybur.htm,"",Glibenclamide,"",,3368,,DAP000037
DB01017,Minocycline,10118-90-8,SmallMoleculeDrug,C07225,D05045,54675783,46504772,50694,PA450519,"",,,,11182	8646,http://www.rxlist.com/cgi/generic/minocycline.htm,http://www.pdrhealth.com/drug_info/rxdrugprofiles/drugs/min1270.shtml,Minocycline,http://www.drugs.com/minocycline.html,,,50046515,DAP000405
DB01018,Guanfacine,29110-47-2,SmallMoleculeDrug,C07037,"",3519,46506169,"",PA449825,"",,,,22124,http://www.rxlist.com/cgi/generic3/guanfacine.htm,http://www.pdrhealth.com/drug_info/rxdrugprofiles/drugs/gua1657.shtml,Guanfacine,http://www.drugs.com/cdi/guanfacine.html,,3399,,DAP000900
DB01019,Bethanechol,674-38-4,SmallMoleculeDrug,C06850,"",2370,46507707,3084,PA448613,"","",,"",5440,http://www.rxlist.com/cgi/generic3/bethane.htm,"",Bethanechol,http://www.drugs.com/cdi/bethanechol.html,,2280,,DAP000263
DB01020,Isosorbide Mononitrate,16051-77-7,SmallMoleculeDrug,C07714,D00630,27661,46506594,6062,PA450126,"","","","","",http://www.rxlist.com/cgi/generic/isomono2.htm,"",Isosorbide_mononitrate,http://www.drugs.com/isosorbide_mononitrate.html,,25736,,DAP001058
DB01021,Trichlormethiazide,133-67-5,SmallMoleculeDrug,C07767,D00658,5560,46508880,"",PA164752426,"",,,,9580,"","","","",,5359,26998,DAP000035
DB01022,Phylloquinone,84-80-0,SmallMoleculeDrug,C02059,D00148,5284607,46504528,18067,PA450961,"","","","",4918,http://www.rxlist.com/cgi/generic3/phytonadione.htm,"",Phytonadione,http://www.drugs.com/cdi/phytonadione.html,,,,DNC001500
DB01023,Felodipine,72509-76-3,SmallMoleculeDrug,"",D00319,3333,46506968,585948,PA449591,"","","","",1249,http://www.rxlist.com/cgi/generic2/felo.htm,http://www.pdrhealth.com/drugs/rx/rx-mono.aspx?contentFileName=ple1339.html&contentName=Plendil&contentId=593,Felodipine,http://www.drugs.com/cdi/felodipine.html,,3216,50017710,DAP000487
DB01024,Mycophenolic acid,24280-93-1,SmallMoleculeDrug,"","",446541,46504559,168396,PA164748728,MOA,"","","",2139,"","",Mycophenolic_acid,http://www.drugs.com/cdi/mycophenolic-acid-delayed-release-tablets.html,,393865,19264,DAP000784
DB01025,Amlexanox,68302-57-8,SmallMoleculeDrug,"",D01828,2161,46504508,31205,PA164745310,"","","","",12047,"","","",http://www.drugs.com/cdi/amlexanox.html,,2076,,DAP000321
DB01026,Ketoconazole,65277-42-1,SmallMoleculeDrug,"",D00351,3823,46506746,48339,PA450146,KTN,,,,1855,http://www.rxlist.com/cgi/generic/ketocon.htm,http://www.pdrhealth.com/drug_info/rxdrugprofiles/drugs/niz1297.shtml,Ketoconazole,http://www.drugs.com/cdi/ketoconazole.html,,,31768,DAP000630
DB01028,Methoxyflurane,76-38-0,SmallMoleculeDrug,C07517,D00544,4116,46508879,"",PA450434,"",,,,10032,"","",Methoxyflurane,"",,3973,,DAP000682
DB01029,Irbesartan,138402-11-6,SmallMoleculeDrug,C07469,D00523,3749,46506575,5959,PA450084,"",,,,11776,http://www.rxlist.com/cgi/generic/irbesart.htm,"",Irbesartan,http://www.drugs.com/cdi/irbesartan.html,,3618,,DAP000364
DB01030,Topotecan,119413-54-6,SmallMoleculeDrug,C11158,"",60700,46505204,"",PA451729,TTC,,,,11431,http://www.rxlist.com/cgi/generic2/topotec.htm,"",Topotecan,http://www.drugs.com/cdi/topotecan.html,,54705,,DAP000648
DB01031,Ethinamate,126-52-3,SmallMoleculeDrug,C07832,D00703,3284,46507468,4884,PA164745394,"",,,,"","","",Ethinamate,"",,3169,,DAP000606
DB01032,Probenecid,57-66-9,SmallMoleculeDrug,C07372,D00475,4911,46506554,"",PA451106,"",,,,9108,http://www.rxlist.com/cgi/generic/colbenemid.htm,"",Probenecid,http://www.drugs.com/cdi/probenecid.html,,4742,,DAP001292
DB01033,Mercaptopurine,50-44-2,SmallMoleculeDrug,C02380,D04931,667490,46506988,2208,PA450379,"","",,"",11804,http://www.rxlist.com/cgi/generic2/mercaptopurine.htm,"",Mercaptopurine,http://www.drugs.com/cdi/mercaptopurine.html,,580869,50200098,DAP000147
DB01034,Cerulenin,17397-89-6,SmallMoleculeDrug,C12058,"",28517,46508217,171741,PA164764551,CER,"","","","","","",Cerulenin,"",,26530,,DAP000659
DB01035,Procainamide,51-06-9,SmallMoleculeDrug,C07401,"",4913,46507313,8428,PA451108,"",,,,9702,http://www.rxlist.com/cgi/generic3/procain.htm,"",Procainamide,http://www.drugs.com/cdi/procainamide.html,,4744,,DAP000516
DB01036,Tolterodine,124937-51-5,SmallMoleculeDrug,C07750,D00646,443879,46508059,9622,PA164746757,"",,,,20821,http://www.rxlist.com/cgi/generic2/tolter.htm,"",Tolterodine,http://www.drugs.com/cdi/tolterodine.html,,,,DAP000376
DB01037,Selegiline,14611-51-9,SmallMoleculeDrug,C07245,D03731,5195,46507655,50217,PA451316,"","","","",1294	11337,http://www.rxlist.com/cgi/generic/seleg.htm,"",Selegiline,http://www.drugs.com/cdi/selegiline.html,,,15579,DAP000579
DB01038,Carphenazine,2622-30-2,SmallMoleculeDrug,"","",25137957,46505936,51235,PA164750571,"","","","","","","","","",,,,DAP000846
DB01039,Fenofibrate,49562-28-9,SmallMoleculeDrug,C07586,D00565,3339,46507371,5001,PA449594,"","","","",1381,http://www.rxlist.com/cgi/generic3/fenofibrate.htm,http://www.pdrhealth.com/drug_info/rxdrugprofiles/drugs/cx1550.shtml,Fenofibrate,http://www.drugs.com/fenofibrate.html,,3222,,DAP000270
DB01040,Hydroxystilbamidine Isethionate,533-22-2,SmallMoleculeDrug,"","",16051924,46508302,"",PA164745514,"","","","","","","","","",,13180289,,DAP000850
DB01041,Thalidomide,50-35-1,SmallMoleculeDrug,C07910,D00754,5426,46505665,"",PA451644,"","","","",6036,http://www.rxlist.com/cgi/generic2/thalidom.htm,"",Thalidomide,http://www.drugs.com/cdi/thalidomide.html,,5233,50070114,DAP000865
DB01042,Melphalan,148-82-3,SmallMoleculeDrug,"",D00369,460612,46509130,28876,PA450354,"",,,,9872,http://www.rxlist.com/cgi/generic2/melph.htm,"",Melphalan,http://www.drugs.com/cdi/melphalan.html,,,50038356,DAP000791
DB01043,Memantine,19982-08-2,SmallMoleculeDrug,C13736,"",4054,46506702,"",PA10364,"",,,,13366,http://www.rxlist.com/cgi/generic3/namenda.htm,http://www.pdrhealth.com/drug_info/rxdrugprofiles/drugs/cx1682.shtml,Memantine,http://www.drugs.com/cdi/memantine.html,,3914,50062599,DAP000493
DB01044,Gatifloxacin,112811-59-3,SmallMoleculeDrug,C07661,"",5379,46506159,5280,PA449738,"","","","",12056,http://www.rxlist.com/cgi/generic3/gatifloxacin.htm,http://www.pdrhealth.com/drug_info/rxdrugprofiles/drugs/zym1676.shtml,Gatifloxacin,http://www.drugs.com/cdi/gatifloxacin-drops.html,,5186,,DAP001387
DB01045,Rifampicin,13292-46-1,SmallMoleculeDrug,C06688,D00211,5381226,46506170,28077,PA451250,"","",,"",8566,http://www.rxlist.com/cgi/generic2/rifampin.htm,"",Rifampin,http://www.drugs.com/cdi/rifampin.html,,,,DNC000965
DB01046,Lubiprostone,136790-76-6,SmallMoleculeDrug,C13707,D04790,656719,46505874,"",PA164777012,"",,,,22650,"","",Lubiprostone,http://www.drugs.com/cdi/lubiprostone.html,,571057,,DAP000208
DB01047,Fluocinonide,356-12-7,SmallMoleculeDrug,"",D00325,9642,46504523,"",PA449664,"","","","",7579,http://www.rxlist.com/cgi/generic2/fluocin.htm,http://www.pdrhealth.com/drug_info/rxdrugprofiles/drugs/lid1227.shtml,Fluocinonide,http://www.drugs.com/cdi/fluocinonide-cream.html,,9265,,DAP000421
DB01048,Abacavir,136470-78-5,SmallMoleculeDrug,C07624,D07057,441300,46505718,2360,PA448004,"","","","",11893,http://www.rxlist.com/cgi/generic/abavir.htm,http://www.pdrhealth.com/drug_info/rxdrugprofiles/drugs/cx1527.shtml,Abacavir,http://www.drugs.com/cdi/abacavir.html,,58649,,DAP000704
DB01049,Ergoloid mesylate,8067-24-1,SmallMoleculeDrug,C14055,D02268,,46505963,34706,PA164752439,"","","","",1411,"","",Ergoloid,"",,,,DAP000901
DB01050,Ibuprofen,15687-27-1,SmallMoleculeDrug,C01588,D00126,3672,46507255,5855,PA449957,IBP,,,,2609,http://www.rxlist.com/cgi/generic/ibup.htm,"",Ibuprofen,http://www.drugs.com/ibuprofen.html,,3544,,DAP000780
DB01051,Novobiocin,303-81-1,SmallMoleculeDrug,C05080,"",54675769,46507250,"",PA164768819,NOV,"","","",8547,"","",Novobiocin,"",,8981,282,DAP001002
DB01053,Benzylpenicillin,61-33-6,SmallMoleculeDrug,C05551,D02336,5904,46506778,18208,PA450842,PG1,,,,8435	8447	8439,http://www.rxlist.com/cgi/generic3/pengk.htm,"","","",,5693,,DNC001109
DB01054,Nitrendipine,39562-70-4,SmallMoleculeDrug,C07713,D00629,4507,46508817,"",PA146096020,"",,,,"","","",Nitrendipine,"",,4351,50012016,DAP001263
DB01055,Mimosine,500-44-7,SmallMoleculeDrug,"","",440473,46505895,"",PA164752445,"",,,,"","","",Mimosine,"",,389405,,DNC000947
DB01056,Tocainide,41708-72-9,SmallMoleculeDrug,C07142,D06172,38945,46505385,9611,PA451706,"",,,,20358,http://www.rxlist.com/cgi/generic3/tocainide.htm,http://www.pdrhealth.com/drug_info/rxdrugprofiles/drugs/ton1451.shtml,Tocainide,http://www.drugs.com/mtm/tocainide.html,,35632,50092595,DAP000517
DB01057,Echothiophate,6736-03-4,SmallMoleculeDrug,"",D02193,10548,46505944,4753,PA164743139,"","","","",9719,http://www.rxlist.com/cgi/generic2/phospholine.htm,"",Echothiophate,http://www.drugs.com/cdi/echothiophate-eye-drops.html,,,,DAP000962
DB01058,Praziquantel,55268-74-1,SmallMoleculeDrug,C07367,D00471,4891,46507082,"",PA164764583,PZQ,,,,2092,http://www.rxlist.com/cgi/generic2/praziquantel.htm,"",Praziquantel,http://www.drugs.com/cdi/praziquantel.html,,4722,,DAP000695
DB01059,Norfloxacin,70458-96-7,SmallMoleculeDrug,C06687,D00210,4539,46508634,100246,PA450654,"","","","",1838,http://www.rxlist.com/cgi/generic3/norfloxacin.htm,http://www.pdrhealth.com/drug_info/rxdrugprofiles/drugs/nor1302.shtml,Norfloxacin,http://www.drugs.com/mtm/norfloxacin-ophthalmic.html,,4380,50045000,DAP000654
DB01060,Amoxicillin,26787-78-0,SmallMoleculeDrug,C06827,"",33613,46507578,2676,PA448406,"",,,,11101	752,http://www.rxlist.com/cgi/generic/amox.htm,"",Amoxicillin,http://www.drugs.com/amoxicillin.html,,31006,,DAP000443
DB01061,Azlocillin,37091-66-0,SmallMoleculeDrug,C06839,D02339,6479523,46506654,2956,PA164749135,"",,,,"","","",Azlocillin,"",,,,DAP001169
DB01062,Oxybutynin,5633-20-5,SmallMoleculeDrug,C07360,D00465,4634,46508005,7856,PA164746030,"","","","",10040	13333,http://www.rxlist.com/cgi/generic/ditropan.htm,http://www.pdrhealth.com/drug_info/rxdrugprofiles/drugs/dit1143.shtml,Oxybutynin,http://www.drugs.com/oxybutynin.html,,4473,,DAP001128
DB01063,Acetophenazine,2751-68-0,SmallMoleculeDrug,C06807,"",17676,46507036,2401,PA164781360,"",,,,"","","",Acetophenazine,"",,,,DAP000844
DB01064,Isoprenaline,7683-59-2,SmallMoleculeDrug,C07056,"",3779,46507323,64317,PA450121,"",,,,10114,http://www.rxlist.com/cgi/generic3/isoproterenol.htm,"",Isoproterenol,http://www.drugs.com/cdi/isoproterenol.html,,3647,25392,DNC000819
DB01065,Melatonin,73-31-4,SmallMoleculeDrug,C01598,"",896,46509101,16796,PA164752558,ML1,,,,7341,"",http://www.pdrhealth.com/drug_info/nmdrugprofiles/nutsupdrugs/mel_0286.shtml,Melatonin,http://www.drugs.com/melatonin.html,,872,9019,DAP000429
DB01066,Cefditoren,117467-28-4,SmallMoleculeDrug,"",D01628,9870843,46505471,59343,PA164747187,"","","","","",http://www.rxlist.com/cgi/generic/spectracef.htm,http://www.pdrhealth.com/drug_info/rxdrugprofiles/drugs/spe1677.shtml,Cefditoren,http://www.drugs.com/cdi/cefditoren-pivoxil.html,,,,DAP000444
DB01067,Glipizide,29094-61-9,SmallMoleculeDrug,"",D00335,3478,46505865,"",PA449762,"",,,,"",http://www.rxlist.com/cgi/generic/glip.htm,http://www.pdrhealth.com/drug_info/rxdrugprofiles/drugs/cx1655.shtml,Glipizide,http://www.drugs.com/glipizide.html,,3359,50012956,DAP000920
DB01068,Clonazepam,1622-61-3,SmallMoleculeDrug,"",D00280,2802,46507677,3756,PA449050,"",,,,2192,http://www.rxlist.com/cgi/generic/clonaz.htm,"",Clonazepam,http://www.drugs.com/clonazepam.html,,2700,50019213,DAP000259
DB01069,Promethazine,60-87-7,SmallMoleculeDrug,C07404,D00494,4927,46507798,8461,PA451128,"",,,,7954	7952,http://www.rxlist.com/cgi/generic3/phenergan.htm,"",Promethazine,http://www.drugs.com/promethazine.html,,4758,,DAP000334
DB01070,Dihydrotachysterol,67-96-9,SmallMoleculeDrug,C06957,D00299,5311071,46507699,4591,PA164744345,"","","","",4921,http://www.rxlist.com/cgi/generic/dhtinten.htm,"",Dihydrotachysterol,http://www.drugs.com/mtm/dihydrotachysterol.html,,,,DAP000365
DB01071,Mequitazine,29216-28-2,SmallMoleculeDrug,C12755,D01324,4066,46505779,"",PA164748010,"",,,,"","","",Mequitazine,"",,3926,,DAP001078
DB01072,Atazanavir,198904-31-3,SmallMoleculeDrug,"",D01276,148192,46508504,37924,PA10251,"","","","",13026,http://www.rxlist.com/cgi/generic/reyataz.htm,http://www.pdrhealth.com/drug_info/rxdrugprofiles/drugs/rey1671.shtml,Atazanavir,http://www.drugs.com/cdi/atazanavir.html,,130642,13934,DNC000332
DB01073,Fludarabine,75607-67-9,SmallMoleculeDrug,"",D01907,30751,46507525,"",PA449655,"","","","",11349,http://www.rxlist.com/cgi/generic/fludarabine.htm,"",Fludarabine,http://www.drugs.com/cdi/fludarabine.html,,28532,,DAP000567
DB01074,Perhexiline,6621-47-2,SmallMoleculeDrug,"","",4746,46504471,35553,PA130150436,"","","","","","","",Perhexiline,"",,4584,,DAP000957
DB01075,Diphenhydramine,58-73-1,SmallMoleculeDrug,"",D00300,3100,46505484,4636,PA449349,2PM,"","","",182	2429	1240,http://www.rxlist.com/cgi/generic/dihydram.htm,"",Diphenhydramine,http://www.drugs.com/cdi/diphenhydramine.html,,2989,,DAP000490
DB01076,Atorvastatin,134523-00-5,SmallMoleculeDrug,C06834,D07474,4636594,46506188,2910,PA448500,117,"","","",11366,http://www.rxlist.com/cgi/generic/atorvastatin.htm,http://www.pdrhealth.com/drug_info/rxdrugprofiles/drugs/lip1230.shtml,Atorvastatin,http://www.drugs.com/atorvastatin.html,,,22164,DAP000553
DB01077,Etidronic acid,7414-83-7,SmallMoleculeDrug,C07736,D00314,3305,46507694,4907,PA449548,"","","","",12611,http://www.rxlist.com/cgi/generic/didronel.htm,"",Etidronic_acid,"",,3189,50115102,DNC000629
DB01078,Deslanoside,17598-65-1,SmallMoleculeDrug,"",D01240,28620,46507176,31468,PA164747478,"",,,,"","","",Deslanoside,,,,,DAP000464
DB01079,Tegaserod,189188-57-6,SmallMoleculeDrug,"","",5487301,46506519,51043,PA130413154,"","","","","",http://www.rxlist.com/cgi/generic3/zelnorm.htm,"",Tegaserod,http://www.drugs.com/cdi/tegaserod.html,,4589305,,DAP001526
DB01080,Vigabatrin,60643-86-9,SmallMoleculeDrug,C07500,D00535,5665,46507052,"",PA10231,"",,,,570,http://www.rxlist.com/sabril-drug.htm,"",Vigabatrin,http://www.drugs.com/cdi/vigabatrin.html,,5463,50118886,DAP000557
DB01081,Diphenoxylate,915-30-0,SmallMoleculeDrug,"",D00301,13505,46507130,"",PA164746539,"","","","",20254,http://www.rxlist.com/cgi/generic3/diphenoxylate.htm,"",Diphenoxylate,"",,12919,,DAP001136
DB01082,Streptomycin,57-92-1,SmallMoleculeDrug,C00413,"",19649,46506845,17076,PA451512,SRY,,,,8603	8602,http://www.rxlist.com/cgi/generic2/streptomycin.htm,"",Streptomycin,http://www.drugs.com/cdi/streptomycin.html,,18508,,DAP000144
DB01083,Orlistat,96829-58-2,SmallMoleculeDrug,"","",3034010,46508309,"",PA164776864,"",,,,11884,http://www.rxlist.com/cgi/generic/orlistat.htm,http://www.pdrhealth.com/drug_info/rxdrugprofiles/drugs/xen1529.shtml,Orlistat,http://www.drugs.com/orlistat.html,,2298564,24567,DAP000053
DB01084,Emedastine,87233-61-2,SmallMoleculeDrug,C07785,"",3219,46505109,4779,PA164751802,"","","","",11749,http://www.rxlist.com/cgi/generic2/emedastine.htm,"",Emedastine,http://www.drugs.com/mtm/emedastine-ophthalmic.html,,3106,50019624,DAP001067
DB01085,Pilocarpine,92-13-7,SmallMoleculeDrug,C07474,D00525,5910,46507475,39462,PA450962,"",,,,6599	6598	6600,http://www.rxlist.com/cgi/generic3/salagen.htm,"",Pilocarpine,http://www.drugs.com/cdi/pilocarpine-drops.html,,5699,,DAP001113
DB01086,Benzocaine,94-09-7,SmallMoleculeDrug,C07527,D00552,2337,46508891,116735,PA448576,"",,,,8903,http://www.rxlist.com/cgi/generic3/americaine.htm,"",Benzocaine,http://www.drugs.com/cdi/benzocaine-drops.html,,13854242,,DAP001234
DB01087,Primaquine,90-34-6,SmallMoleculeDrug,C07627,"",4908,46508222,8405,PA451103,"",,,,3336,"","",Primaquine,http://www.drugs.com/cdi/primaquine.html,,4739,50203193,DAP000216
DB01088,Iloprost,78919-13-8,SmallMoleculeDrug,"","",5311181,46507818,"",PA164746843,"","","","","",http://www.rxlist.com/cgi/generic4/ventavis.htm,"",Iloprost,http://www.drugs.com/cdi/iloprost.html,,,,DAP000273
DB01089,Deserpidine,131-01-1,SmallMoleculeDrug,C06541,"",8550,46505311,27478,PA164742966,"","","","","","","","","",,8232,,DAP000909
DB01090,Pentolinium,144-44-5,SmallMoleculeDrug,"","",5850,46507977,"",PA164777033,"","",,"","","","",,"",,5641,50084945,DAP001144
DB01091,Butenafine,101828-21-1,SmallMoleculeDrug,C08067,"",2484,46506191,3238,PA164745478,"",,,,11423,http://www.rxlist.com/cgi/generic2/butenafine.htm,"",Butenafine,http://www.drugs.com/cdi/butenafine-cream.html,,2390,,DAP001236
DB01092,Ouabain,630-60-4,SmallMoleculeDrug,C01443,D00112,439501,46505479,472805,PA163522138,"",,,,"","","",Ouabain,"",,388599,,DAP000465
DB01093,Dimethyl sulfoxide,67-68-5,SmallMoleculeDrug,C11143,D01043,679,46505009,28262,PA449342,DMS,"","","",9745,http://www.rxlist.com/cgi/generic/dmso.htm,http://www.pdrhealth.com/drug_info/nmdrugprofiles/nutsupdrugs/dim_0098.shtml,Dimethyl_sulfoxide,http://www.drugs.com/cdi/dimethyl-sulfoxide.html,,659,,
DB01094,Hesperetin,520-33-2,SmallMoleculeDrug,C01709,"",72281,46507998,28230,PA164742902,"","","","","","",http://www.pdrhealth.com/drug_info/nmdrugprofiles/nutsupdrugs/hes_0318.shtml,Hesperetin,"",,65234,23418,DAP001306
DB01095,Fluvastatin,93957-54-1,SmallMoleculeDrug,C07014,D07983,446155,46505668,5136,PA449688,"","","","",11388,http://www.rxlist.com/cgi/generic2/fluvastatinxl.htm,"",Fluvastatin,http://www.drugs.com/cdi/fluvastatin.html,,,,DAP000554
DB01096,Oxamniquine,21738-42-1,SmallMoleculeDrug,C07341,D00460,4612,46508789,"",PA164748782,"",,,,"","","",Oxamniquine,http://www.drugs.com/mtm/oxamniquine.html,,4451,,DAP000992
DB01097,Leflunomide,75706-12-6,SmallMoleculeDrug,C07905,D00749,3899,46506013,6402,PA450192,"","","","",11980,http://www.rxlist.com/cgi/generic3/leflunomide.htm,"",Leflunomide,http://www.drugs.com/cdi/leflunomide.html,,3762,,DAP000636
DB01098,Rosuvastatin,287714-41-4,SmallMoleculeDrug,"",D01915,446157,46509022,38545,PA134308647,FBI,"","","",13123,http://www.rxlist.com/cgi/generic/crestor.htm,"",Rosuvastatin,http://www.drugs.com/cdi/rosuvastatin.html,,,50215703,DAP000555
DB01099,Flucytosine,2022-85-7,SmallMoleculeDrug,"",D00323,3366,46504735,5100,PA449654,"",,,,"",http://www.rxlist.com/cgi/generic3/flucytosine.htm,"",Flucytosine,http://www.drugs.com/cdi/flucytosine.html,,3249,50241247,DAP001542
DB01100,Pimozide,2062-78-4,SmallMoleculeDrug,C07566,D00560,16362,46507096,8212,PA450965,"",,,,7944,http://www.rxlist.com/cgi/generic3/orap.htm,"",Pimozide,http://www.drugs.com/cdi/pimozide.html,,15520,,DAP000316
DB01101,Capecitabine,154361-50-9,SmallMoleculeDrug,C12650,D01223,60953,46508686,31348,PA448771,"",,,,11787,http://www.rxlist.com/cgi/generic3/capecitabine.htm,"",Capecitabine,http://www.drugs.com/cdi/capecitabine.html,,54916,,DAP000761
DB01102,Arbutamine,128470-16-6,SmallMoleculeDrug,"","",60789,46509010,50580,PA164747979,"","","","","","","",,,,54785,,DAP000936
DB01103,Quinacrine,83-89-6,SmallMoleculeDrug,C07339,"",237,46507828,8711,PA164745551,QUM,,,,"","","",Quinacrine,"",,232,,DNC001181
DB01104,Sertraline,79617-96-2,SmallMoleculeDrug,C07246,D02360,68617,46505341,9123,PA451333,"",,,,11168,http://www.rxlist.com/cgi/generic/sertral.htm,"",Sertraline,http://www.drugs.com/sertraline.html,,61881,,DAP000051
DB01105,Sibutramine,106650-56-0,SmallMoleculeDrug,C07247,D08513,5210,46507740,"",PA451344,"","","","",12050,http://www.rxlist.com/cgi/generic/sibutramine.htm,http://www.pdrhealth.com/drug_info/rxdrugprofiles/drugs/mer1254.shtml,Sibutramine,http://www.drugs.com/cdi/sibutramine.html,,5021,,DCL000881
DB01106,Levocabastine,79516-68-0,SmallMoleculeDrug,"",D01717,54385,46505909,"",PA164742988,"","","","",923,http://www.rxlist.com/cgi/generic2/livostin.htm,"",Levocabastine,http://www.drugs.com/mtm/levocabastine-ophthalmic.html,,49123,,DAP000335
DB01107,Methyprylon,125-64-4,SmallMoleculeDrug,"",D01150,4162,46506891,"",PA164746748,"","","","","","","",Methyprylon,,,4018,,DAP000683
DB01108,Trilostane,13647-35-3,SmallMoleculeDrug,"",D01180,656583,46507062,32260,PA164748507,"","","","",7334,"","",Trilostane,"",,570949,,DAP000148
DB01109,Heparin,9005-49-6,SmallMoleculeDrug,C00374,"",,46507594,28304,PA449855,"","",,"",11364	9060	9045,http://www.rxlist.com/cgi/generic/heparin.htm,"",Heparin,http://www.drugs.com/heparin.html,,751,,DAP000189
DB01110,Miconazole,22916-47-8,SmallMoleculeDrug,C08070,D00882,4189,46506017,6923,PA450494,"",,,,2373,http://www.rxlist.com/cgi/generic2/micon.htm,http://www.pdrhealth.com/drug_info/rxdrugprofiles/drugs/mon1273.shtml,Miconazole,http://www.drugs.com/cdi/miconazole-cream.html,,4044,31772,DAP000154
DB01111,Colistimethate,8068-28-8,SmallMoleculeDrug,C13553,D02049,70789202,46508586,"",PA164749509,"","","","","",http://www.rxlist.com/cgi/generic2/colistimethate.htm,"",,http://www.drugs.com/cdi/colistimethate.html,,,,DAP001329
DB01112,Cefuroxime,55268-75-2,SmallMoleculeDrug,C06894,D00262,5479529,46506681,3515,PA448868,CES,,,,11118	8358,http://www.rxlist.com/cgi/generic/cefurox.htm,http://www.pdrhealth.com/drug_info/rxdrugprofiles/drugs/cef1076.shtml,Cefuroxime,http://www.drugs.com/cdi/cefuroxime.html,,,,DAP000445
DB01113,Papaverine,58-74-2,SmallMoleculeDrug,C06533,D07425,4680,46508003,28241,PA164745550,EV1,,,,6941	2957,http://www.rxlist.com/cgi/generic/papaverine.htm,"",Papaverine,http://www.drugs.com/cdi/papaverine.html,,4518,14754,DAP000959
DB01114,Chlorphenamine,132-22-9,SmallMoleculeDrug,C06905,D07398,2725,46508253,52010,PA448960,"","","","",10259	2951,http://www.rxlist.com/cgi/generic/chlorpheniramine.htm,"",Chlorpheniramine,http://www.drugs.com/cdi/chlorpheniramine.html,,2624,35938,DAP000336
DB01115,Nifedipine,21829-25-4,SmallMoleculeDrug,C07266,D00437,4485,46505103,7565,PA450631,"",,,,1966,http://www.rxlist.com/cgi/generic2/nifedip.htm,"",Nifedipine,http://www.drugs.com/nifedipine.html,,4330,50000778,DAP000529
DB01116,Trimethaphan,7187-66-8,SmallMoleculeDrug,C07174,"",23576,46508994,9728,PA451784,"","","","","","","",Trimethaphan,"",,22044,,DAP001143
DB01117,Atovaquone,95233-18-4,SmallMoleculeDrug,"",D00236,74989,46507298,575568,PA448502,"",,,,8317,http://www.rxlist.com/cgi/generic/atovaqu.htm,"",Atovaquone,http://www.drugs.com/cdi/atovaquone.html,,67544,16301,DAP000156
DB01118,Amiodarone,1951-25-3,SmallMoleculeDrug,C06823,D02910,2157,46507387,2663,PA448383,"",,,,1400,http://www.rxlist.com/cgi/generic/amiodarone.htm,"",Amiodarone,http://www.drugs.com/amiodarone.html,,2072,18957,DAP000496
DB01119,Diazoxide,364-98-7,SmallMoleculeDrug,C06949,D00294,3019,46508027,4495,PA449285,"",,,,9557,"","",Diazoxide,http://www.drugs.com/cdi/diazoxide-suspension.html,,2911,,DAP000956
DB01120,Gliclazide,21187-98-4,SmallMoleculeDrug,"",D01599,667431,46505475,31654,PA10892,"",,,,1327,"","",Gliclazide,"",,,,DAP000522
DB01121,Phenacemide,63-98-9,SmallMoleculeDrug,C07428,D00504,4753,46508400,"",PA164745309,"","","","","","","",Phenacemide,"",,4589,,DAP000501
DB01122,Ambenonium,7648-98-8,SmallMoleculeDrug,C07773,"",2131,46508143,2627,PA164764601,"","","","","","","",Ambenonium,http://www.drugs.com/cdi/ambenonium.html,,2046,,DAP000893
DB01123,Proflavine,92-62-6,SmallMoleculeDrug,C11181,"",7099,46505401,8452,PA164748742,PRL,,,,1916,"","",Proflavine,"",,6832,12590,DAP000995
DB01124,Tolbutamide,64-77-7,SmallMoleculeDrug,C07148,D00380,5505,46508421,27999,PA451718,"",,,,9563,"","",Tolbutamide,http://www.drugs.com/cdi/tolbutamide.html,,5304,,DAP000136
DB01125,Anisindione,117-37-3,SmallMoleculeDrug,"","",2197,46504660,133809,PA164746467,"",,,,"",http://www.rxlist.com/cgi/generic/miradon.htm,http://www.pdrhealth.com/drug_info/rxdrugprofiles/drugs/mir1623.shtml,Anisindione,http://www.drugs.com/pdr/anisindione.html,,2112,,DAP001274
DB01126,Dutasteride,164656-23-9,SmallMoleculeDrug,"",D03820,6918296,46504830,521033,PA164749300,"","","","",12580,http://www.rxlist.com/cgi/generic3/duagen.htm,"",Dutasteride,http://www.drugs.com/cdi/dutasteride.html,,,,DAP000044
DB01127,Econazole,27220-47-9,SmallMoleculeDrug,C08068,D03936,3198,46508881,4754,PA164746010,"",,,,2110,http://www.rxlist.com/cgi/generic3/econazole.htm,http://www.pdrhealth.com/drug_info/rxdrugprofiles/drugs/spe1410.shtml,Econazole,http://www.drugs.com/cdi/econazole-cream.html,,3086,,DAP001269
DB01128,Bicalutamide,90357-06-5,SmallMoleculeDrug,C08160,D00961,2375,46505386,100717,PA164746255,"",,,,141,http://www.rxlist.com/cgi/generic3/bicalutamide.htm,"",Bicalutamide,http://www.drugs.com/cdi/bicalutamide.html,,50614,18678,DAP000092
DB01129,Rabeprazole,117976-89-3,SmallMoleculeDrug,C07864,"",5029,46506366,8768,PA451216,"",,,,12149,http://www.rxlist.com/cgi/generic3/aciphex.htm,http://www.pdrhealth.com/drug_info/rxdrugprofiles/drugs/aci1534.shtml,Rabeprazole,http://www.drugs.com/cdi/rabeprazole.html,,4853,,DAP000727
DB01130,Prednicarbate,73771-04-7,SmallMoleculeDrug,"","",52421,46506799,"",PA164749394,"",,,,7559,http://www.rxlist.com/cgi/generic2/prednicarbate.htm,"",Prednicarbate,http://www.drugs.com/cdi/prednicarbate-cream.html,,47402,,DAP001189
DB01131,Proguanil,500-92-5,SmallMoleculeDrug,C07631,"",4923,46506228,8455,PA451124,"",,,,11782	11436,"","",Proguanil,http://www.drugs.com/cons/proguanil.html,,4754,,DAP000634
DB01132,Pioglitazone,111025-46-8,SmallMoleculeDrug,C07675,"",4829,46507136,8228,PA450970,"",,,,12012,http://www.rxlist.com/cgi/generic2/pioglit.htm,"",Pioglitazone,http://www.drugs.com/cdi/pioglitazone.html,,4663,,DAP000272
DB01133,Tiludronate,89987-06-4,SmallMoleculeDrug,C08141,"",60937,46505302,"",PA451688,"","","","","",http://www.rxlist.com/cgi/generic2/tiludronate.htm,"",Tiludronate,http://www.drugs.com/cdi/tiludronate.html,,54905,,
DB01134,Desoxycorticosterone Pivalate,808-48-0,SmallMoleculeDrug,"","",13126,46506381,"",PA449245,"","","","",22599,"","",,"",,12574,,DAP001106
DB01135,Doxacurium chloride,106819-53-8,SmallMoleculeDrug,C07549,D00760,5284551,46506733,4707,PA164744927,"","","","",11342,http://www.rxlist.com/cgi/generic3/doxacur.htm,"",Doxacurium_chloride,"",,,,DAP000350
DB01136,Carvedilol,72956-09-3,SmallMoleculeDrug,C06875,D00255,2585,46505146,3441,PA448817,"",,,,1188,http://www.rxlist.com/cgi/generic3/carvedilol.htm,"",Carvedilol,http://www.drugs.com/cdi/carvedilol.html,,2487,25759,DAP000135
DB01137,Levofloxacin,100986-85-4,SmallMoleculeDrug,C07660,"",149096,46505134,"",PA450214,"","",,"",11705,http://www.rxlist.com/cgi/generic2/quixin.htm,http://www.pdrhealth.com/drug_info/rxdrugprofiles/drugs/flo1181.shtml,Levofloxacin,http://www.drugs.com/cdi/levofloxacin-drops.html,,131410,50167506,DAP000160
DB01138,Sulfinpyrazone,57-96-5,SmallMoleculeDrug,C07317,D00449,5342,46504918,9342,PA451550,"","","","",8151,http://www.rxlist.com/cgi/generic3/sulfinpyrazone.htm,"",Sulfinpyrazone,http://www.drugs.com/mtm/sulfinpyrazone.html,,5149,,DAP000794
DB01139,Cefapirin,21593-23-7,SmallMoleculeDrug,C06896,"",30699,46505227,554446,PA164749340,"",,,,8466,"","","","",,28486,,DAP001160
DB01140,Cefadroxil,66592-87-8,SmallMoleculeDrug,C06878,D00257,47965,46509128,3479,PA448835,"",,,,8348,http://www.rxlist.com/cgi/generic/cefadrox.htm,"",Cefadroxil,http://www.drugs.com/cdi/cefadroxil.html,,,,DAP000446
DB01141,Micafungin,235114-32-6,SmallMoleculeDrug,C15819,D02465,477468,46508208,600520,PA164781026,"",,,,20128,http://www.rxlist.com/cgi/generic4/mycamine.htm,"",Micafungin,http://www.drugs.com/cdi/micafungin.html,,2339421,,DAP000548
DB01142,Doxepin,1668-19-5,SmallMoleculeDrug,C06971,D07875,667468,46505232,4710,PA449409,"",,,,11107	5691,http://www.rxlist.com/cgi/generic/doxepin.htm,"",Doxepin,http://www.drugs.com/cdi/doxepin-capsules.html,,,,DAP000177
DB01143,Amifostine,20537-88-6,SmallMoleculeDrug,C06819,"",2141,46505305,2636,PA448365,"",,,,57,http://www.rxlist.com/cgi/generic/amifostine.htm,"",Amifostine,http://www.drugs.com/cdi/amifostine.html,,2056,,
DB01144,Diclofenamide,120-97-8,SmallMoleculeDrug,C07459,D00518,3038,46505039,101085,PA164745512,I7A,,,,"",http://www.rxlist.com/cgi/generic/dichlorphen.htm,"",Dichlorphenamide,http://www.drugs.com/mtm/dichlorphenamide.html,,2930,10883,DAP000601
DB01145,Sulfoxone,144-75-2,SmallMoleculeDrug,"","",5351,46507392,"",PA164776911,"","","","","","","",,"",,5158,,DAP001192
DB01146,Diphenylpyraline,147-20-6,SmallMoleculeDrug,"",D01172,3103,46504936,59788,PA164746377,"","","","",9613,"","",Diphenylpyraline,"",,2992,50241333,DAP001071
DB01147,Cloxacillin,61-72-3,SmallMoleculeDrug,C06923,"",6098,46507109,3765,PA449059,CXN,"","","",8411	8375	8368,"","",Cloxacillin,http://www.drugs.com/mtm/cloxacillin.html,,5873,,DAP001161
DB01148,Flavoxate,15301-69-6,SmallMoleculeDrug,C07809,"",3354,46505138,5088,PA164781386,"",,,,9419,http://www.rxlist.com/cgi/generic3/flavoxate.htm,http://www.pdrhealth.com/drug_info/rxdrugprofiles/drugs/uri1471.shtml,Flavoxate,http://www.drugs.com/cdi/flavoxate.html,,3237,,DAP001114
DB01149,Nefazodone,83366-66-9,SmallMoleculeDrug,C07256,"",4449,46508323,7494,PA450603,"","","","",449,http://www.rxlist.com/cgi/generic/nefaz.htm,"",Nefazodone,http://www.drugs.com/cdi/nefazodone.html,,4294,,DAP000042
DB01150,Cefprozil,92665-29-7,SmallMoleculeDrug,C06888,"",5281006,46504903,3506,PA164746342,"","","","",188,http://www.rxlist.com/cgi/generic/cefprozi.htm,http://www.pdrhealth.com/drug_info/rxdrugprofiles/drugs/cef1077.shtml,Cefprozil,http://www.drugs.com/cdi/cefprozil.html,,,,DAP000447
DB01151,Desipramine,50-47-5,SmallMoleculeDrug,C06943,D07791,2995,46504624,47781,PA449233,DSM,"","","",10024	11181,http://www.rxlist.com/cgi/generic2/desipram.htm,"",Desipramine,http://www.drugs.com/cdi/desipramine.html,,2888,35229,DAP001151
DB01152,Candicidin,1403-17-4,SmallMoleculeDrug,C06690,"",441142,46504812,"",PA164754911,"","","","","","","",Candicidin,"",,10128184,,DAP001325
DB01153,Sertaconazole,99592-32-2,SmallMoleculeDrug,"","",65863,46507290,"",PA164748328,"","","","","",http://www.rxlist.com/cgi/generic/ertaczo.htm,"",Sertaconazole,http://www.drugs.com/cdi/sertaconazole.html,,59273,,DAP001270
DB01154,Thiamylal,77-27-0,SmallMoleculeDrug,C07846,D06106,3032285,46506261,9536,PA164746997,"","",,"",8234,"","",Thiamylal,"",,2297298,,DAP000684
DB01155,Gemifloxacin,175463-14-6,SmallMoleculeDrug,"",D02471,9571107,46507905,101853,PA10088,"",,,,13299,http://www.rxlist.com/cgi/generic3/factive.htm,http://www.pdrhealth.com/drug_info/rxdrugprofiles/drugs/fac1662.shtml,Gemifloxacin,http://www.drugs.com/cdi/gemifloxacin.html,,,,DAP000851
DB01156,Bupropion,34841-39-9,SmallMoleculeDrug,C06860,D07591,444,46506896,3219,PA448687,"","","","",11772,http://www.rxlist.com/cgi/generic/wellbutrin.htm,http://www.pdrhealth.com/drugs/rx/rx-mono.aspx?contentFileName=Wel1488.html&contentName=Wellbutrin&contentId=637,Bupropion,http://www.drugs.com/bupropion.html,,431,,DAP000052
DB01157,Trimetrexate,52128-35-5,SmallMoleculeDrug,C11154,D06238,5583,46505247,"",PA451790,TMQ,,,,11345,http://www.rxlist.com/cgi/generic2/trimetrexate.htm,"",Trimetrexate,http://www.drugs.com/cdi/trimetrexate.html,,5381,18268,DAP000635
DB01158,Bretylium,59-41-6,SmallMoleculeDrug,"",D00645,2431,46505320,3172,PA448662,"",,,,5917,http://www.rxlist.com/cgi/generic3/bretosy.htm,"",Bretylium,"",,2337,,DAP000939
DB01159,Halothane,151-67-7,SmallMoleculeDrug,C07515,D00542,3562,46506589,5615,PA449845,HLT,,,,9670,http://www.rxlist.com/cgi/generic2/halothane.htm,"",Halothane,"",,3441,,DAP000692
DB01160,Dinoprost Tromethamine,38562-01-5,SmallMoleculeDrug,"",D01352,5282415,46509164,"",PA164781385,"","","","","","","",Prostaglandin_F2alpha,"",,4445570,,DAP000826
DB01161,Chloroprocaine,133-16-4,SmallMoleculeDrug,"",D00732,8612,46508245,3636,PA448946,"","","","",5999,http://www.rxlist.com/cgi/generic3/chloroprocaine.htm,"",Chloroprocaine,"",,8293,,DAP000131
DB01162,Terazosin,63590-64-7,SmallMoleculeDrug,C07127,"",5401,46509129,9445,PA451612,"",,,,1262	11368,http://www.rxlist.com/cgi/generic/teraz.htm,"",Terazosin,http://www.drugs.com/terazosin.html,,5208,,DAP000371
DB01163,Amdinocillin,32887-01-7,SmallMoleculeDrug,"",D02888,36273,46508450,51208,PA164754807,"","",,"","","","","","",,,,DAP001176
DB01164,Calcium Chloride,14639-81-7,SmallMoleculeDrug,C08130,"",5284359,46507257,3312,PA448729,"","","","",51,http://www.rxlist.com/cgi/generic/calciumcl.htm,"",Calcium_Chloride,"",,23237,,
DB01165,Ofloxacin,82419-36-1,SmallMoleculeDrug,C07321,D00453,4583,46507574,7731,PA450684,XED,,,,954,http://www.rxlist.com/cgi/generic/oflox.htm,http://www.pdrhealth.com/drug_info/rxdrugprofiles/drugs/flo1181.shtml,Ofloxacin,http://www.drugs.com/cdi/ofloxacin-drops.html,,4422,,DAP000655
DB01166,Cilostazol,73963-72-1,SmallMoleculeDrug,"",D01896,2754,46506317,31401,PA164746334,"","","","","",http://www.rxlist.com/cgi/generic/cilostaz.htm,"",Cilostazol,http://www.drugs.com/cdi/cilostazol.html,,2652,50070490,DAP000191
DB01167,Itraconazole,84625-61-6,SmallMoleculeDrug,"",D00350,55283,46505954,6076,PA450132,"",,,,901,http://www.rxlist.com/cgi/generic/itraconazole.htm,http://www.pdrhealth.com/drug_info/rxdrugprofiles/drugs/spo1411.shtml,Itraconazole,http://www.drugs.com/cdi/itraconazole.html,,49927,,DAP000631
DB01168,Procarbazine,671-16-9,SmallMoleculeDrug,C07402,D00478,4915,46507706,"",PA451112,"","","","",11354,http://www.rxlist.com/cgi/generic3/procarb.htm,"",Procarbazine,http://www.drugs.com/cdi/procarbazine.html,,4746,,DAP000986
DB01169,Arsenic trioxide,1327-53-3,SmallMoleculeDrug,"",D02106,518740,46506448,"",PA448486,"",,,,3812,http://www.rxlist.com/cgi/generic2/arsenic.htm,"",Arsenic_trioxide,http://www.drugs.com/cdi/arsenic.html,,452539,,DNC000255
DB01170,Guanethidine,645-43-2,SmallMoleculeDrug,"",D02237,3518,46507567,5557,PA449823,"","",,"",9629,http://www.rxlist.com/cgi/generic3/guanethidine.htm,"",Guanethidine,http://www.drugs.com/mtm/guanethidine.html,,3398,,DAP000124
DB01171,Moclobemide,71320-77-9,SmallMoleculeDrug,"",D02561,4235,46504667,"",PA452615,"","",,"",7943,"","",Moclobemide,"",,4087,15613,DAP000576
DB01172,Kanamycin,8063-07-8,SmallMoleculeDrug,C00304,"",6032,46508178,17630,PA450137,"","","","","",http://www.rxlist.com/cgi/generic3/kanamycin.htm,"",Kanamycin,http://www.drugs.com/cdi/kanamycin.html,,,,DNC000201
DB01173,Orphenadrine,83-98-7,SmallMoleculeDrug,C07935,"",4601,46506085,7789,PA450715,"",,,,10058	10171,http://www.rxlist.com/cgi/generic/orphen.htm,"",Orphenadrine,http://www.drugs.com/cdi/orphenadrine.html,,4440,,DAP000858
DB01174,Phenobarbital,50-06-6,SmallMoleculeDrug,C07434,D00506,4763,46505776,8069,PA450911,"","","","",8282	8280,http://www.rxlist.com/cgi/generic/phenbarb.htm,http://www.pdrhealth.com/drug_info/rxdrugprofiles/drugs/phe1334.shtml,Phenobarbital,http://www.drugs.com/cdi/phenobarbital.html,,4599,,DAP000061
DB01175,Escitalopram,128196-01-0,SmallMoleculeDrug,"","",146570,46507040,36791,PA10074,"",,,,13585,http://www.rxlist.com/cgi/generic/lexapro.htm,http://www.pdrhealth.com/drug_info/rxdrugprofiles/drugs/lex1642.shtml,Escitalopram,http://www.drugs.com/cdi/escitalopram.html,,129277,,DAP000741
DB01176,Cyclizine,82-92-8,SmallMoleculeDrug,C06930,D03621,6726,46506232,3994,PA164742937,"",,,,9109	9111,"","",Cyclizine,http://www.drugs.com/cdi/cyclizine.html,,6470,,DAP000337
DB01177,Idarubicin,58957-92-9,SmallMoleculeDrug,"","",42890,46506973,42068,PA449961,"",,,,1745,http://www.rxlist.com/cgi/generic2/idarubicin.htm,"",Idarubicin,http://www.drugs.com/cdi/idarubicin.html,,39117,,DAP000050
DB01178,Chlormezanone,80-77-3,SmallMoleculeDrug,"",D00268,2717,46505352,3619,PA448939,"","","","","","","",Chlormezanone,"",,2616,,DAP001252
DB01179,Podofilox,518-28-5,SmallMoleculeDrug,C10871,"",11047943,46505716,50305,PA450993,POD,,,,910,http://www.rxlist.com/cgi/generic4/podophyllin.htm,"",Podofilox,http://www.drugs.com/cdi/podofilox-gel.html,,,,DNC001139
DB01180,Rescinnamine,24815-24-5,SmallMoleculeDrug,C06540,D00198,32681,46507786,28572,PA164768818,"","","","","","","",Rescinnamine,"",,30295,,DAP000910
DB01181,Ifosfamide,3778-73-2,SmallMoleculeDrug,C07047,D00343,3690,46508335,5864,PA449964,"",,,,1747,http://www.rxlist.com/cgi/generic2/ifosfamide.htm,"",Ifosfamide,http://www.drugs.com/cdi/ifosfamide-solution.html,,3562,,DAP000537
DB01182,Propafenone,54063-53-5,SmallMoleculeDrug,C07381,"",4932,46504529,"",PA451131,"",,,,1893,http://www.rxlist.com/cgi/generic3/propafen.htm,http://www.pdrhealth.com/drug_info/rxdrugprofiles/drugs/ryt1392.shtml,Propafenone,http://www.drugs.com/cdi/propafenone.html,,4763,50067133,DAP000497
DB01183,Naloxone,465-65-6,SmallMoleculeDrug,C07252,D08249,5284596,46508816,7459,PA450586,"",,,,2474	20137,http://www.rxlist.com/cgi/generic3/naloxone.htm,"",Naloxone,http://www.drugs.com/cdi/naloxone.html,,4447644,,DAP000097
DB01184,Domperidone,57808-66-9,SmallMoleculeDrug,"",D01745,3151,46508314,31515,PA134711056,"",,,,1840,"","",Domperidone,"",,3039,50241107,DAP001368
DB01185,Fluoxymesterone,76-43-7,SmallMoleculeDrug,"",D00327,6446,46508867,5120,PA164744518,"",,,,7460,http://www.rxlist.com/cgi/generic2/fluoxy.htm,"",Fluoxymesterone,http://www.drugs.com/cdi/fluoxymesterone.html,,6205,18189,DAP000904
DB01186,Pergolide,66104-22-1,SmallMoleculeDrug,C07425,"",47811,46507604,"",PA450873,"","","","",11339,http://www.rxlist.com/cgi/generic2/pergol.htm,"",Pergolide,http://www.drugs.com/cdi/pergolide-mesylate.html,,43503,50017543,DAP000069
DB01187,Iophendylate,99-79-6,SmallMoleculeDrug,"","",3037234,46508391,"",PA164743143,"",,,,"","","","","",,2301035,,
DB01188,Ciclopirox,29342-05-0,SmallMoleculeDrug,"",D01364,2749,46506333,453011,PA164747060,"","","","",1913	12378,http://www.rxlist.com/cgi/generic3/penlac.htm,http://www.pdrhealth.com/drug_info/rxdrugprofiles/drugs/lop1236.shtml,Ciclopirox,http://www.drugs.com/cdi/ciclopirox-cream.html,,2647,50231223,DAP000466
DB01189,Desflurane,57041-67-5,SmallMoleculeDrug,C07519,D00546,42113,46505270,4445,PA164749136,"",,,,8,http://www.rxlist.com/cgi/generic2/desflurane.htm,"",Desflurane,http://www.drugs.com/cons/desflurane-inhalation-oral-nebulization.html,,38403,,DAP000693
DB01190,Clindamycin,18323-44-9,SmallMoleculeDrug,C06914,D00277,29029,46506073,3745,PA449035,CLY,"","","",8551	12037	8549,http://www.rxlist.com/cgi/generic2/clindam.htm,"",Clindamycin,http://www.drugs.com/clindamycin.html,,27005,,DAP000409
DB01191,Dexfenfluramine,3239-44-9,SmallMoleculeDrug,"",D07805,66265,46508388,439329,PA164747936,"","","","","",http://www.rxlist.com/cgi/generic/dexfen.htm,"",Dexfenfluramine,"",,,,DAP001224
DB01192,Oxymorphone,76-41-5,SmallMoleculeDrug,C08019,"",5284604,46505296,"",PA450748,"","","","",6163,http://www.rxlist.com/cgi/generic2/oxymorphone.htm,"",Oxymorphone,http://www.drugs.com/cdi/oxymorphone.html,,4447650,50001707,DAP001138
DB01193,Acebutolol,37517-30-9,SmallMoleculeDrug,C06803,D02338,1978,46509113,2379,PA448011,"",,,,11162	2116,http://www.rxlist.com/cgi/generic2/ace.htm,http://www.pdrhealth.com/drug_info/rxdrugprofiles/drugs/sec1396.shtml,Acebutolol,http://www.drugs.com/cdi/acebutolol.html,,1901,25755,DAP000484
DB01194,Brinzolamide,138890-62-7,SmallMoleculeDrug,C07760,D00652,68844,46507071,3176,PA164744929,BZU,"","","",11799,http://www.rxlist.com/cgi/generic3/brinzolamide.htm,"",Brinzolamide,http://www.drugs.com/cdi/brinzolamide-drops.html,,62077,10885,DAP000602
DB01195,Flecainide,54143-55-4,SmallMoleculeDrug,C07001,D07962,3356,46508078,"",PA449646,"",,,,1864,http://www.rxlist.com/cgi/generic2/flecainide.htm,"",Flecainide,http://www.drugs.com/cdi/flecainide.html,,3239,50131434,DAP000518
DB01196,Estramustine,2998-57-4,SmallMoleculeDrug,C11228,D04066,259331,46508765,4868,PA449507,"",,,,2103,http://www.rxlist.com/cgi/generic2/estramustine.htm,"",Estramustine,http://www.drugs.com/cdi/estramustine.html,,,50025102,DAP001307
DB01197,Captopril,62571-86-2,SmallMoleculeDrug,"",D00251,44093,46506879,3380,PA448780,"",,,,1983,http://www.rxlist.com/cgi/generic/captop.htm,http://www.pdrhealth.com/drug_info/rxdrugprofiles/drugs/cap1064.shtml,Captopril,http://www.drugs.com/captopril.html,,40130,21642,DAP000589
DB01198,Zopiclone,43200-80-2,SmallMoleculeDrug,"",D01372,5735,46505233,32315,PA10236,"","",,"",1200,"","",Zopiclone,http://www.drugs.com/cdi/eszopiclone.html,,5533,50054136,DAP000427
DB01199,Tubocurarine,6989-98-6,SmallMoleculeDrug,"","",6000,46505279,9774,PA451811,"","",,"",8831,"","",Tubocurarine,"",,5778,,DAP000351
DB01200,Bromocriptine,25614-03-3,SmallMoleculeDrug,C06856,D03165,31101,46505504,3181,PA448671,"",,,,11220,http://www.rxlist.com/cgi/generic3/bromocriptine.htm,"",Bromocriptine,http://www.drugs.com/cdi/bromocriptine.html,,28858,,DAP001462
DB01201,Rifapentine,61379-65-5,SmallMoleculeDrug,C08059,D00879,6323497,46507322,8861,PA164783809,RPT,"",,"","",http://www.rxlist.com/cgi/generic/priftin.htm,"",Rifapentine,http://www.drugs.com/cdi/rifapentine.html,,4883449,,DAP000426
DB01202,Levetiracetam,102767-28-2,SmallMoleculeDrug,C07841,D00709,441341,46508406,"",PA450206,"",,,,13107,http://www.rxlist.com/cgi/generic3/keppra.htm,http://www.pdrhealth.com/drug_info/rxdrugprofiles/drugs/kep1561.shtml,Levetiracetam,http://www.drugs.com/cdi/levetiracetam.html,,390096,,DAP000502
DB01203,Nadolol,42200-33-9,SmallMoleculeDrug,"",D00432,39147,46505509,7444,PA450573,"",,,,2099,http://www.rxlist.com/cgi/generic3/nadolol.htm,http://www.pdrhealth.com/drug_info/rxdrugprofiles/drugs/cor1102.shtml,Nadolol,http://www.drugs.com/cdi/nadolol.html,,35815,25766,DAP000122
DB01204,Mitoxantrone,65271-80-9,SmallMoleculeDrug,C11195,"",4212,46504608,50729,PA450526,"",,,,11343,http://www.rxlist.com/cgi/generic2/mitoxantrone.htm,"",Mitoxantrone,http://www.drugs.com/cdi/mitoxantrone.html,,4067,,DAP000057
DB01205,Flumazenil,78755-81-4,SmallMoleculeDrug,C07825,D00697,3373,46507438,5103,PA449659,"",,,,1227,http://www.rxlist.com/cgi/generic3/flumazenil.htm,"",Flumazenil,http://www.drugs.com/cdi/flumazenil.html,,3256,26263,DAP000685
DB01206,Lomustine,13010-47-4,SmallMoleculeDrug,"",D00363,3950,46506562,"",PA164749407,"",,,,2275,http://www.rxlist.com/cgi/generic2/lomustine.htm,"",Lomustine,http://www.drugs.com/cdi/lomustine-ccnu.html,,3813,,DAP000991
DB01207,Ridogrel,110140-89-1,SmallMoleculeDrug,"","",5362391,46506774,"",PA164746413,"","","","","","","",,"",,4515025,50003795,DAP000469
DB01208,Sparfloxacin,110871-86-8,SmallMoleculeDrug,C07662,D00590,60464,46506453,9212,PA451472,"",,,,"",http://www.rxlist.com/cgi/generic2/sparfloxacin.htm,"",Sparfloxacin,http://www.drugs.com/mtm/sparfloxacin.html,,54517,,DAP000161
DB01209,Dezocine,53648-55-8,SmallMoleculeDrug,C08010,D00838,3033053,46508770,4474,PA164746059,"","","","","","","",,"",,,,DAP001100
DB01210,Levobunolol,47141-42-4,SmallMoleculeDrug,C07914,"",39468,46507518,6438,PA164747027,"",,,,1848,http://www.rxlist.com/cgi/generic/levobunolol.htm,"",Levobunolol,http://www.drugs.com/cdi/levobunolol-drops.html,,36089,,DAP000303
DB01211,Clarithromycin,81103-11-9,SmallMoleculeDrug,C06912,D00276,84029,46506489,3732,PA449028,"","","","",8318,http://www.rxlist.com/cgi/generic/clarith.htm,"",Clarithromycin,http://www.drugs.com/clarithromycin.html,,,,DAP000410
DB01212,Ceftriaxone,73384-59-5,SmallMoleculeDrug,C06683,"",5479530,46506458,29007,PA448866,"",,,,11309,http://www.rxlist.com/cgi/generic3/ceftriax.htm,"",Ceftriaxone,http://www.drugs.com/cdi/ceftriaxone.html,,4514885,,DAP000145
DB01213,Fomepizole,7554-65-6,SmallMoleculeDrug,C07837,D00707,3406,46508566,5141,PA449697,"",,,,12038,http://www.rxlist.com/cgi/generic/antizol.htm,"",Fomepizole,http://www.drugs.com/mtm/fomepizole.html,,3289,,DAP000568
DB01214,Metipranolol,22664-55-7,SmallMoleculeDrug,C07915,D02374,31477,46505935,"",PA164748727,"",,,,"",http://www.rxlist.com/cgi/generic3/optipran.htm,"",Metipranolol,http://www.drugs.com/cdi/metipranolol-drops.html,,29193,,DAP000480
DB01215,Estazolam,29975-16-4,SmallMoleculeDrug,"",D00311,3261,46507430,4858,PA449502,"",,,,1846,http://www.rxlist.com/cgi/generic2/estaz.htm,http://www.pdrhealth.com/drug_info/rxdrugprofiles/drugs/pro1359.shtml,Estazolam,http://www.drugs.com/cdi/estazolam.html,,3146,50240450,DAP000930
DB01216,Finasteride,98319-26-7,SmallMoleculeDrug,"",D00321,57363,46507645,5062,PA449627,FIT,,,,768,http://www.rxlist.com/cgi/generic3/propecia.htm,"",Finasteride,http://www.drugs.com/cdi/finasteride.html,,51714,,DAP000045
DB01217,Anastrozole,120511-73-1,SmallMoleculeDrug,C08159,D00960,2187,46504987,2704,PA448432,"",,,,27,http://www.rxlist.com/cgi/generic2/anastr.htm,http://www.pdrhealth.com/drug_info/rxdrugprofiles/drugs/ari1028.shtml,Anastrozole,http://www.drugs.com/cdi/anastrozole.html,,2102,10015,DAP000627
DB01218,Halofantrine,69756-53-2,SmallMoleculeDrug,C07634,"",37393,46506753,"",PA449839,"",,,,900,"","",Halofantrine,http://www.drugs.com/cdi/halofantrine.html,,34303,50096846,DAP000953
DB01219,Dantrolene,7261-97-4,SmallMoleculeDrug,C06939,D02347,6914273,46504976,4317,PA449208,"","","","",2402,http://www.rxlist.com/cgi/generic/dantrolene.htm,"",Dantrolene,http://www.drugs.com/cdi/dantrolene.html,,,,DNC001623
DB01220,Rifaximin,80621-81-4,SmallMoleculeDrug,"",D02554,6436173,46508705,75246,PA164752443,"","","","",22137,http://www.rxlist.com/cgi/generic/xifaxan.htm,http://www.pdrhealth.com/drug_info/rxdrugprofiles/drugs/xif1703.shtml,Rifaximin,http://www.drugs.com/cdi/rifaximin.html,,4940837,,DAP001006
DB01221,Ketamine,6740-88-1,SmallMoleculeDrug,C07525,D08098,3821,46508295,6121,PA450144,"",,,,11190,http://www.rxlist.com/cgi/generic3/ketamine.htm,"",Ketamine,http://www.drugs.com/cdi/ketamine.html,,3689,50044140,DAP001148
DB01222,Budesonide,51333-22-3,SmallMoleculeDrug,"",D00246,5281004,46504869,3207,PA448681,"","","","",7581,http://www.rxlist.com/cgi/generic/entocort.htm,http://www.pdrhealth.com/drug_info/rxdrugprofiles/drugs/cx1621.shtml,Budesonide,http://www.drugs.com/cdi/budesonide-spray.html,,,,DAP000320
DB01223,Aminophylline,317-34-0,SmallMoleculeDrug,"",D00227,9433,46508784,"",PA164781029,"","","","",9963,"","",Aminophylline,http://www.drugs.com/cdi/aminophylline.html,,9062,,DAP000613
DB01224,Quetiapine,111974-69-7,SmallMoleculeDrug,C07397,"",5002,46504800,8707,PA451201,"",,,,11718,http://www.rxlist.com/cgi/generic2/quetiap.htm,http://www.pdrhealth.com/drug_info/rxdrugprofiles/drugs/ser1402.shtml,Quetiapine,http://www.drugs.com/cdi/quetiapine.html,,4827,,DAP000001
DB01225,Enoxaparin,9005-49-6,SmallMoleculeDrug,"",D07510,,,"",PA449463,"","",,"",763,http://www.rxlist.com/cgi/generic3/lovenox.htm,"",Enoxaparin_sodium,http://www.drugs.com/cdi/enoxaparin.html,,,,DAP000616
DB01226,Mivacurium,106791-40-6,SmallMoleculeDrug,C07550,"",5281042,46505071,"",PA450528,"","",,"",11976,http://www.rxlist.com/cgi/generic3/mivacur.htm,"",Mivacurium,"",,4444509,,DAP000716
DB01227,Levomethadyl Acetate,1477-40-3,SmallMoleculeDrug,C08012,D04716,15130,46507749,6441,PA450215,"","","","","",http://www.rxlist.com/cgi/generic2/levomethadyl.htm,"",Levomethadyl_Acetate,http://www.drugs.com/cons/levomethadyl.html,,14401,,DAP001139
DB01228,Encainide,66778-36-7,SmallMoleculeDrug,C06978,"",48041,46504470,4788,PA449459,"","","","","","","",Encainide,,,,,DAP000519
DB01229,Paclitaxel,33069-62-4,SmallMoleculeDrug,C07394,D00491,36314,46506910,7887,PA450761,"",,,,732,http://www.rxlist.com/cgi/generic/paclitaxel.htm,"",Paclitaxel,http://www.drugs.com/cdi/paclitaxel.html,,33395,,DNC001411
DB01230,Pemoline,2152-34-3,SmallMoleculeDrug,C07899,D00744,4723,46509085,"",PA450836,"","","","","",http://www.rxlist.com/cgi/generic/pemoline.htm,http://www.pdrhealth.com/drug_info/rxdrugprofiles/drugs/cyl1109.shtml,Pemoline,http://www.drugs.com/mtm/pemoline.html,,4561,,
DB01231,Diphenidol,972-02-1,SmallMoleculeDrug,C06961,D03858,3055,46506486,4638,PA164746037,"","","","","","","","",http://www.drugs.com/cons/diphenidol.html,,2947,,DAP001133
DB01232,Saquinavir,127779-20-8,SmallMoleculeDrug,"",D00429,60787,46508726,"",PA451305,"",,,,11371,http://www.rxlist.com/cgi/generic/saquin.htm,"",Saquinavir,http://www.drugs.com/cdi/saquinavir.html,,54783,50114967,DAP000171
DB01233,Metoclopramide,364-62-5,SmallMoleculeDrug,C07868,D00726,4168,46505631,107736,PA450475,"",,,,3776,http://www.rxlist.com/cgi/generic2/metoclo.htm,http://www.pdrhealth.com/drug_info/rxdrugprofiles/drugs/reg1369.shtml,Metoclopramide,http://www.drugs.com/metoclopramide.html,,4024,50000491,DAP000530
DB01234,Dexamethasone,50-02-2,SmallMoleculeDrug,"",D00292,5743,46508930,41879,PA449247,DEX,,,,7600	12030	7598	7602,http://www.rxlist.com/cgi/generic/dexameth.htm,http://www.pdrhealth.com/drug_info/rxdrugprofiles/drugs/dec1118.shtml,Dexamethasone,http://www.drugs.com/cdi/dexamethasone-drops.html,,5541,18207,DAP000007
DB01235,Levodopa,59-92-7,SmallMoleculeDrug,C00355,D00059,6047,46508120,15765,PA450213,DAH,"","","",4068,http://www.rxlist.com/cgi/generic3/stalevo.htm,"",Levodopa,http://www.drugs.com/mtm/levodopa.html,,5824,,DAP000209
DB01236,Sevoflurane,28523-86-6,SmallMoleculeDrug,C07520,D00547,5206,46508591,9130,PA451341,"","","","",169,http://www.rxlist.com/cgi/generic/sevoflurane.htm,"",Sevoflurane,http://www.drugs.com/cdi/sevoflurane.html,,5017,,DAP000694
DB01237,Bromodiphenhydramine,118-23-0,SmallMoleculeDrug,"","",2444,46506082,59177,PA164760854,"","","","",9865,"","",,"",,2350,,DAP001072
DB01238,Aripiprazole,129722-12-9,SmallMoleculeDrug,C12564,D01164,60795,46505745,31236,PA10026,"","","","",20435,http://www.rxlist.com/cgi/generic/abilify.htm,"",Aripiprazole,http://www.drugs.com/cdi/aripiprazole.html,,54790,,DAP000076
DB01239,Chlorprothixene,113-59-7,SmallMoleculeDrug,C07953,D00790,667466,46508957,3651,PA164781400,"","","","","","","",Chlorprothixene,"",,,,DAP000833
DB01240,Epoprostenol,35121-78-9,SmallMoleculeDrug,C01312,D00106,5280427,46507362,15552,PA449479,"","","","",11378,http://www.rxlist.com/cgi/generic/flolan.htm,"",Epoprostenol,http://www.drugs.com/cdi/epoprostenol.html,,4444093,,DAP001213
DB01241,Gemfibrozil,25812-30-0,SmallMoleculeDrug,"",D00334,3463,46508264,5296,PA449750,"",,,,1904,http://www.rxlist.com/cgi/generic/gemfib.htm,http://www.pdrhealth.com/drug_info/rxdrugprofiles/drugs/lop1234.shtml,Gemfibrozil,http://www.drugs.com/gemfibrozil.html,,3345,,DAP000210
DB01242,Clomipramine,303-49-1,SmallMoleculeDrug,C06918,D00811,2801,46505157,47780,PA449048,CXX,"","","",2442,http://www.rxlist.com/cgi/generic/clomipr.htm,http://www.pdrhealth.com/drug_info/rxdrugprofiles/drugs/ana1020.shtml,Clomipramine,http://www.drugs.com/cdi/clomipramine.html,,,50021927,DAP000742
DB01243,Chloroxine,773-76-2,SmallMoleculeDrug,"","",2722,46508620,"",PA164754879,"","","","","","","","",http://www.drugs.com/cons/chloroxine-topical.html,,2621,,
DB01244,Bepridil,64706-54-3,SmallMoleculeDrug,C06847,"",2351,46506353,3061,PA164754755,BEP,"","","","",http://www.rxlist.com/cgi/generic2/bepridil.htm,"",Bepridil,http://www.drugs.com/mtm/bepridil.html,,2261,,DAP000525
DB01245,Decamethonium,156-74-1,SmallMoleculeDrug,C11733,"",2968,46507737,4346,PA164747980,DME,"",,"","","","",Decamethonium,"",,2862,,DAP000378
DB01246,Alimemazine,84-96-8,SmallMoleculeDrug,C07172,"",5574,46508449,"",PA164744009,"",,,,7961	7960,"","","","",,5373,50062261,DAP001077
DB01247,Isocarboxazid,59-63-2,SmallMoleculeDrug,"",D02580,3759,46505330,"",PA450101,"","",,"","",http://www.rxlist.com/cgi/generic/isocarbo.htm,"",Isocarboxazid,http://www.drugs.com/cdi/isocarboxazid.html,,3628,,DAP000577
DB01248,Docetaxel,114977-28-5,SmallMoleculeDrug,C11231,D02165,148124,46506766,4672,PA449383,"",,,,157,http://www.rxlist.com/cgi/generic3/docetaxel.htm,"",Docetaxel,http://www.drugs.com/cdi/docetaxel.html,,130581,,DAP000590
DB01249,Iodixanol,92339-11-2,SmallMoleculeDrug,"",D01474,3724,46504687,"",PA164783998,"","",,"",250,"","",Iodixanol,http://www.drugs.com/mtm/iodixanol.html,,3593,,
DB01250,Olsalazine,15722-48-2,SmallMoleculeDrug,C07323,D00727,6003770,46506356,"",PA450700,"","",,"",1226,http://www.rxlist.com/cgi/cgi/generic/olsal.htm,"",Olsalazine,http://www.drugs.com/cdi/olsalazine.html,,4777171,,
DB01251,Gliquidone,33342-05-1,SmallMoleculeDrug,"",D02430,91610,46508425,"",PA164744895,"","",,"","","","",Gliquidone,"",,82719,,DAP000924
DB01252,Mitiglinide,145375-43-5,SmallMoleculeDrug,"",D01854,3047758,46506527,"",PA164748124,"","","","","","","",Mitiglinide,"",,2310083,,DAP000917
DB01253,Ergonovine,60-79-7,SmallMoleculeDrug,C07543,"",443884,46506922,4822,PA449487,"","",,"",9366,"","",Ergonovine,http://www.drugs.com/cdi/ergonovine.html,,391970,,DAP000227
DB01254,Dasatinib,302962-49-8,SmallMoleculeDrug,"",D03658,3062316,46505143,49375,PA162372878,"","","","",20122,http://www.rxlist.com/cgi/generic/sprycel.htm,"",Dasatinib,http://www.drugs.com/cdi/dasatinib.html,,2323020,13216,DAP000004
DB01255,Lisdexamfetamine,608137-32-2,SmallMoleculeDrug,"","",11597698,46505358,"",PA164748975,"","","","",20437,http://www.rxlist.com/cgi/generic/vyvanse.htm,"",Lisdexamfetamine,http://www.drugs.com/cdi/lisdexamfetamine.html,,9772458,,DAP000571
DB01256,Retapamulin,224452-66-8,SmallMoleculeDrug,"","",6918462,46509062,"",PA164749341,"","","","",20196,http://www.rxlist.com/cgi/generic/altabax.htm,"",Retapamulin,http://www.drugs.com/cdi/retapamulin-ointment.html,,,,DAP000886
DB01257,Eculizumab,219685-50-4,BiotechDrug,"","",,,"",PA164776637,"","","","",20432,http://www.rxlist.com/cgi/generic/soliris.htm,"",Eculizumab,http://www.drugs.com/cdi/eculizumab.html,,,,DAP000967
DB01259,Lapatinib,388082-78-8,SmallMoleculeDrug,"",D04024,208908,46507141,49603,PA152241907,FMM,"","","",20463,http://www.rxlist.com/cgi/generic/tykerb.htm,"",Lapatinib,http://www.drugs.com/cdi/lapatinib.html,,181006,5445,DCL000344
DB01260,Desonide,638-94-8,SmallMoleculeDrug,"",D03696,5311066,46506186,204734,PA164776996,"","","","",7512,http://www.rxlist.com/cgi/generic/desonide.htm,http://www.pdrhealth.com/drug_info/rxdrugprofiles/drugs/tri1457.shtml,Desonide,http://www.drugs.com/cdi/desonide-cream.html,,4470603,,DAP001188
DB01261,Sitagliptin,486460-32-6,SmallMoleculeDrug,"","",4369359,46505822,40237,PA164748978,715,"","","",20179,http://www.rxlist.com/cgi/generic/januvia.htm,"",Sitagliptin,http://www.drugs.com/cdi/sitagliptin.html,,3571948,13513,DAP000639
DB01262,Decitabine,2353-33-5,SmallMoleculeDrug,"",D03665,451668,46505657,50131,PA164749631,"","","","","","","",Decitabine,http://www.drugs.com/cdi/decitabine.html,,397844,,DAP000641
DB01263,Posaconazole,171228-49-2,SmallMoleculeDrug,"",D02555,147912,46508639,"",PA151958574,"","","","",20127,http://www.rxlist.com/cgi/generic/noxafil.htm,"",Posaconazole,http://www.drugs.com/cdi/posaconazole-suspension.html,,130409,,DAP001101
DB01264,Darunavir,206361-99-1,SmallMoleculeDrug,"",D03656,213039,46506908,367163,PA163522472,"","","","",19793,http://www.rxlist.com/cgi/generic/prezista.htm,"",Darunavir,http://www.drugs.com/cdi/darunavir.html,,184733,8125,DAP001086
DB01265,Telbivudine,3424-98-4,SmallMoleculeDrug,"","",159269,46508706,"",PA164760861,"","","","",20037,http://www.rxlist.com/cgi/generic/tyzeka.htm,"",,http://www.drugs.com/cdi/telbivudine.html,,140081,50156567,DAP000698
DB01266,Sinecatechins,188265-33-0,SmallMoleculeDrug,"","",,,"",PA164749508,"","","","",22143,"","","","",,,,
DB01267,Paliperidone,144598-75-4,SmallMoleculeDrug,"",D05339,115237,46506296,"",PA163518919,"","","","",20163,http://www.rxlist.com/cgi/generic/invega.htm,http://www.pdrhealth.com/drugs/rx/rx-mono.aspx?contentFileName=inv1883.html&contentName=Invega&contentId=405,Paliperidone,http://www.drugs.com/cdi/paliperidone.html,,103109,,DAP000847
DB01268,Sunitinib,557795-19-4,SmallMoleculeDrug,"",D06402,5329102,46507140,38940,PA162372840,B49,"","","",19249,http://www.rxlist.com/cgi/generic/sutent.htm,"",Sunitinib,http://www.drugs.com/cdi/sunitinib.html,,4486264,4814,DCL000646
DB01269,Panitumumab,339177-26-3,BiotechDrug,"","",,,"",PA162373091,"",P01859,IGHG2_HUMAN,"",20210,"","",Panitumumab,http://www.drugs.com/cdi/panitumumab.html,,,,DNC000135
DB01270,Ranibizumab,347396-82-1,BiotechDrug,"",D05697,,,"",PA164746012,"","","","",20146,http://www.rxlist.com/cgi/generic/lucentis.htm,"",Ranibizumab,http://www.drugs.com/cdi/ranibizumab.html,,,,DAP001260
DB01271,Idursulfase,50936-59-9,BiotechDrug,"","",,,"",PA164749134,"","","","",20141,"","",Idursulfase,http://www.drugs.com/cdi/idursulfase.html,,,,
DB01272,Alglucosidase alfa,420784-05-0,BiotechDrug,"",D03207,,,"",PA164754753,"","","","",19883,http://www.rxlist.com/cgi/generic/myozyme.htm,"",Alglucosidase_alfa,http://www.drugs.com/cdi/alglucosidase-alfa.html,,,,DAP001289
DB01273,Varenicline,249296-44-4,SmallMoleculeDrug,"","",5310966,46505502,"",PA164781343,"","","","",20097,http://www.rxlist.com/cgi/generic/chantix.htm,"",Varenicline,http://www.drugs.com/cdi/varenicline.html,,4470510,,DAP001535
DB01274,Arformoterol,67346-49-0,SmallMoleculeDrug,"","",3083544,46506392,408174,PA164743977,"","","","","",http://www.rxlist.com/cgi/generic/brovana.htm,"","",http://www.drugs.com/cdi/arformoterol.html,,2340731,50151720,DAP000943
DB01275,Hydralazine,86-54-4,SmallMoleculeDrug,C07040,D01302,3637,46507533,5775,PA449894,"","","","",6436,http://www.rxlist.com/cgi/generic/hydralazine.htm,"",Hydralazine,http://www.drugs.com/cdi/hydralazine.html,,3511,,DAP000728
DB01276,Exenatide,141758-74-9,BiotechDrug,"",D04121,,,"",PA164749238,"","","","",20660,http://www.rxlist.com/cgi/generic/byetta.htm,"",Exenatide,http://www.drugs.com/cdi/exenatide.html,,,,DAP001038
DB01277,Mecasermin,68562-41-4,BiotechDrug,"",D04870,,,"",PA164774876,"","","","","",http://www.rxlist.com/cgi/generic/increlex.htm,"","",http://www.drugs.com/cdi/mecasermin.html,,,,DAP000287
DB01278,Pramlintide,151126-32-8,BiotechDrug,"",D05595,,,"",PA164781394,"","","","","",http://www.rxlist.com/cgi/generic/symlin.htm,"",Pramlintide,http://www.drugs.com/cdi/pramlintide.html,,,,DCL000936
DB01279,Galsulfase,552858-79-4,BiotechDrug,"","",,,"",PA164746235,"","","","",22147,http://www.rxlist.com/cgi/generic/naglazyme.htm,"",Galsulfase,http://www.drugs.com/cdi/galsulfase.html,,,,DAP001290
DB01280,Nelarabine,121032-29-9,SmallMoleculeDrug,"",D05134,3011155,46506325,"",PA164752425,"","",,"",16030,http://www.rxlist.com/cgi/generic/arranon.htm,"",Nelarabine,http://www.drugs.com/cdi/nelarabine.html,,2280207,,DAP000985
DB01281,Abatacept,332348-12-6,BiotechDrug,"",D03203,,,"",PA164747080,"","","","",15233,http://www.rxlist.com/cgi/generic/orencia.htm,"",Abatacept,http://www.drugs.com/cdi/abatacept.html,,,,DAP000867
DB01282,Carbetocin,37025-55-1,SmallMoleculeDrug,"",D07229,16681432,46509009,59204,PA164743086,"","","","",11460,"","",Carbetocin,,,,,DAP000269
DB01283,Lumiracoxib,220991-20-8,SmallMoleculeDrug,"",D03714,151166,46506378,"",PA164769031,"","",,"","","","",Lumiracoxib,,,,50207446,DAP000970
DB01284,Cosyntropin,16960-16-0,BiotechDrug,C06926,D00284,,,"",PA164749052,"","","","",7516,http://www.rxlist.com/cgi/generic/cortrosyn.htm,"",Cosyntropin,http://www.drugs.com/cdi/cosyntropin.html,,,,DAP000284
DB01285,Corticotropin,9002-60-2,BiotechDrug,C02017,D00146,,,"",PA449129,"","","","",7527,"","",Adrenocorticotropic_hormone,http://www.drugs.com/cdi/corticotropin-gel.html,,,,
DB01288,Fenoterol,13392-18-2,SmallMoleculeDrug,"","",3343,46509099,149226,PA10079,"","","","",2252,"","",Fenoterol,"",,3226,50131281,DAP000946
DB01289,Glisoxepide,25046-79-1,SmallMoleculeDrug,"","",32778,46508780,"",PA164743233,"","","","","","","","","",,30380,,DAP000925
DB01291,Pirbuterol,38677-81-5,SmallMoleculeDrug,C07807,"",4845,46506379,"",PA450983,"","","","",11415,http://www.rxlist.com/cgi/generic/pirbu.htm,"",,http://www.drugs.com/cdi/pirbuterol.html,,4679,,DAP000249
DB01294,Bismuth Subsalicylate,14882-18-9,SmallMoleculeDrug,C07870,D00728,16682734,46507128,261649,PA164774805,"","","","",6404,http://www.rxlist.com/cgi/generic/pylera.htm,"",Bismuth_subsalicylate,http://www.drugs.com/cdi/bismuth-subsalicylate.html,,17615374,,
DB01295,Bevantolol,59170-23-9,SmallMoleculeDrug,"","",2372,46506014,238698,PA164743236,"","","","","","","",,"",,2282,,DAP000897
DB01296,Glucosamine,3416-24-8,SmallMoleculeDrug,"","",439213,46506420,5417,PA164747613,"","","","","","","",Glucosamine,http://www.drugs.com/cdi/glucosamine.html,,388352,,DAP001097
DB01297,Practolol,6673-35-4,SmallMoleculeDrug,C11696,D05587,4883,46507496,258351,PA164752820,"","","","","","","",Practolol,"",,,,DAP000940
DB01298,Sulfacytine,17784-12-2,SmallMoleculeDrug,"","",5322,46505483,"",PA164754808,"","","","","","","",,"",,5131,,DAP001201
DB01299,Sulfadoxine,2447-57-6,SmallMoleculeDrug,C07630,D00580,17134,46507915,9329,PA451540,"","","","",8152,"","",,"",,16218,,DAP000638
DB01301,Rolitetracycline,751-97-3,SmallMoleculeDrug,"",D02282,54682938,46507805,"",PA164779049,"","","","",8657,"","",Rolitetracycline,"",,4445374,,DAP000884
DB01303,Oxtriphylline,4499-40-5,SmallMoleculeDrug,"",D02017,656652,46507376,"",PA164748137,"","","","",10278,"","",Oxtriphylline,http://www.drugs.com/mtm/oxtriphylline.html,,571001,,DAP000868
DB01306,Insulin Aspart,116094-23-6,BiotechDrug,"",D04475,,,"",PA164784029,"","","","",12335,http://www.rxlist.com/novolog-drug.htm,"",Insulin_aspart,http://www.drugs.com/mtm/insulin-aspart.html,,,,DAP001092
DB01307,Insulin Detemir,169148-63-4,BiotechDrug,"",D04539,,,"",PA164746470,"","","","",13104,http://www.rxlist.com/levemir-drug.htm,http://www.pdrhealth.com/drugs/rx/rx-mono.aspx?contentFileName=lev1746.html&contentName=Levemir&contentId=435,Insulin_detemir,http://www.drugs.com/monograph/insulin-detemir.html,,,,DAP001090
DB01309,Insulin Glulisine,207748-29-6,BiotechDrug,"",D04540,,,"",PA164760859,"","","","",18938,http://www.rxlist.com/apidra-drug.htm,http://www.pdrhealth.com/drugs/rx/rx-mono.aspx?contentFileName=api1806.html&contentName=Apidra&contentId=70,Insulin_glulisine,http://www.drugs.com/mtm/insulin-glulisine.html,,,,DAP001093
DB01319,Fosamprenavir,226700-79-4,SmallMoleculeDrug,"","",131536,46504901,"",PA10084,"","","","",13372,http://www.rxlist.com/cgi/generic/lexiva.htm,"",Fosamprenavir,http://www.drugs.com/cdi/fosamprenavir.html,,116245,,DAP000707
DB01320,Fosphenytoin,93390-81-9,SmallMoleculeDrug,C07840,"",56339,46505168,"",PA164746820,"","","","",11411,http://www.rxlist.com/cgi/generic/fosphen.htm,"",Fosphenytoin,http://www.drugs.com/cdi/fosphenytoin.html,,50839,,DAP000520
DB01321,Josamycin,16846-24-5,SmallMoleculeDrug,C12662,D01235,5282165,46505431,"",PA164749133,"","","","","","","",Josamycin,"",,4445361,,DAP000887
DB01322,Kava,9000-38-8,SmallMoleculeDrug,C07611,"",5281052,46505711,"","","","","","",6159,"","",Kava-kava,http://www.drugs.com/cdi/kava.html,,4444512,,
DB01323,St. John's Wort,"",SmallMoleculeDrug,"","",,,"",PA164924486,"","","","","","","",St_John%27s_wort,http://www.drugs.com/cdi/st-john-s-wort.html,,,,
DB01324,Polythiazide,346-18-9,SmallMoleculeDrug,C07766,D00657,4870,46508633,"",PA164748763,"","","","","",http://www.rxlist.com/cgi/generic/renese.htm,"",,http://www.drugs.com/cons/polythiazide.html,,4704,,DAP000751
DB01325,Quinethazone,73-49-4,SmallMoleculeDrug,C07342,D00461,6307,46507280,"",PA164760863,"","","","","","","",Quinethazone,"",,6068,25898,DAP000955
DB01326,Cefamandole,34444-01-4,SmallMoleculeDrug,C06879,D02344,456255,46508882,3480,PA448837,"","","","",2121	11413,http://www.rxlist.com/cgi/generic/cefamandole.htm,"",Cefamandole,"",,401748,,DAP000448
DB01327,Cefazolin,25953-19-9,SmallMoleculeDrug,C06880,D02299,33255,46506123,474053,PA448839,"","","","",11180	8366,http://www.rxlist.com/cgi/generic/cefsod.htm,"",Cefazolin,http://www.drugs.com/cdi/cefazolin.html,,,,DAP000449
DB01328,Cefonicid,61270-58-4,SmallMoleculeDrug,C06882,"",43594,46505699,3491,PA164743021,"","","","","","","",,"",,,,DAP001173
DB01329,Cefoperazone,62893-19-0,SmallMoleculeDrug,C06883,"",44185,46504543,3493,PA448849,"","","","","","","",Cefoperazone,"",,40204,,DAP000450
DB01330,Cefotetan,69712-56-7,SmallMoleculeDrug,C06886,D00260,53025,46506572,3499,PA164784033,"","","","",1225	11260,http://www.rxlist.com/cgi/generic/cefotet.htm,"",Cefotetan,http://www.drugs.com/cdi/cefotetan.html,,,,DAP000451
DB01331,Cefoxitin,35607-66-0,SmallMoleculeDrug,C06887,D02345,441199,46505845,209807,PA448856,"","","","",11254,http://www.rxlist.com/cgi/generic/cefoxitin.htm,"",Cefoxitin,http://www.drugs.com/cdi/cefoxitin.html,,389981,,DAP000452
DB01332,Ceftizoxime,68401-81-0,SmallMoleculeDrug,C06890,"",6533629,46505647,553473,PA164748758,"","","","",8329,http://www.rxlist.com/cgi/generic/ceftizox.htm,"",Ceftizoxime,http://www.drugs.com/cdi/ceftizoxime.html,,5018818,,DAP000453
DB01333,Cefradine,38821-53-3,SmallMoleculeDrug,C06897,D00264,38103,46505082,3547,PA448890,"","","","","","","",Cefradine,"",,34933,,DAP000454
DB01336,Metocurine,5152-30-7,SmallMoleculeDrug,C07919,"",21233,46508044,"","","","","","","","","",Dimethyltubocurarinium,,,19961,50094708,DAP000352
DB01337,Pancuronium,"",SmallMoleculeDrug,C07551,"",441289,46506118,7907,PA450771,"","","","",2497,"","",Pancuronium,"",,25453,,DAP000123
DB01338,Pipecuronium,68399-58-6,SmallMoleculeDrug,C07554,"",50192,46508493,"",PA164764567,"","","","","","","",Pipecuronium,"",,45517,,DAP000353
DB01339,Vecuronium,50700-72-6,SmallMoleculeDrug,C07553,"",39765,46507656,9939,PA164748865,"","","","",1777,"","",Vecuronium,http://www.drugs.com/cdi/vecuronium.html,,36357,,DAP000354
DB01340,Cilazapril,92077-78-6,SmallMoleculeDrug,"",D07699,56330,46505231,"",PA164748302,"","","","",951,"","",Cilazapril,http://www.drugs.com/international/cilazapril.html,,,,DAP000912
DB01341,Dihydroquinidine barbiturate,"",SmallMoleculeDrug,"","",,,"","","","","","","","","",,"",,,,
DB01342,Forasartan,145216-43-9,SmallMoleculeDrug,"","",132706,46505698,"",PA164776845,"","","","","","","",,,,117146,50049209,DAP001256
DB01344,Polystyrene sulfonate,28210-41-5,SmallMoleculeDrug,"","",169893,46507832,"",PA164749386,"","","","",2089	4028,"","",Polystyrene_sulfonate,"",,148572,,
DB01345,Potassium,7440-09-7,SmallMoleculeDrug,"","",,,26216,PA451047,"","","","",6485	1076	8743,"","",Potassium,"",,,,
DB01346,Quinidine barbiturate,"",SmallMoleculeDrug,"","",53461739,46504552,"",PA164783957,"","","","","","","",,"",,,,DAP000915
DB01347,Saprisartan,146623-69-0,SmallMoleculeDrug,"","",60921,46508176,"",PA164746338,"","","","","","","",,,,54892,,DAP001257
DB01348,Spirapril,83647-97-6,SmallMoleculeDrug,"","",5311447,46506126,"",PA164776913,"","","","","","","",Spirapril,,,4470933,50017124,DAP000911
DB01349,Tasosartan,145733-36-4,SmallMoleculeDrug,"","",60919,46504809,"",PA164769057,"","","","","","","",Tasosartan,,,54890,50040439,DAP001258
DB01351,Amobarbital,57-43-2,SmallMoleculeDrug,C07536,D00555,2164,46508165,2673,PA448401,"","","","",8253,"","",Amobarbital,,,2079,,DAP000686
DB01352,Aprobarbital,77-02-1,SmallMoleculeDrug,C07826,D00698,6464,46504558,2791,PA164754809,"","","","","","","",Aprobarbital,,,29066,,DAP001034
DB01353,Butethal,77-28-1,SmallMoleculeDrug,"",D02618,6473,46508397,"",PA164748035,"","","","","","","",Butobarbital,"",,6229,,DAP000687
DB01354,Heptabarbital,509-86-4,SmallMoleculeDrug,C17725,"",10518,46508321,588074,PA164783812,"","","","","","","",Heptabarbital,"",,10081,,DAP001032
DB01355,Hexobarbital,56-29-1,SmallMoleculeDrug,C11723,D01071,3608,46508777,5706,PA449875,"","","","","","","",Hexobarbital,"",,,,DAP000688
DB01356,Lithium,7439-93-2,SmallMoleculeDrug,C15473,"",28486,46505392,49713,PA450243,"","","","",10227	1399,http://www.rxlist.com/cgi/generic/lithium.htm,"",Lithium,http://www.drugs.com/lithium.html,,26502,,DNC000879
DB01357,Mestranol,72-33-3,SmallMoleculeDrug,C07618,D00575,6291,46507679,6784,PA450388,"","","","",7429,"","",Mestranol,"",,,,DAP001014
DB01359,Penbutolol,36507-48-9,SmallMoleculeDrug,"",D00602,37464,46504929,"",PA164749474,"","","","","","","",Penbutolol,http://www.drugs.com/cdi/penbutolol.html,,34369,,DAP000938
DB01361,Troleandomycin,2751-09-9,SmallMoleculeDrug,C12753,D01322,202225,46508062,"",PA127840611,TAO,"","","","",http://www.rxlist.com/cgi/generic/troleandomycin.htm,"",Troleandomycin,http://www.drugs.com/mtm/troleandomycin.html,,16707,,DAP000411
DB01362,Iohexol,66108-95-0,SmallMoleculeDrug,"","",3730,46506178,"",PA450061,"","","","",8092,"","",Iohexol,"",,3599,,
DB01363,Ephedra,"",SmallMoleculeDrug,"","",,,"",PA164777031,"","","","",2586,"",http://www.pdrhealth.com/drug_info/nmdrugprofiles/herbaldrugs/101040.shtml,Ephedra,http://www.drugs.com/cdi/ephedra.html,,,,
DB01364,Ephedrine,299-42-3,SmallMoleculeDrug,C01575,D00124,9294,46507538,15407,PA449466,"","","","",8946	8937	3714	3711,http://www.rxlist.com/cgi/generic/ephedrine.htm,"",Ephedrine,http://www.drugs.com/ephedrine.html,,8935,,DAP000228
DB01365,Mephentermine,100-92-5,SmallMoleculeDrug,C07889,"",3677,46505918,"",PA164745533,"","","","",11174,"","","","",,3549,,DAP000898
DB01366,Procaterol,72332-33-3,SmallMoleculeDrug,"","",688561,46507907,"",PA164748908,"","","","",20333,"","","","",,599984,,DAP000944
DB01367,Rasagiline,136236-51-6,SmallMoleculeDrug,"",D02562,3052776,46506045,"",PA164764584,RAS,"","","",19840,http://www.rxlist.com/cgi/generic/azilect.htm,"",Rasagiline,http://www.drugs.com/cdi/rasagiline.html,,2314553,10989,DAP001107
DB01369,Quinupristin,120138-50-3,SmallMoleculeDrug,C08032,D00852,23724509,46505148,"",PA164749647,SYB,"","","",11937,"","",Quinupristin,"",,,,DAP001288
DB01370,Aluminium,7429-90-5,SmallMoleculeDrug,C06264,"",5359268,46504765,28984,PA164760864,"","","","",10022	10033,"","",Aluminium,,,4514248,,DAP000467
DB01373,Calcium,7440-70-2,SmallMoleculeDrug,C00076,"",5460341,46506005,22984,PA448718,"","","","",4803,"","",Calcium,"",,,,
DB01375,Dihydroxyaluminium,13682-92-3,SmallMoleculeDrug,"","",18502861,46505934,"",PA164746763,"","","","","","","",Aluminium_monostearate,"",,17615602,,DAP000798
DB01377,Magnesium oxide,1309-48-4,SmallMoleculeDrug,C12567,D01167,14792,46504815,31794,PA450298,"","","","",778,"","",Magnesia,http://www.drugs.com/cdi/magnesium-oxide.html,,14108,,
DB01378,Magnesium,7439-95-4,SmallMoleculeDrug,C00305,"",888,46508750,25107,PA450287,"","","","",6487	5253,"","",Magnesium,"",,865,15,DCL000876
DB01380,Cortisone acetate,50-04-4,SmallMoleculeDrug,C08173,D00973,5745,46508852,3897,PA449130,"","","","",7530,http://www.rxlist.com/cgi/generic/cortisne.htm,"",Cortisone_acetate,http://www.drugs.com/cdi/cortisone.html,,5543,,
DB01381,Ginkgo biloba,"",SmallMoleculeDrug,"","",,,"",PA449758,"","","","",1522,http://www.rxlist.com/cgi/generic/ginkgo.htm,"",Ginkgo_biloba,http://www.drugs.com/mtm/ginkgo.html,,,,
DB01382,Glycodiazine,339-44-6,SmallMoleculeDrug,"","",9565,46507076,"",PA164748839,"","","","","","","","","",,9190,,DAP000921
DB01384,Paramethasone,53-33-8,SmallMoleculeDrug,C07413,"",5875,46504651,"",PA164777035,"","","","","","","",Paramethasone,"",,5664,,DAP000422
DB01388,Mibefradil,116644-53-2,SmallMoleculeDrug,C07222,"",60663,46504498,"",PA450492,"","","","","","","",Mibefradil,"",,54673,50117922,DCL000341
DB01390,Sodium bicarbonate,144-55-8,SmallMoleculeDrug,C12603,D01203,516892,46507049,32139,PA451375,"","","","",9197,http://www.rxlist.com/cgi/generic/sodbic.htm,"",Sodium_bicarbonate,http://www.drugs.com/cdi/sodium-bicarbonate.html,,8609,,DAP000128
DB01392,Yohimbine,146-48-5,SmallMoleculeDrug,C09256,"",8969,46504602,10093,PA451946,"","","","",20371	6681,http://www.rxlist.com/cgi/generic/yohimbine.htm,http://www.pdrhealth.com/drug_info/rxdrugprofiles/drugs/yoc1492.shtml,Yohimbine,http://www.drugs.com/cdi/yohimbine.html,,8622,,DAP000087
DB01393,Bezafibrate,41859-67-0,SmallMoleculeDrug,"",D01366,39042,46509188,47612,PA162364313,PEM,"","","",949,"","",Bezafibrate,"",,35728,28701,DAP001182
DB01394,Colchicine,64-86-8,SmallMoleculeDrug,C07592,D00570,2833,46505639,23359,PA449092,LOC,"","","",6760,http://www.rxlist.com/cgi/generic/colch.htm,"",Colchicine,http://www.drugs.com/cdi/colchicine.html,,,,DAP001254
DB01395,Drospirenone,67392-87-4,SmallMoleculeDrug,"",D03917,68873,46507653,50838,PA164749409,"","","","",13375,http://www.rxlist.com/yaz-drug.htm,"",Drospirenone,http://www.drugs.com/yaz.html,,62105,,DAP001206
DB01396,Digitoxin,71-63-6,SmallMoleculeDrug,C06955,D00297,441207,46506035,28544,PA449316,"","","","",10107,"","",Digitoxin,"",,389987,,DAP000120
DB01397,Magnesium salicylate,"",SmallMoleculeDrug,"","",54684589,46508713,"",PA450300,"","","","",9204,"","",Magnesium_salicylate,"",,,,
DB01399,Salsalate,552-94-3,SmallMoleculeDrug,"",D00428,5161,46506882,"",PA164745462,"","","","",11931,http://www.rxlist.com/cgi/generic/salsalate.htm,http://www.pdrhealth.com/drug_info/rxdrugprofiles/drugs/dis1142.shtml,,http://www.drugs.com/cdi/salsalate.html,,4977,,DAP000734
DB01400,Neostigmine,59-99-4,SmallMoleculeDrug,C07258,"",4456,46509161,7514,PA450611,"","","","",10010	6291,http://www.rxlist.com/cgi/generic/neostigmine.htm,"",Neostigmine,http://www.drugs.com/cdi/neostigmine.html,,4301,,DAP000563
DB01401,Trisalicylate-choline,"",SmallMoleculeDrug,"","",54682045,46505243,"",PA164749164,"","","","","","","",,"",,,,
DB01403,Methotrimeprazine,60-99-1,SmallMoleculeDrug,C07192,D00403,72287,46507223,6838,PA164743234,"","","","",8029,"","",Levomepromazine,"",,65239,,
DB01404,Ginseng,50647-08-0,SmallMoleculeDrug,"","",,,"",PA164781150,"","","","",4461,http://www.rxlist.com/cgi/generic/ginseng.htm,"",Ginseng,http://www.drugs.com/cdi/ginseng.html,,,,
DB01405,Temafloxacin,108319-06-8,SmallMoleculeDrug,"",D02469,60021,46508032,"","","","","","","","","",Temafloxacin,"",,54143,,
DB01406,Danazol,17230-88-5,SmallMoleculeDrug,"",D00289,28417,46506475,4315,PA164749056,"","","","",2282,http://www.rxlist.com/cgi/generic/danazol.htm,"",Danazol,http://www.drugs.com/cdi/danazol.html,,26436,,DAP001017
DB01407,Clenbuterol,37148-27-9,SmallMoleculeDrug,"","",2783,46508373,174690,PA164745640,"","","","",20239,"","",Clenbuterol,"",,2681,27958,DAP000945
DB01408,Bambuterol,81732-46-9,SmallMoleculeDrug,"","",54766,46505785,553827,PA164743113,"","","","","","","",Bambuterol,"",,49466,,DAP000250
DB01409,Tiotropium,186691-13-4,SmallMoleculeDrug,"","",3086655,46504448,"",PA164769056,"","","","",13057,http://www.rxlist.com/cgi/generic/spiriva.htm,"",Tiotropium,http://www.drugs.com/cdi/tiotropium.html,,,,DAP000344
DB01410,Ciclesonide,141845-82-1,SmallMoleculeDrug,"",D01703,444033,46508553,"",PA164781399,"","","","",19961,http://www.rxlist.com/cgi/generic/omnaris.htm,"",Ciclesonide,http://www.drugs.com/cdi/ciclesonide-spray.html,,392056,,DAP000423
DB01411,Pranlukast,103177-37-3,SmallMoleculeDrug,"","",115100,46508129,"",PA134698661,"","","","","","","",Pranlukast,"",,102999,,DAP000977
DB01412,Theobromine,83-67-0,SmallMoleculeDrug,C07480,"",5429,46508574,28946,PA451646,"","","","","","","",Theobromine,"",,5236,,
DB01413,Cefepime,88040-23-7,SmallMoleculeDrug,C08111,D02376,5479537,46507919,478164,PA164754876,"","","","",11359,http://www.rxlist.com/cgi/generic/cefep.htm,"",Cefepime,http://www.drugs.com/cdi/cefepime.html,,4586395,,DAP000455
DB01414,Cefacetrile,10206-21-0,SmallMoleculeDrug,"",D07629,91562,46504767,"",PA164776752,"","","","","","","",Cefacetrile,"",,82675,,DAP001172
DB01415,Ceftibuten,97519-39-6,SmallMoleculeDrug,C08117,D00922,5282242,46507324,3510,PA164744555,"","","","","",http://www.rxlist.com/cgi/generic/ceftibuten.htm,http://www.pdrhealth.com/drug_info/rxdrugprofiles/drugs/ced1075.shtml,Ceftibuten,http://www.drugs.com/cdi/ceftibuten.html,,4445418,,DAP000456
DB01416,Cefpodoxime,82619-04-3,SmallMoleculeDrug,"","",6335986,46504897,"",PA164746385,"","","","",19101,http://www.rxlist.com/cgi/generic/vantin.htm,"",Cefpodoxime,http://www.drugs.com/cdi/cefpodoxime.html,,4891496,,DAP000457
DB01418,Acenocoumarol,152-72-7,SmallMoleculeDrug,"",D07064,54676537,46507631,53766,PA452632,"","","","",9062,"","",Acenocoumarol,"",,,,DAP000772
DB01419,Antrafenine,55300-30-6,SmallMoleculeDrug,"","",68723,46507354,"",PA164784000,"","","","","","","",Antrafenine,"",,61973,,
DB01420,Testosterone Propionate,57-85-2,SmallMoleculeDrug,C08158,D00959,5995,46508693,"",PA164751373,"","","","",7488,"","","",http://www.drugs.com/testosterone.html,,5774,50215709,
DB01421,Paromomycin,7542-37-2,SmallMoleculeDrug,"","",165580,46505391,"",PA164784023,"","","","",8625,http://www.rxlist.com/cgi/generic/humatin.htm,"",Paromomycin_sulfate,http://www.drugs.com/cdi/paromomycin.html,,145115,,DAP000407
DB01422,Nitroxoline,4008-48-4,SmallMoleculeDrug,"","",19910,46505497,"",PA164754993,"","","","","","","",Nitroxoline,"",,18756,,
DB01423,Stepronin,72324-18-6,SmallMoleculeDrug,"","",54120,46507364,"",PA164748630,"","","","","","","",Stepronin,"",,48889,,
DB01424,Aminophenazone,58-15-1,SmallMoleculeDrug,C07539,D00556,6009,46504975,160246,PA164748135,"","","","","","","",Aminophenazone,"",,5787,,
DB01425,Alizapride,59338-93-1,SmallMoleculeDrug,"","",43008,46505555,"",PA164744894,"","","","","","","",Alizapride,"",,39202,50023804,
DB01426,Ajmaline,4360-12-7,SmallMoleculeDrug,C06542,D00199,441080,46506449,28462,PA164776839,"","","","","","","",Ajmaline,"",,,,
DB01427,Amrinone,60719-84-8,SmallMoleculeDrug,C13594,D00231,3698,46504647,"",PA164746803,"","","","",13165,"","",Amrinone,"",,3570,34651,DAP001392
DB01428,Oxybenzone,131-57-7,SmallMoleculeDrug,C14285,D05309,4632,46508419,"",PA164742933,"","","","",33,"","",Oxybenzone,"",,4471,50253134,
DB01429,Aprindine,37640-71-4,SmallMoleculeDrug,"",D01326,2218,46505478,"",PA164764496,"","","","","","","",Aprindine,"",,2132,,DAP000954
DB01430,Almitrine,27469-53-0,SmallMoleculeDrug,"",D02822,33887,46505517,53778,PA164750492,"","","","","","","",Almitrine,"",,31235,,DAP000468
DB01431,Allylestrenol,432-60-0,SmallMoleculeDrug,C12811,D01374,235905,46506946,"",PA164745307,"","","","","","","","","",,205855,,DPR000085
DB01432,Cholestyramine,11041-12-6,SmallMoleculeDrug,"","",,,"",PA448974,"","","","",10235,http://www.rxlist.com/cgi/generic/cholestyramine.htm,"",Cholestyramine,http://www.drugs.com/cdi/cholestyramine-powder.html,,,,
DB01433,Methadyl Acetate,509-74-0,SmallMoleculeDrug,"","",10517,46505532,"",PA164746889,"","","","","","","",,,,10080,50027391,DAP001137
DB01434,19-norandrostenedione,734-32-7,SmallMoleculeDrug,C14500,"",92834,46505377,"","","","","","","","",http://www.pdrhealth.com/drug_info/nmdrugprofiles/nutsupdrugs/19n_0010.shtml,19-Norandrostenedione,"",,83803,,
DB01435,Antipyrine,60-80-0,SmallMoleculeDrug,"",D01776,2206,46505216,31225,PA448453,"","","","",8859,"",http://www.pdrhealth.com/drug_info/rxdrugprofiles/drugs/ant1656.shtml,Phenazone,"",,2121,,DNC001118
DB01436,Alfacalcidol,41294-56-8,SmallMoleculeDrug,"",D01518,5282181,46505115,"",PA164746469,"","","","",4892,"","","","",,4445376,,
DB01437,Glutethimide,77-21-4,SmallMoleculeDrug,C07489,D00532,3487,46506283,"",PA164749505,"","","","","","","",Glutethimide,"",,3367,,DAP001305
DB01438,Phenazopyridine,94-78-0,SmallMoleculeDrug,C07429,"",4756,46507962,"",PA164746899,"","","","",20246,http://www.rxlist.com/cgi/generic/phenazopyridine.htm,http://www.pdrhealth.com/drug_info/rxdrugprofiles/drugs/pyr1365.shtml,Phenazopyridine,http://www.drugs.com/cdi/phenazopyridine.html,,4592,,
DB01439,3-Methylthiofentanyl,86052-04-2,SmallMoleculeDrug,"","",62296,46506995,53763,"","","","","","","","",3-Methylthiofentanyl,"",,56092,,
DB01440,Gamma Hydroxybutyric Acid,591-81-1,SmallMoleculeDrug,C00989,"",3037032,46507548,16724,PA10819,"","","","","","","",Gamma-Hydroxybutyric_acid,"",,2300886,,DAP001522
DB01441,"5-Methoxy-N,N-diisopropyltryptamine",4021-34-5,SmallMoleculeDrug,"","",151182,46506676,"","","","","","","","","",5-Methoxy-diisopropyltryptamine,,,133247,,
DB01442,MMDA,13674-05-0,SmallMoleculeDrug,"","",26175,46506802,"","","","","","","","","",MMDA_%28psychedelic%29,"",,24386,,
DB01443,19-Nor-5-androstenedione,19289-77-1,SmallMoleculeDrug,"","",,,"","","",,,,"","","","","",,,,
DB01444,Dimethylthiambutene,524-84-5,SmallMoleculeDrug,"","",10668,46505069,59781,"","","","","","","","",Dimethylthiambutene,,,10218,,
DB01445,Bufotenine,487-93-4,SmallMoleculeDrug,C08299,"",10257,46507174,3210,"","","","","","","","",Bufotenine,,,9839,,
DB01446,Alpha-methyltryptamine,299-26-3,SmallMoleculeDrug,"","",9287,46507024,59020,"","",,,,"","","",Alpha-methyltryptamine,"",,8930,50014210,
DB01447,4-Methylaminorex,3568-94-3,SmallMoleculeDrug,,,92196,46508135,,,,,,,"",,,4-Methylaminorex,,,83237,,
DB01448,19-Nor-4-androstenedione,,SmallMoleculeDrug,,,,,,,,,,,"",,,,,,,,
DB01450,Dihydroetorphine,14357-76-7,SmallMoleculeDrug,,,107765,46507682,,,,,,,"",,,,,,96924,,
DB01451,1-Androstenedione,,SmallMoleculeDrug,,,,,,,,,,,"",,,,,,,,
DB01452,Heroin,561-27-3,SmallMoleculeDrug,C06534,"",5462328,46506839,27808,PA452619,"","","","","","","",Heroin,http://www.drugs.com/heroin.html,,4575379,,
DB01453,Beta-hydroxyfentanyl,78995-10-5,SmallMoleculeDrug,,,62278,46505363,,,,,,,"",,,,,,56079,,
DB01454,"3,4-Methylenedioxymethamphetamine",42542-10-9,SmallMoleculeDrug,C07577,"",1615,46506404,1391,PA131887008,"",,,,"","","","3,4-Methylenedioxymethamphetamine","",,1556,,
DB01455,19-Nor-5-androstenediol,,SmallMoleculeDrug,,,,,,,,,,,"",,,,,,,,
DB01456,5-androstenedione,571-40-4,SmallMoleculeDrug,"","",,,"","","",,,,"","","",5-Androstenedione,"",,,,
DB01458,"2,5-Dimethoxy-4-(n)-propylthiophenethylamine",207740-26-9,SmallMoleculeDrug,,,,,,,,,,,"",,,,,,,,
DB01459,Bezitramide,15301-48-1,SmallMoleculeDrug,"","",61791,46505037,"","","",,,,"","","",Bezitramide,"",,55675,,
DB01460,Diethyltryptamine,61-51-8,SmallMoleculeDrug,"","",6090,46504638,"","","","","","","","","",Diethyltryptamine,,,5865,50094676,
DB01461,Dimenoxadol,509-78-4,SmallMoleculeDrug,"","",17036,46506064,"","","",,,,"","","",,"",,16137,,
DB01462,Etonitazene,911-65-9,SmallMoleculeDrug,,,13493,46508885,,,,,,,"",,,Etonitazene,,,12908,50013847,
DB01463,Fencamfamine,1209-98-9,SmallMoleculeDrug,"","",14584,46508161,"",PA164747055,"","","","","","","",Fencamfamine,"",,13922,,DAP001007
DB01464,Furethidine,2385-81-1,SmallMoleculeDrug,,,61306,46506907,,,,,,,"",,,,,,55245,,
DB01465,"2,5-Dimethoxyamphetamine",2801-68-5,SmallMoleculeDrug,,,62787,46507168,,,,,,,"",,,,,,56526,50005251,
DB01466,Ethylmorphine,76-58-4,SmallMoleculeDrug,C07537,D07929,5359271,46505092,"","","","","","","","","",Ethylmorphine,"",,4514250,,
DB01467,"2,5-Dimethoxy-4-ethylamphetamine",22004-32-6,SmallMoleculeDrug,,,27402,46504746,,,,,,,"",,,"2,5-Dimethoxy-4-ethylamphetamine",,,25499,50005245,
DB01468,Ethylmethylthiambutene,441-61-2,SmallMoleculeDrug,,,46424,46505584,,,,,,,"",,,Ethylmethylthiambutene,,,42256,,
DB01469,Acetorphine,25333-77-1,SmallMoleculeDrug,C11787,,62795,46506577,,,,,,,"",,,,,,56532,,
DB01470,Î±-methylthiofentanyl,103963-66-2,SmallMoleculeDrug,"","",62309,46508575,"","","",,,,"","","","","",,56104,,
DB01471,Bolasterone,1605-89-6,SmallMoleculeDrug,C14475,D03144,102146,46504950,,,,,,,"",,,,,,92280,,
DB01472,4-Methoxyamphetamine,23239-32-9,SmallMoleculeDrug,"","",31721,46507471,"","","",,,,"","","",,"",,29417,50024209,
DB01473,Betaprodine,468-59-7,SmallMoleculeDrug,,,6471,46507695,,,,,,,"",,,,,,6227,,
DB01474,"17Alpha-methyl-3beta,17beta-dihydroxyandrost-4-ene",,SmallMoleculeDrug,,,,,,,,,,,"",,,,,,,,
DB01475,Dioxaphetyl butyrate,467-86-7,SmallMoleculeDrug,,,48194,46507448,,,,,,,"",,,,,,43838,,
DB01476,Haloxazolam,59128-97-1,SmallMoleculeDrug,,D01758,3563,46508327,,,,,,,"",,,Haloxazolam,,,3442,,
DB01477,Codeine methylbromide,125-27-9,SmallMoleculeDrug,,,5362447,46506596,,,,,,,"",,,,,,4515039,,
DB01478,desmethylprodine,13147-09-6,SmallMoleculeDrug,"","",61583,46504635,"","","",,,,"","","",Desmethylprodine,"",,55493,,
DB01479,"17Alpha-methyl-3alpha,17beta-dihydroxy-5alpha-androstane",,SmallMoleculeDrug,,,,,,,,,,,"",,,,,,,,
DB01480,Cyprenorphine,4406-22-8,SmallMoleculeDrug,,,544534,46506801,,,,,,,"",,,,,,473961,,
DB01481,Delta1-dihydrotestosterone,65-06-5,SmallMoleculeDrug,C15377,"",236666,46507716,"","","","","","","","","",,,,206590,,
DB01482,Fenethylline,3736-08-1,SmallMoleculeDrug,"","",102710,46505193,"","","",,,,"","","",Fenethylline,"",,92775,,
DB01483,Barbital,57-44-3,SmallMoleculeDrug,C02517,"",2294,46508979,31252,PA448538,"",,,,"","","",Barbital,"",,2206,,DAP001350
DB01484,"4-Bromo-2,5-dimethoxyamphetamine",32156-26-6,SmallMoleculeDrug,,,62065,46507989,,,,,,,"",,,,,,55902,50005257,
DB01485,4-Hydroxytestosterone,2141-17-5,SmallMoleculeDrug,"","",,,"","","",,,,"","","",4-Hydroxytestosterone,"",,,,
DB01486,Cathine,492-39-7,SmallMoleculeDrug,C08300,"",441457,46509110,"","","","","","","","","",Cathine,"",,390189,,
DB01487,Embutramide,15687-14-6,SmallMoleculeDrug,,D03984,27453,46504563,,,,,,,11998,,,,,,25547,,
DB01488,Dimethyltryptamine,61-50-7,SmallMoleculeDrug,C08302,"",6089,46507463,"","","",,,,"","","",Dimethyltryptamine,,,5864,,
DB01489,Camazepam,36104-80-0,SmallMoleculeDrug,"",D07315,37367,46505921,"","","",,,,"","","",Camazepam,"",,34285,,
DB01490,Aminorex,2207-50-3,SmallMoleculeDrug,,D02909,16630,46507089,,,,,,,"",,,Aminorex,,,15767,,
DB01491,Dipipanone,467-83-4,SmallMoleculeDrug,,,13331,46508855,,,,,,,"",,,Dipipanone,,,12766,,
DB01493,Ethylestrenol,965-90-2,SmallMoleculeDrug,"","",13765,46505460,"",PA449539,"",,,,"","","",Ethylestrenol,"",,13168,,
DB01494,Chloral betaine,2218-68-0,SmallMoleculeDrug,"","",16676,46508513,"","","",,,,"","","","","",,15813,,
DB01495,Dichloralphenazone,480-30-8,SmallMoleculeDrug,"","",10188,46507898,"","","",,,,"","","",Dichloralphenazone,"",,9776,,
DB01496,Barbituric acid derivative,,SmallMoleculeDrug,,,3003157,46507405,,,,,,,"",,,,,,2273815,,
DB01497,Etorphine,14521-96-1,SmallMoleculeDrug,C11793,"",26721,46505591,4912,"","","","","",20266,"","",Etorphine,"",,24895,,DNC000631
DB01498,Alphamethadol,17199-54-1,SmallMoleculeDrug,,,62709,46507318,,,,,,,"",,,,,,56456,,
DB01499,Alphameprodine,468-51-9,SmallMoleculeDrug,,,61119,46507922,,,,,,,"",,,,,,55067,,
DB01500,4-Hydroxy-19-nortestosterone,4721-69-1,SmallMoleculeDrug,,,107580,46508722,,,,,,,"",,,,,,96784,,
DB01501,Difenoxin,28782-42-5,SmallMoleculeDrug,C07871,D03809,34328,46508854,4534,"","",,,,"",http://www.rxlist.com/motofen-drug.htm,http://dailymed.nlm.nih.gov/dailymed/lookup.cfm?setid=a07005a9-6f31-4cd6-9abf-334a9a882551,Difenoxin,http://www.drugs.com/cdi/motofen.html,,31620,,
DB01502,Diampromide,552-25-0,SmallMoleculeDrug,,,62370,46505265,,,,,,,"",,,,,,56158,,
DB01503,1-Androstenediol,,SmallMoleculeDrug,,,,,,,,,,,"",,,,,,,,
DB01505,Etoxeridine,469-82-9,SmallMoleculeDrug,,D02151,61122,46505813,,,,,,,"",,,,,,55070,,
DB01506,1-Phenylcyclohexylamine,2201-24-3,SmallMoleculeDrug,,,31862,46506337,,,,,,,"",,,,,,29546,50210761,
DB01509,"3,4-Methylenedioxyamphetamine",4764-17-4,SmallMoleculeDrug,"","",1614,46506100,100592,"","",,,,"","","","3,4-Methylenedioxyamphetamine","",,1555,50005247,
DB01510,Dehydrochloromethyltestosterone,,SmallMoleculeDrug,,,,,,,,,,,"",,,,,,,,
DB01511,Delorazepam,2894-67-9,SmallMoleculeDrug,"",D07784,17925,46504957,"","","",,,,"","","",Delorazepam,http://www.drugs.com/international/delorazepam.html,,16929,50026858,
DB01512,Hydromorphinol,2183-56-4,SmallMoleculeDrug,,,5463858,46508311,,,,,,,"",,,,,,4576407,,
DB01513,"17Alpha-methyl-3beta,17beta-dihydroxy-5alpha-androstane",,SmallMoleculeDrug,,,,,,,,,,,"",,,,,,,,
DB01514,Furazabol,1239-29-8,SmallMoleculeDrug,"","",14708,46505276,"","","",,,,"","","",Furazabol,"",,14032,,
DB01515,Benzoylecgonine,519-09-5,SmallMoleculeDrug,C10847,"",448223,46508112,41001,"","","","","","","","",Benzoylecgonine,"",,395095,,
DB01516,"3,4,5-Trimethoxyamphetamine",1082-88-8,SmallMoleculeDrug,,,31016,46505648,,,,,,,"",,,"3,4,5-Trimethoxyamphetamine",,,28775,50005256,
DB01518,Benzethidine,3691-78-9,SmallMoleculeDrug,,,62516,46507451,,,,,,,"",,,,,,56290,,
DB01520,Tenocyclidine,21500-98-1,SmallMoleculeDrug,"","",62751,46505124,"","","","","","","","","",Tenocyclidine,"",,56495,50004107,
DB01521,Clostebol,1093-58-9,SmallMoleculeDrug,"",D07731,68947,46505505,"","","",,,,"","","",Clostebol,"",,62171,,
DB01522,Betacetylmethadol,17199-59-6,SmallMoleculeDrug,,,62710,46508290,,,,,,,"",,,,,,56457,,
DB01523,Clonitazene,3861-76-5,SmallMoleculeDrug,,,62528,46509015,,,,,,,"",,,,,,56301,,
DB01524,5-Androstenediol,,SmallMoleculeDrug,,,223407,46507476,,,,,,,"",,,,,,194034,,
DB01525,Ecgonine,481-37-8,SmallMoleculeDrug,C10858,,91460,46506479,,,,,,,"",,,Ecgonine,,,82586,,
DB01526,4-Androstenediol,1156-92-9,SmallMoleculeDrug,C14210,,136297,46507648,,,,,,,"",,,,,,120071,,
DB01527,Clortermine,10389-73-8,SmallMoleculeDrug,"",D03566,25223,46505926,"","","",,,,"","","",Clortermine,"",,23558,,
DB01528,"4-Methyl-2,5-dimethoxyamphetamine",15588-95-1,SmallMoleculeDrug,,,85875,46504804,,,,,,,"",,,,,,77462,50005265,
DB01529,Dextromoramide,357-56-2,SmallMoleculeDrug,,,9648,46507896,,,,,,,"",,,Dextromoramide,,,9269,,
DB01530,"3Alpha,17beta-dihydroxy-5alpha-androstane",1852-53-5,SmallMoleculeDrug,,,11957457,46505144,,,,,,,"",,,,,,10131707,,
DB01531,Desomorphine,427-00-9,SmallMoleculeDrug,,,521115,46506785,,,,,,,"",,,,,,454550,,
DB01532,Î±-Methylacetylfentanyl,101860-00-8,SmallMoleculeDrug,"","",62307,46507041,"","","",,,,"","","","","",,56102,,
DB01533,Diethylthiambutene,86-14-6,SmallMoleculeDrug,,,6833,46507304,,,,,,,"",,,Diethylthiambutene,,,6572,,
DB01534,Chlorhexadol,3563-58-4,SmallMoleculeDrug,"",D07325,19094,46508125,"","","",,,,"","","",Chloralodol,"",,18027,,
DB01535,Carfentanil,59708-52-0,SmallMoleculeDrug,"","",62156,46505501,61084,"","",,,,"","","",Carfentanil,"",,,50012477,
DB01536,4-Androstenedione,63-05-8,SmallMoleculeDrug,C00280,D00051,6128,46508011,16422,"",ASD,,,,"","","",,"",,5898,,
DB01537,"4-Bromo-2,5-dimethoxyphenethylamine",66142-81-2,SmallMoleculeDrug,,,98527,46504806,,,,,,,"",,,,,,88978,50005267,
DB01538,Acetyldihydrocodeine,3861-72-1,SmallMoleculeDrug,,,5463874,46507175,,,,,,,"",,,Acetyldihydrocodeine,,,4576412,,
DB01539,1-Piperidinocyclohexanecarbonitrile,3867-15-0,SmallMoleculeDrug,,,62529,46507601,,,,,,,"",,,,,,56302,,
DB01540,17alpha-methyl-4-hydroxynandrolone,2747-16-2,SmallMoleculeDrug,"","",69249407,46504925,"","","",,,,"","","","","",,,,
DB01541,Boldenone,846-48-0,SmallMoleculeDrug,C14502,"",13308,46505583,34584,"","","","","",7402,"","",Boldenone,"",,12744,,
DB01542,Allylprodine,25384-17-2,SmallMoleculeDrug,,,32938,46505931,,,,,,,"",,,,,,30495,,
DB01543,13Beta-ethyl-17beta-hydroxygon-4-en-3-one,,SmallMoleculeDrug,,,,,,,,,,,"",,,,,,,,
DB01544,Flunitrazepam,1622-62-4,SmallMoleculeDrug,"",D01230,3380,46504553,"",PA164781320,"","","","","","","",Flunitrazepam,"",,3263,25878,DAP000931
DB01545,Ethyl loflazepate,29177-84-2,SmallMoleculeDrug,"",D01293,3299,46507486,"","","",,,,"","","",Ethyl_loflazepate,"",,3183,,
DB01546,Alpha-ethyltryptamine,2235-90-7,SmallMoleculeDrug,C06213,D04092,8367,46507084,"","","",,,,"","","",Alpha-ethyltryptamine,"",,8064,,
DB01547,Drotebanol,3176-03-2,SmallMoleculeDrug,,D01496,6916258,46508971,,,,,,,"",,,,,,4576408,,
DB01548,Diprenorphine,14357-78-9,SmallMoleculeDrug,C11794,"",26644,46506559,"","","",,,,20253,"","",Diprenorphine,"",,24820,21865,
DB01549,Rolicyclidine,2201-39-0,SmallMoleculeDrug,"","",62436,46507433,60805,"","","","","","","","",Rolicyclidine,,,56218,,
DB01550,Fenproporex,16397-28-7,SmallMoleculeDrug,"",D07947,61810,46508336,"","","",,,,"","","",Fenproporex,http://www.drugs.com/international/fenproporex.html,,55690,,
DB01551,Dihydrocodeine,125-28-0,SmallMoleculeDrug,C08024,D01481,5284543,46506478,"",PA449322,"",,,,"","","",Dihydrocodeine,http://www.drugs.com/international/dihydrocodeine.html,,4447600,,
DB01552,Betameprodine,468-50-8,SmallMoleculeDrug,"","",61118,46505637,"","","",,,,"","","",Betameprodine,"",,55066,,
DB01553,Cloxazolam,24166-13-0,SmallMoleculeDrug,"",D01268,2816,46505281,"","","",,,,"","","",Cloxazolam,http://www.drugs.com/international/cloxazolam.html,,2714,,
DB01554,19-Nor-4-androstenediol,,SmallMoleculeDrug,,,,,,,,,,,"",,,,,,,,
DB01555,Alphacetylmethadol,17199-58-5,SmallMoleculeDrug,,,22308,46505975,,,,,,,"",,,,,,20937,,
DB01556,Chlorphentermine,461-78-9,SmallMoleculeDrug,C07559,"",10007,46505599,"","","","","","","","","",Chlorphentermine,"",,9613,,
DB01557,Î±-Methylfentanyl,79704-88-4,SmallMoleculeDrug,"","",62281,46507153,"","","",,,,"","","",Alpha-methylfentanyl,"",,56081,,
DB01558,Bromazepam,1812-30-2,SmallMoleculeDrug,"",D01245,2441,46505694,"",PA10035,"","","","",2007,"","",Bromazepam,http://www.drugs.com/international/bromazepam.html,,2347,,DAP001035
DB01559,Clotiazepam,33671-46-4,SmallMoleculeDrug,"","",2811,46508776,"",PA164752437,"","","","","","","",Clotiazepam,"",,2709,,DAP000932
DB01560,Cathinone,71031-15-7,SmallMoleculeDrug,C08301,"",62258,46508478,"","","","","","","","","",Cathinone,"",,56062,,
DB01561,Androstanedione,846-46-8,SmallMoleculeDrug,C00674,"",222865,46508701,15994,"","",,,,"","","",,"",,193520,,
DB01562,1-(2-Phenylethyl)-4-phenyl-4-acetoxypiperidine,64-52-8,SmallMoleculeDrug,"","",60977,46505389,"","","","","","","","","",,,,54939,,
DB01563,Chloral hydrate,302-17-0,SmallMoleculeDrug,C06899,D01302,2707,46507155,28142,PA448925,"",,,,10068,http://www.rxlist.com/cgi/generic/chloralhyd.htm,"",Chloral_hydrate,http://www.drugs.com/cdi/chloral-hydrate.html,,2606,,
DB01564,Calusterone,17021-26-0,SmallMoleculeDrug,"","",28204,46507441,"","","","","","","","","",,,,26239,,
DB01565,Dihydromorphine,509-60-4,SmallMoleculeDrug,C11782,"",5359421,46506587,"","","",,,,"","","",Dihydromorphine,,,4514282,,
DB01566,"3,4-Methylenedioxy-N-ethylamphetamine",14089-52-2,SmallMoleculeDrug,,,105039,46508229,,,,,,,"",,,,,,94775,,
DB01567,Fludiazepam,3900-31-0,SmallMoleculeDrug,"",D01354,3369,46507563,31618,PA164745609,"","","","","","","",Fludiazepam,"",,3252,,DAP000934
DB01568,Codeine-N-oxide,3688-65-1,SmallMoleculeDrug,,,5359929,46504794,,,,,,,"",,,,,,4514400,,
DB01569,Formebolone,2454-11-7,SmallMoleculeDrug,"","",17150,46508967,"","","",,,,"","","",Formebolone,"",,16234,,
DB01570,Ohmefentanyl,78995-14-9,SmallMoleculeDrug,"","",62279,46507925,"","","",,,,"","","",Ohmefentanyl,"",,56080,50033531,
DB01571,3-Methylfentanyl,42045-86-3,SmallMoleculeDrug,"","",61996,46509149,61092,"","","","","","","","",3-Methylfentanyl,"",,55844,,
DB01572,17Alpha-methyl-delta1-dihydrotestosterone,,SmallMoleculeDrug,,,,,,,,,,,"",,,,,,,,
DB01573,Benzylmorphine,14297-87-1,SmallMoleculeDrug,"","",5362507,46504682,"","","","","","","","","",Benzylmorphine,,,4515062,,
DB01574,Attapulgite,12174-11-7,SmallMoleculeDrug,"","",,,"",PA164781017,"","","","",6275,"","",Attapulgite,http://www.drugs.com/cdi/attapulgite.html,,,,
DB01575,Kaolin,1332-58-7,SmallMoleculeDrug,"","",,,"",PA10457,"","","","",9653,"","",Kaolin,http://www.drugs.com/npc/kaolin-hydrated-aluminum-silicate.html,,,,
DB01576,Dextroamphetamine,51-64-9,SmallMoleculeDrug,C07884,D03740,5826,46506252,4469,PA449269,"","","","",8298	8295,http://www.rxlist.com/cgi/generic/dextroamphetamine.htm,"",Dextroamphetamine,http://www.drugs.com/cdi/dextroamphetamine.html,,5621,,DAP001470
DB01577,Methamphetamine,537-46-2,SmallMoleculeDrug,C07164,"",10836,46508541,6809,PA450403,"","","","","",http://www.rxlist.com/cgi/generic/methamphetamine.htm,"",Methamphetamine,http://www.drugs.com/methamphetamine.html,,10379,,DAP001496
DB01578,Metrizamide,31112-62-6,SmallMoleculeDrug,"","",443944,46506223,"",PA164742936,"","","","","","","",,"",,391998,,
DB01579,Phendimetrazine,634-03-7,SmallMoleculeDrug,C07904,"",12460,46506122,"",PA450902,"","","","","",http://www.rxlist.com/cgi/generic/phendime.htm,"",Phendimetrazine,http://www.drugs.com/phendimetrazine.html,,11950,,DAP000574
DB01580,Oxprenolol,6452-71-7,SmallMoleculeDrug,"","",4631,46508996,"",PA10284,"","","","",2156,"","",Oxprenolol,"",,4470,50240370,DAP000485
DB01581,Sulfamerazine,127-79-7,SmallMoleculeDrug,"","",5325,46505036,102130,PA164776842,"","","","",8193,"","",Sulfamerazine,"",,5134,,DAP001240
DB01582,Sulfamethazine,57-68-1,SmallMoleculeDrug,"","",5327,46507146,102265,PA451542,"","","","",8187,"","",,"",,5136,,DAP001241
DB01583,Liotrix,8065-29-0,SmallMoleculeDrug,"","",71371,46506203,"",PA164748036,"","","","","",http://www.rxlist.com/cgi/generic/liot.htm,"","",http://www.drugs.com/cdi/liotrix.html,,64467,,
DB01584,Thyroglobulin,9010-34-8,BiotechDrug,"","",,,"",PA164754910,"",P01266,Thyroglobulin,"","","","",Thyroglobulin,http://www.drugs.com/international/thyroglobulin.html,,,,
DB01586,Ursodeoxycholic acid,128-13-2,SmallMoleculeDrug,C07880,D00734,31401,46508795,9907,PA451837,IU5,"","","",952,"","",Ursodiol,"",,29131,,DNC000420
DB01587,Ketazolam,27223-35-4,SmallMoleculeDrug,"","",33746,46507008,"",PA164749385,"","","","",2010,"","",Ketazolam,"",,31110,,
DB01588,Prazepam,2955-38-6,SmallMoleculeDrug,C07366,D00470,4890,46505417,"",PA164776668,"","","","","","","",Prazepam,"",,4721,,DAP000689
DB01589,Quazepam,36735-22-5,SmallMoleculeDrug,C07336,D00457,4999,46505952,"",PA164744373,"","","","","","","",Quazepam,http://www.drugs.com/cdi/quazepam.html,,4825,,DAP000690
DB01590,Everolimus,159351-69-6,SmallMoleculeDrug,"",D02714,70789204,46505248,"",PA164746311,"","","","",13238,http://www.rxlist.com/afinitor-drug.htm,"",Everolimus,http://www.drugs.com/cdi/everolimus.html,,,,DAP001223
DB01591,Solifenacin,242478-37-1,SmallMoleculeDrug,"",D08522,,,"",PA164783810,"","","","",18175,http://www.rxlist.com/cgi/generic/vesicare.htm,"",Solifenacin,http://www.drugs.com/cdi/solifenacin.html,,,,DAP001129
DB01592,Iron,7439-89-6,SmallMoleculeDrug,C00023,"",23925,46509190,18248,PA450087,"","","","",309	4845	4839	246,http://www.rxlist.com/cgi/generic/fedex.htm,http://www.pdrhealth.com/drug_info/nmdrugprofiles/nutsupdrugs/iro_0149.shtml,Iron,http://www.drugs.com/mtm/ferrous-gluconate.html,,22368,,DAP001313
DB01593,Zinc,7440-66-6,SmallMoleculeDrug,C00038,"",23994,46506903,30185,PA451956,"","","","",331	6321	6353,"","",Zinc,http://www.drugs.com/cdi/zinc-oxide-cream.html,,22430,,
DB01594,Cinolazepam,75696-02-5,SmallMoleculeDrug,"","",3033621,46508803,59514,PA164748034,"","","","","","","",Cinolazepam,"",,2298251,,DAP001250
DB01595,Nitrazepam,146-22-5,SmallMoleculeDrug,C07487,D00531,4506,46505806,"",PA10242,"","","","",9558,"","",Nitrazepam,"",,4350,50020856,DAP000691
DB01597,Cilastatin,82009-34-5,SmallMoleculeDrug,C01675,"",6435415,46505611,3697,PA448998,CIL,"","","",11321,"","",Cilastatin,"",,4444109,,DAP000632
DB01598,Imipenem,74431-23-5,SmallMoleculeDrug,"","",104838,46505744,471744,PA449968,"","","","",1390,"","",Imipenem,"",,94631,,DAP000459
DB01599,Probucol,23288-49-5,SmallMoleculeDrug,C07373,D00476,4912,46508876,8427,PA451107,"","","","",2169,"","",Probucol,http://www.drugs.com/cons/probucol.html,,,50007260,DAP000916
DB01600,Tiaprofenic acid,33005-95-7,SmallMoleculeDrug,"","",5468,46504590,32221,PA164764503,"","","","",1921,"","",Tiaprofenic_acid,"",,5269,,DAP000973
DB01601,Lopinavir,192725-17-0,SmallMoleculeDrug,C12871,D01425,92727,46508588,"",PA450264,AB1,"","","",12093,http://www.rxlist.com/cgi/generic/kaletracaps.htm,http://www.pdrhealth.com/drug_info/rxdrugprofiles/drugs/kal1581.shtml,Lopinavir,"",,83706,578,DAP000708
DB01602,Bacampicillin,50972-17-3,SmallMoleculeDrug,C08122,"",441397,46507859,2968,PA164745461,"","","","",8350,"","","",http://www.drugs.com/mtm/bacampicillin.html,,390135,,DAP001162
DB01603,Meticillin,61-32-5,SmallMoleculeDrug,C07177,"",6087,46508973,6827,PA164777034,"","","","","","","",Methicillin,"",,5862,,DAP001170
DB01604,Pivampicillin,33817-20-8,SmallMoleculeDrug,C11750,"",33478,46505340,8255,PA164776912,"","","","",8347,"","",Pivampicillin,"",,30899,,DAP001171
DB01605,Pivmecillinam,32886-97-8,SmallMoleculeDrug,"",D02889,115163,46506880,51210,PA164750167,"","","","",8343,"","",,"",,,,DAP001174
DB01606,Tazobactam,89786-04-9,SmallMoleculeDrug,C07771,D00660,123630,46508088,"",PA164764504,"","","","",11242,"","",Tazobactam,"",,110216,50053173,DAP000926
DB01607,Ticarcillin,34787-01-4,SmallMoleculeDrug,C07139,"",36921,46505959,9587,PA451684,"","","","",2123	19818,http://www.rxlist.com/cgi/generic/timentin.htm,"",Ticarcillin,http://www.drugs.com/cdi/ticarcillin.html,,33876,,DAP000458
DB01608,Propericiazine,2622-26-6,SmallMoleculeDrug,"",D01485,4747,46505085,31981,PA164781043,"","","","",13098,"","",,"",,4585,,DAP000413
DB01609,Deferasirox,201530-41-8,SmallMoleculeDrug,"",D03669,5493381,46506791,"",PA164760843,"","","","",20022,http://www.rxlist.com/cgi/generic/exjade.htm,"",Deferasirox,http://www.drugs.com/cdi/deferasirox.html,,4591431,,
DB01610,Valganciclovir,175865-60-8,SmallMoleculeDrug,"","",64147,46505524,"",PA10227,"","","","",12759,http://www.rxlist.com/cgi/generic/valganciclovir.htm,http://www.pdrhealth.com/drug_info/rxdrugprofiles/drugs/val1584.shtml,Valganciclovir,http://www.drugs.com/cdi/valganciclovir.html,,57721,,DAP000646
DB01611,Hydroxychloroquine,118-42-3,SmallMoleculeDrug,C07043,D08050,3652,46508459,"",PA164777036,"","","","",6506,http://www.rxlist.com/cgi/generic/hquine.htm,"",Hydroxychloroquine,http://www.drugs.com/cdi/hydroxychloroquine.html,,3526,,DAP000878
DB01612,Amyl Nitrite,110-46-3,SmallMoleculeDrug,C07457,D00517,10026,46507839,55344,PA164750570,"","","","",5395,http://www.rxlist.com/cgi/generic/amylnitrite.htm,"",Amyl_nitrite,http://www.drugs.com/cons/amyl-nitrite-inhalation-oral-nebulization.html,,,,
DB01613,Erythrityl Tetranitrate,7297-25-8,SmallMoleculeDrug,"","",5284553,46508990,60072,PA164746528,"","","","","","","","","",,,,DAP001060
DB01614,Acepromazine,61-00-7,SmallMoleculeDrug,"",D02604,6077,46508205,44932,PA164783999,PMZ,"","","",8035,"","",Acepromazine,"",,5852,,
DB01615,Aceprometazine,13461-01-3,SmallMoleculeDrug,"","",26035,46506646,53770,PA164743727,"","","","","","","",Aceprometazine,"",,24249,,DAP001075
DB01616,Alverine,150-59-4,SmallMoleculeDrug,"",D07440,3678,46506981,518413,PA164764505,"","","","","","","",Alverine,"",,3550,,
DB01618,Molindone,7416-34-4,SmallMoleculeDrug,C07230,"",23897,46504744,"",PA164746756,"","","","","",http://www.rxlist.com/cgi/generic/molindone.htm,http://www.pdrhealth.com/drug_info/rxdrugprofiles/drugs/mob1614.shtml,Molindone,http://www.drugs.com/cdi/molindone.html,,22342,50130290,DAP000979
DB01619,Phenindamine,82-88-2,SmallMoleculeDrug,C07790,"",11291,46508187,"",PA164750491,"","","","","","","",,http://www.drugs.com/mtm/phenindamine.html,,10817,50089147,DAP001073
DB01620,Pheniramine,86-21-5,SmallMoleculeDrug,"","",4761,46505932,"",PA164744506,"","","","",6895,"","",Pheniramine,"",,4597,50017656,DAP001063
DB01621,Pipotiazine,39860-99-6,SmallMoleculeDrug,"",D08385,62867,46508263,"",PA10158,"","","","",7968,"","","","",,56598,,
DB01622,Thioproperazine,316-81-4,SmallMoleculeDrug,"",D08585,9429,46507111,59120,PA164754875,"","","","",7999,"","","","",,9058,,
DB01623,Thiothixene,5591-45-7,SmallMoleculeDrug,"","",941651,46505564,"",PA451669,"","","","",10039,http://www.rxlist.com/cgi/generic/thiothix.htm,http://www.pdrhealth.com/drug_info/rxdrugprofiles/drugs/nav1285.shtml,Thiothixene,http://www.drugs.com/cdi/thiothixene.html,,819430,,DAP000318
DB01624,Zuclopenthixol,53772-83-1,SmallMoleculeDrug,"",D03556,5311507,46507341,"",PA452629,"","","","",11264	191	190,"","",Zuclopenthixol,http://www.drugs.com/international/zuclopenthixol.html,,4470984,,DAP000845
DB01625,Isopropamide,7492-32-2,SmallMoleculeDrug,C07055,"",3775,46507726,"",PA164781398,"","","","",6709	6708,"","",Isopropamide_iodide,"",,3643,,
DB01626,Pargyline,555-57-7,SmallMoleculeDrug,C07414,"",4688,46507368,"",PA450797,"","","","","","","",Pargyline,"",,4526,50172756,DAP000580
DB01627,Lincomycin,154-21-2,SmallMoleculeDrug,C06812,D00223,656509,46506668,6472,PA164749212,"","","","",8553	8552,http://www.rxlist.com/cgi/generic/lincocin.htm,"",Lincomycin,http://www.drugs.com/cdi/lincomycin.html,,570892,,DAP000839
DB01628,Etoricoxib,202409-33-4,SmallMoleculeDrug,C11718,D03710,123619,46504505,6339,PA164776853,5CH,"","","","","","",Etoricoxib,"",,110209,50072064,DAP000738
DB01629,5-Fluorouridine,316-46-1,SmallMoleculeDrug,C16633,"",9427,46504520,40154,"",5UD,,,,"","","","","",,,,
DB01630,SC-74020,"",SmallMoleculeDrug,"","",5288596,46508106,"","",I52,"","","","","","",,,,4989,,
DB01631,Methyl Nonanoate (Ester),,SmallMoleculeDrug,,,15606,46507519,,,NON,,,,"",,,,,,14846,,
DB01632,Alpha-Phosphoribosylpyrophosphoric Acid,13270-65-0,SmallMoleculeDrug,,,7339,46506467,17111,,PRP,,,,"",,,,,,1012,25315,
DB01633,Deoxy-2-Fluoro-B-D-Cellotrioside,,SmallMoleculeDrug,,,46936177,46507333,,,FCT,,,,"",,,,,,21239258,,
DB01634,2-Oxy-4-Hydroxy-5-(2-Hydrazinopyridine)Phenylalanine,,SmallMoleculeDrug,,,46936179,46505493,,,PAQ,,,,"",,,,,,2538105,,
DB01635,"2,2-Dimethylthiazolidine-4-Carboxylic Acid	(Dmt)Thiazolidine",,SmallMoleculeDrug,,,676443,46505762,,,2MT,,,,"",,,,,,371536,,
DB01636,Clorocruoro Hem,"",SmallMoleculeDrug,"","",23644421,46507863,"","",CCH,,,,"","","",,"",,,,
DB01637,"3,7,11,15-Tetramethyl-Hexadecan-1-Ol",,SmallMoleculeDrug,,,444637,46504960,,,ARC,,,,"",,,,,,92535,,
DB01638,D-Sorbitol,50-70-4,SmallMoleculeDrug,C00794,D00096,5780,46507030,17924,PA451455,SOR,"","","","","","",Sorbitol,"",,440,,
DB01639,N-Methyl-Pyridoxal-5'-Phosphate,,SmallMoleculeDrug,,,5168640,46507208,,,MPL,,,,"",,,,,,4341218,,
DB01640,"(5r)-6-(4-{[2-(3-Iodobenzyl)-3-Oxocyclohex-1-En-1-Yl]Amino}Phenyl)-5-Methyl-4,5-Dihydropyridazin-3(2h)-One",,SmallMoleculeDrug,,,17753798,46508247,,,666,,,,"",,,,,,20118954,15337,
DB01641,"(5z)-2-[(1s,2r)-1-Amino-2-Hydroxypropyl]-5-[(4-Amino-1h-Indol-3-Yl)Methylene]-3-(2-Hydroxyethyl)-3,5-Dihydro-4h-Imidazol-4-One",,SmallMoleculeDrug,,,46936180,46505368,,,5ZA,,,,"",,,,,,,,
DB01642,O1-Methyl-Glucose,7000-27-3,SmallMoleculeDrug,"","",445238,46507087,320055,"",MGL,,,,"","","",,"",,2024,,
DB01643,Thymidine-5'-Phosphate,365-07-1,SmallMoleculeDrug,C00364,,9700,46504719,17013,,TMP,,,,"",,,,,,,,
DB01644,"3,6-Dihydroxy-Xanthene-9-Propionic Acid",,SmallMoleculeDrug,,,449159,46507003,,,HXP,,,,"",,,,,,395767,,
DB01645,Genistein,446-72-0,SmallMoleculeDrug,C06563,"",5280961,46509060,28088,"",GEN,"","","","","","",Genistein,"",,4444448,19459,DCL000330
DB01646,N-Acetylmethionine,65-82-7,SmallMoleculeDrug,C02712,"",448580,46506781,"","",AME,,,,"","","",,"",,395338,,
DB01647,(R)-Mesopram,,SmallMoleculeDrug,,,449190,46506137,,,5RM,,,,"",,,,,,395790,,
DB01648,O1-Methyl-4-Deoxy-4-Thio-Beta-D-Glucose,,SmallMoleculeDrug,,,447600,46507670,,,GTM,,,,"",,,,,,3823466,,
DB01649,7-Methyl-Gpppa,,SmallMoleculeDrug,,,446336,46507224,,,GTA,,,,"",,,,,,,,
DB01650,trans-2-hydroxycinnamic acid,614-60-8,SmallMoleculeDrug,C01772,"",637540,46505688,18125,"",2HC,"","","","","","",,,,553146,,
DB01651,"Methyl 4,6-O-[(1r)-1-Carboxyethylidene]-Beta-D-Galactopyranoside",,SmallMoleculeDrug,,,445936,46508799,,,CDG,,,,"",,,,,,11190325,,
DB01652,4-Hydroxybenzoyl Coenzyme A,27718-41-8,SmallMoleculeDrug,C02949,"",168718,46505693,15500,"",BCA,,,,"","","",,"",,373,,
DB01653,(5z)-5-(1h-Indol-3-Ylmethylene)-4h-Imidazol-4-One,,SmallMoleculeDrug,,,17754110,46504909,,,NYC,,,,"",,,,,,,,
DB01655,L-Guluronic Acid 6-Phosphate,,SmallMoleculeDrug,,,446821,46508101,,,LG6,,,,"",,,,,,409,,
DB01656,Roflumilast,162401-32-3,SmallMoleculeDrug,"",D05744,449193,175426853,47657,"",ROF,"","","",20639,"","",Roflumilast,http://www.drugs.com/mtm/roflumilast.html,,395793,14774,
DB01657,"2-Amino-3-[4-Hydroxy-6-Oxo-3-(2-Phenyl-Cyclopropylimino)-Cyclohexa-1,4-Dienyl]-Propionic Acid",,SmallMoleculeDrug,,,46936181,46505620,,,TYT,,,,"",,,,,,21239406,,
DB01658,1'-Deazo-Thiamin Diphosphate,,SmallMoleculeDrug,,,5180212,46505255,,,N1T,,,,"",,,,,,4352369,,
DB01659,"3-(1,10-Phenanthrol-2-Yl)-L-Alanine",,SmallMoleculeDrug,,,17754134,46505676,,,PYA,,,,"",,,,,,2577400,,
DB01660,Adenosine-5'-Diphosphate Monothiophosphate,,SmallMoleculeDrug,,,6324649,46505868,,,SAP,,,,"",,,,,,1950,50118217,
DB01661,Phosphoribosyl Atp,"",SmallMoleculeDrug,C02739,"",46936182,46507757,18263,"",PRT,,,,"","","",,"",,,,
DB01662,Trans-O-Hydroxy-Alpha-Methyl Cinnamate,"",SmallMoleculeDrug,"","",17754112,46504895,"","",OAC,,,,"","","",,"",,,,
DB01663,"Lambda-Bis(2,2'-Bipyridine)-(5-Methyl-2-2'-Bipyridine)-C9-Adamantane Ruthenium (Ii)",,SmallMoleculeDrug,,,23644225,46506338,,,LRB,,,,"",,,,,,21594036,,
DB01664,(S)-Des-Me-Ampa,,SmallMoleculeDrug,,,447195,46508987,,,SHI,,,,"",,,,,,,,
DB01665,ZK-800270,"",SmallMoleculeDrug,"","",4469371,46508114,"","",270,"","","","","","",,,,3667796,,
DB01666,D-Myo-Inositol-Hexasulphate,,SmallMoleculeDrug,,,65302,46508928,,,IHS,,,,"",,,,,,58790,,
DB01667,8-azaguanine,134-58-7,SmallMoleculeDrug,"","",8646,46505914,40862,"",AZG,,,,"","","",8-Azaguanine,"",,,50200096,
DB01668,Nanaomycin D,,SmallMoleculeDrug,,,6323454,46507615,,,NOM,,,,"",,,,,,4883427,,
DB01669,Virginiamycin M1,21411-53-0,SmallMoleculeDrug,C11299,"",5459319,46506471,"","",VIR,,,,"","","",Pristinamycin_IIA,"",,,,
DB01670,Propyl Acetate,109-60-4,SmallMoleculeDrug,C14928,,7997,46508631,,,4PA,,,,"",,,Propyl_Acetate,,,7706,,
DB01671,4-(Hydroxymercury)Benzoic Acid,,SmallMoleculeDrug,,,14309,46506059,33213,,HGB,,,,"",,,,,,8264069,,
DB01672,"2,3-Dihydroxy-Benzoic Acid",303-38-8,SmallMoleculeDrug,C00196,,19,46504857,18026,,DBH,,,,"",,,,,,18,,
DB01673,Uridine-5'-Diphosphate-N-Acetylmuramoyl-L-Alanine,,SmallMoleculeDrug,,,46936185,46507193,,,UMA,,,,"",,,,,,,,
DB01674,[2-(1-Amino-2-Hydroxy-Propyl)-4-(4-Fluoro-1h-Indol-3-Ylmethyl)-5-Hydroxy-Imidazol-1-Yl]-Acetic Acid,,SmallMoleculeDrug,,,46936186,46507810,,,4F3,,,,"",,,,,,,,
DB01675,Methacrylyl-Coenzyme A,6008-91-9,SmallMoleculeDrug,C03460,,46936187,46507414,27754,,2MC,,,,"",,,,,,854,,
DB01676,Trinitrotoluene,118-96-7,SmallMoleculeDrug,"","",8376,46507069,46053,"",TNL,"","","","","","",Trinitrotoluene,,,8073,,
DB01677,Fumarate,110-17-8,SmallMoleculeDrug,C00122,D02308,5460307,46508303,29806,,FMR,,,,"",http://www.rxlist.com/cgi/generic/perforomist.htm,,Fumarate,,,144248,26122,
DB01678,RU84687,"",SmallMoleculeDrug,"","",46936188,46507550,"","",687,"","","","","","",,,,,14691,
DB01679,Propyl Trihydrogen Diphosphate,,SmallMoleculeDrug,,,448670,46504650,,,P23,,,,"",,,,,,395398,,
DB01681,Benzene Hexacarboxylic Acid,517-60-2,SmallMoleculeDrug,,,2334,46504917,,,BHC,,,,"",,,,,,2244,,
DB01682,6'-Methyl-Thiamin Diphosphate,,SmallMoleculeDrug,,,4477692,46505906,,,M6T,,,,"",,,,,,3675757,,
DB01683,Chymostatin,9076-44-2,SmallMoleculeDrug,C11308,,46936189,46507872,,,CHY,,,,"",,,,,,93476,50210112,
DB01684,1-Hydroxy-1-Thio-Glycerol,,SmallMoleculeDrug,,,5289354,46507555,,,SGL,,,,"",,,,,,2601926,,
DB01685,"4-[5-Pyridin-4-Yl-1h-[1,2,4]Triazol-3-Yl]-Pyridine-2-Carbonitrile",,SmallMoleculeDrug,,,5288320,46508374,,,FYX,,,,"",,,,,,4450517,,
DB01686,"N,N-dimethylarginine",102783-24-4,SmallMoleculeDrug,C03626,"",123831,46508091,17929,"",DA2,"","","","","","",Asymmetric_dimethylarginine,,,487,,
DB01687,Mannobiose,,SmallMoleculeDrug,C01728,,46936190,46508955,28085,,MAB,,,,"",,,,,,288,,
DB01688,P-Cresol,106-44-5,SmallMoleculeDrug,C01468,,2879,46508410,17847,,PCR,,,,"",,,P-Cresol,,,13839082,,
DB01689,Inhibitor Idd 384,,SmallMoleculeDrug,,,1944,46505474,,,I84,,,,"",,,,,,1868,,
DB01690,Bis(Adenosine)-5'-Triphosphate,,SmallMoleculeDrug,,,46936191,46509170,,,BA3,,,,"",,,,,,957,,
DB01691,Indole Naphthyridinone,,SmallMoleculeDrug,,,5288607,46505531,,,IDN,,,,"",,,,,,4450735,8733,
DB01692,Dithioerythritol,6892-68-8,SmallMoleculeDrug,C00950,"",446094,46509091,17456,"",DTU,"","","","","","",,,,17939,,
DB01693,Ribavirin Monophosphate,40925-28-8,SmallMoleculeDrug,,,5748447,46504726,,,RVP,,,,"",,,,,,284811,,
DB01694,D-tartaric acid,147-71-7,SmallMoleculeDrug,C02107,"",447315,46508249,15672,"",TAR,"","","","","","",Tartaric_acid,,,852,,
DB01695,N-Hydroxy-4-Phosphono-Butanamide,146086-80-8,SmallMoleculeDrug,,,4469994,46504877,,,4PB,,,,"",,,,,,3668407,,
DB01697,Cellotriose,,SmallMoleculeDrug,C06219,,46936192,46507144,3528,,CT3,,,,"",,,,,,848,,
DB01698,Rutin,153-18-4,SmallMoleculeDrug,C05625,"",46936193,46508549,28527,PA451291,RUT,"","","",9040,"","",Rutin,,,4454825,,
DB01699,(4e)-4-Aminohex-4-Enoic Acid,,SmallMoleculeDrug,,,15107208,46504946,,,GEG,,,,"",,,,,,21239254,,
DB01700,Aicar,3031-94-5,SmallMoleculeDrug,C04677,,46936194,46508570,18406,,AC4,,,,"",,,,,,195,22579,
DB01701,"1,2-Dichloro-Propane",78-87-5,SmallMoleculeDrug,,,445768,46508690,,,CP2,,,,"",,,,,,6316,,
DB01702,"2-(3,4-Dihydroxyphenyl)Acetic Acid",102-32-9,SmallMoleculeDrug,C01161,,547,46507886,1386,,DHY,,,,"",,,,,,532,,
DB01703,N-(2-Ferrocenylethyl)Maleimide,,SmallMoleculeDrug,,,4340372,46506867,30735,,FEM,,,,"",,,,,,,,
DB01704,"2,4-Dihydroxy-Trans Cinnamic Acid",614-86-8,SmallMoleculeDrug,,,446611,46504653,,,SN1,,,,"",,,,,,393925,,
DB01705,Bis(5-Amidino-Benzimidazolyl)Methane,,SmallMoleculeDrug,,,2386,46505413,,,BAB,,,,"",,,,,,,,
DB01706,2-Bromo-6-Chloro-Purine,,SmallMoleculeDrug,,,5287744,46509186,,,BCP,,,,"",,,,,,,,
DB01707,"L-Alfa-Lysophosphatidylcholine, Lauroyl",,SmallMoleculeDrug,,,46936195,46506567,,,LAP,,,,"",,,,,,2308039,,
DB01708,Dehydroepiandrosterone,53-43-0,SmallMoleculeDrug,C01227,"",5881,46508824,28689,PA451993,AND,,,,"","","",Dehydroepiandrosterone,"",,5670,,DNC001146
DB01709,2-Phosphoglyceric Acid,,SmallMoleculeDrug,,,439278,46506872,24344,,2PG,,,,"",,,,,,58,,
DB01710,Porphyrin Fe(Iii),,SmallMoleculeDrug,,,11963739,46508850,,,POR,,,,"",,,,,,,,
DB01711,"2,3,4,5,6-Pentafluorobenzyl Alcohol",440-60-8,SmallMoleculeDrug,,,9923,46505388,,,PFB,,,,"",,,,,,9535,,
DB01712,"(3r)-4-(P-Toluenesulfonyl)-1,4-Thiazane-3-Carboxylicacid-L-Phenylalanine Ethyl Ester",,SmallMoleculeDrug,,,46936196,46507878,,,SUB,,,,"",,,,,,21542426,,
DB01713,Udp-Alpha-D-Xylopyranose,,SmallMoleculeDrug,,,46936197,46508749,,,UDX,,,,"",,,,,,,,
DB01714,N-Methyl-Lysine,,SmallMoleculeDrug,,,40489127,46506725,,,MLZ,,,,"",,,,,,471673,,
DB01715,"7,8-Diamino-Nonanoic Acid",,SmallMoleculeDrug,,,445025,46508244,42085,,DNN,,,,"",,,,,,632,,
DB01716,2-Propenyl-N-Acetyl-Neuramic Acid,,SmallMoleculeDrug,,,46936198,46505271,,,CNP,,,,"",,,,,,3817996,,
DB01717,Bis(Adenosine)-5'-Pentaphosphate,,SmallMoleculeDrug,,,6419780,46505205,,,AP5,,,,"",,,,,,2296,,
DB01718,Cetyl-Trimethyl-Ammonium,57-09-0,SmallMoleculeDrug,C11275,D03454,2681,46507665,3567,,16A,,,,"",,,,,,2580,,
DB01719,Thio-Maltopentaose,,SmallMoleculeDrug,,,46936199,46504605,,,TM5,,,,"",,,,,,2623625,,
DB01720,(2z)-2-(Benzoylamino)-3-[4-(2-Bromophenoxy)Phenyl]-2-Propenoic Acid,,SmallMoleculeDrug,,,657131,46508533,,,PH7,,,,"",,,,,,,50166405,
DB01721,Analogue of Indinavir Drug,,SmallMoleculeDrug,,,46936200,46504994,,,XN2,,,,"",,,,,,2645287,,
DB01723,"{3-[3-(3,4-Dimethoxy-Phenyl)-1-(1-{1-[2-(3,4,5-Trimethoxy-Phenyl)-Butyryl]-Piperidin-2yl}-Vinyloxy)-Propyl]-Phenoxy}-Acetic Acid",,SmallMoleculeDrug,,,46936201,46506401,,,AP1,,,,"",,,,,,5537,,
DB01724,Reduced Threonine,,SmallMoleculeDrug,,,6579452,46506406,,,THO,,,,"",,,,,,4245518,,
DB01725,CRA_7806,"",SmallMoleculeDrug,"","",5353305,46507079,"","",780,"","","","","","",,,,,,
DB01726,2-Aminophenol,95-55-6,SmallMoleculeDrug,C01987,,5801,46507983,18112,,2AF,,,,"",,,,,,5596,,
DB01727,Isocitric Acid,320-77-4,SmallMoleculeDrug,C00311,,447805,46506619,30887,,ICI,,,,"",,,,,,1161,,
DB01728,"3-[Aminoethylphosphoryl]-[1,2-Di-Palmitoyl]-Sn-Glycerol",,SmallMoleculeDrug,,,15859389,46505763,,,PEF,,,,"",,,,,,58619,,
DB01729,"(1s,3s,4s)-1,3,4-Triphospho-Myo-Inositol",,SmallMoleculeDrug,,,439455,46506250,,,I3S,,,,"",,,,,,784,,
DB01731,(S)-Wiskostatin,,SmallMoleculeDrug,,,448668,46504790,,,WSK,,,,"",,,,,,395396,,
DB01732,"(4r,5s,6s,7r)-1,3-Dibenzyl-4,7-Bis(Phenoxymethyl)-5,6-Dihydroxy-1,3 Diazepan-2-One","",SmallMoleculeDrug,"","",46936202,46509092,"","",AH1,"","","","","","",,,,1985,1157,
DB01733,L-Phospholactate,,SmallMoleculeDrug,,,444348,46508341,45013,,PEQ,,,,"",,,,,,393516,,
DB01734,3-(Oxalyl-Amino)-Naphthalene-2-Carboxylic Acid,,SmallMoleculeDrug,,,1628,46505510,,,761,,,,"",,,,,,1566,,
DB01735,3-Chloroalaninate,,SmallMoleculeDrug,,,5287866,46508482,,,C2N,,,,"",,,,,,77,,
DB01736,[3-(Dodecanoylamino)Propyl](Hydroxy)Dimethylammonium,,SmallMoleculeDrug,,,94599,46506674,,,LDM,,,,"",,,,,,85363,,
DB01737,"Nalpha-(2-Naphthylsulfonylglycyl)-3-Amidino-D,L-Phenylalanine-Isopropylester",133397-81-6,SmallMoleculeDrug,,,131624,46505569,,,ANH,,,,"",,,,,,116313,,
DB01738,O-Phosphoethanolamine,1071-23-4,SmallMoleculeDrug,C00346,"",120985,46507966,17553,"",PSE,,,,"","","",,"",,,,
DB01739,Allo-Isoleucine,,SmallMoleculeDrug,,,99288,46504618,22359,,IIL,,,,"",,,,,,769,,
DB01740,2-Amino-4-Butyl-5-Propylselenazole,"",SmallMoleculeDrug,"","",445180,46508709,"","",SES,"","","","","","",,,,,,
DB01741,CRA_17693,,SmallMoleculeDrug,,,52949062,46506438,,,693,,,,"",,,,,,,,
DB01742,(3r)-1-Acetyl-3-Methylpiperidine,,SmallMoleculeDrug,,,449120,46506076,,,1P3,,,,"",,,,,,96569,,
DB01743,Pyoverdine-Chromophore,,SmallMoleculeDrug,,,46936203,46507877,,,PVD,,,,"",,,,,,,,
DB01744,Camphor,76-22-2,SmallMoleculeDrug,C00808,D00098,444294,46508429,36773,PA448759,CAM,,,,9125,"","",Camphor,http://www.drugs.com/cdi/camphor-liquid.html,,2441,,
DB01745,N-Alpha-(2-Naphthylsulfonyl)-N(3-Amidino-L-Phenylalaninyl)Isopipecolinic Acid Methyl Ester,,SmallMoleculeDrug,,,446605,46505587,,,FD2,,,,"",,,,,,3673694,,
DB01746,D-Leucine,328-38-1,SmallMoleculeDrug,C01570,"",6106,46507999,28225,"",DLE,,,,"","","",,"",,834,,
DB01747,Coprogen,31418-71-0,SmallMoleculeDrug,,,46936204,46506975,,,CPO,,,,"",,,,,,,,
DB01748,N-Benzyl-4-Sulfamoyl-Benzamide,,SmallMoleculeDrug,,,4347,46507820,,,BSB,,,,"",,,,,,4194,12013,
DB01749,"1,2-Dimethoxyethane",110-71-4,SmallMoleculeDrug,,,8071,46505078,,,DXE,,,,"",,,"1,2-Dimethoxyethane",,,13836589,,
DB01750,Naphthalen-1-Yl-Acetic Acid,86-87-3,SmallMoleculeDrug,C13014,D01558,6862,46508218,32918,,NLA,,,,"",,,,,,6601,,
DB01751,"3,3',5,5'-Tetraiodothyroacetic Acid",,SmallMoleculeDrug,,,65552,46508408,,,T4A,,,,"",,,,,,58995,,
DB01752,S-Adenosyl-L-Homocysteine,979-92-0,SmallMoleculeDrug,C00021,"",46936206,46508993,16680,"",SAH,"","","","","","",,,,188,,
DB01753,4-Oxo-Nicotinamide-Adenine Dinucleotide Phosphate,,SmallMoleculeDrug,,,,46505149,,,ODP,,,,"",,,,,,,,
DB01754,"3,4-Dihydroxy-1-Methylquinolin-2(1h)-One",,SmallMoleculeDrug,,,54695768,46506824,,,LI6,,,,"",,,,,,13571817,,
DB01755,N-[Isoleucinyl]-N'-[Adenosyl]-Diaminosufone,,SmallMoleculeDrug,,,46936207,46508937,,,ILA,,,,"",,,,,,3825535,,
DB01756,D-4-Phosphoerythronic Acid,,SmallMoleculeDrug,,,446947,46507085,,,DER,,,,"",,,,,,676,,
DB01758,3-Iodo-Tyrosine,70-78-0,SmallMoleculeDrug,C02515,,439744,46507766,27847,,IYR,,,,"",,,,,,6036,,
DB01759,5-Hydroxy-2-(Hydroxymethyl)-4h-Pyran-4-One,501-30-4,SmallMoleculeDrug,C14516,,3840,46506760,34805,,KOJ,,,,"",,,,,,3708,50031467,
DB01760,2-Methoxy-3-Isopropylpyrazine,25773-40-4,SmallMoleculeDrug,,,33166,46507490,,,IPZ,,,,"",,,,,,30649,12030,
DB01761,4-[5-[2-(1-Phenyl-Ethylamino)-Pyrimidin-4-Yl]-1-Methyl-4-(3-Trifluoromethylphenyl)-1h-Imidazol-2-Yl]-Piperidine,,SmallMoleculeDrug,,,447721,46506130,,,084,,,,"",,,,,,18929146,15240,
DB01762,Acetoacetic Acid,541-50-4,SmallMoleculeDrug,C00164,"",96,46505003,15344,"",AAE,,,,"","","",,"",,94,,
DB01763,Tatp,17088-37-8,SmallMoleculeDrug,,,46936208,46506464,,,TAP,,,,"",,,,,,2615837,,
DB01764,Dalfopristin,112362-50-2,SmallMoleculeDrug,C08033,D00853,21943991,46506561,"",PA164746234,DOL,"","","",11936,"","",Dalfopristin,"",,4940480,,DAP001294
DB01765,"(5-Oxo-5,6-Dihydro-Indolo[1,2-a]Quinazolin-7-Yl)-Acetic Acid","",SmallMoleculeDrug,"","",447682,46507899,"","",IQA,"","","","","","",,,,394703,11319,
DB01766,Beta-(2-Naphthyl)-Alanine,"",SmallMoleculeDrug,"","",185915,46506480,"","",NAL,"","","","","","",,,,161608,,
DB01767,Hemi-Babim,,SmallMoleculeDrug,,,1282,46508018,,,BAI,,,,"",,,,,,1244,,
DB01768,Methylumbelliferyl Sialic Acid,,SmallMoleculeDrug,,,46936209,46504808,,,MUS,,,,"",,,,,,3278768,,
DB01769,Double Oxidized Cysteine,,SmallMoleculeDrug,,,46936210,46505815,,,CSW,,,,"",,,,,,15623704,,
DB01771,CRA_10991,,SmallMoleculeDrug,,,447488,46506699,,,991,,,,"",,,,,,394573,,
DB01772,"3-[3-(2,3-Dihydroxy-Propylamino)-Phenyl]-4-(5-Fluoro-1-Methyl-1h-Indol-3-Yl)-Pyrrole-2,5-Dione",,SmallMoleculeDrug,,,448238,46504930,,,DFN,,,,"",,,,,,395103,,
DB01773,4-[3-Carboxymethyl-3-(4-Phosphonooxy-Benzyl)-Ureido]-4-[(3-Cyclohexyl-Propyl)-Methyl-Carbamoyl]Butyric Acid,,SmallMoleculeDrug,,,46936211,46504571,,,UR2,,,,"",,,,,,2638077,,
DB01774,Adenosine-5'-Monophosphate Glucopyranosyl-Monophosphate Ester,,SmallMoleculeDrug,,,46936212,46506026,,,ADQ,,,,"",,,,,,193,,
DB01775,Dihydroxyacetone,96-26-4,SmallMoleculeDrug,C00184,,670,46505965,16016,,2HA,,,,"",,,Dihydroxyacetone,,,650,,
DB01776,M-Cresol,108-39-4,SmallMoleculeDrug,C01467,D04951,342,46508491,17231,,CRS,,,,"",,,M-Cresol,,,21105871,,
DB01777,Coa-S-Trimethylene-Acetyl-Tryptamine,,SmallMoleculeDrug,,,46936213,46507589,,,CA3,,,,"",,,,,,,,
DB01778,"8-Amino-1,3-Dimethyl-3,7-Dihydropurine-2,6-Dione",,SmallMoleculeDrug,,,95034,46507850,,,209,,,,"",,,,,,,,
DB01779,Glycerol-2-Phosphate,,SmallMoleculeDrug,,,2526,46506831,,,G2H,,,,"",,,,,,2431,,
DB01780,Fusicoccin,20108-30-9,SmallMoleculeDrug,,,46936214,46508360,51015,,FSC,,,,"",,,Fusicoccin,,,238151,,
DB01782,"2,6-Dihydroanthra/1,9-Cd/Pyrazol-6-One",,SmallMoleculeDrug,,,8515,46507936,,,537,,,,"",,,,,,8201,16018,
DB01783,Pantothenic acid,79-83-4,SmallMoleculeDrug,C00864,D07413,988,46505022,7916,"",PAU,,,,5000,"","",Pantothenic_acid,"",,,,
DB01784,4-Flourobenzenesulfonamide,,SmallMoleculeDrug,,,120231,46507854,,,FBS,,,,"",,,,,,107334,,
DB01785,Dimethylallyl Diphosphate,358-72-5,SmallMoleculeDrug,C00235,,647,46507688,16057,,DMA,,,,"",,,,,,627,,
DB01786,D-Alanine,338-69-2,SmallMoleculeDrug,C00133,,5950,46508779,15570,,DAL,,,,"",,,,,,582,,
DB01788,4-Imino-5-Methidyl-2-Methylpyrimidine,,SmallMoleculeDrug,,,4635105,46506424,,,ICP,,,,"",,,,,,20111956,,
DB01789,"1-Amino-2,3-Dihydroxy-5-Hydroxymethyl Cyclohex-5-Ene",,SmallMoleculeDrug,,,46936215,46506516,,,ADH,,,,"",,,,,,4364960,,
DB01790,"Sp-Adenosine-3',5'-Cyclic-Monophosphorothioate",,SmallMoleculeDrug,,,46936216,46504971,,,RP1,,,,"",,,,,,4932072,,
DB01791,Piclamilast,144035-83-6,SmallMoleculeDrug,"","",154575,46508612,"","",PIL,,,,"","","",Piclamilast,"",,136184,14775,
DB01792,Adenylyl-3'-5'-Phospho-Uridine-3'-Monophosphate,,SmallMoleculeDrug,,,46936217,46508572,,,APU,,,,"",,,,,,,,
DB01793,I-5,"",SmallMoleculeDrug,"","",448008,46504516,"","",679,"","","","","","",,,,394943,8269,
DB01794,bis(molybdopterin)tungsten cofactor,"",SmallMoleculeDrug,"","",46936218,46506611,30402,"",PTT,"","","","","","",,,,4573846,,
DB01795,Phenyl Boronic Acid,,SmallMoleculeDrug,,,66827,46508036,38271,,PBC,,,,"",,,,,,60191,26996,
DB01796,Quinolinic Acid,89-00-9,SmallMoleculeDrug,C03722,,1066,46505240,16675,,NTM,,,,"",,,,,,1037,26115,
DB01797,"(2r)-2-(Aminomethyl)-2,4-Dihydroxy-5-Oxo-3-(2-Oxoethyl)-2,5-Dihydro-1h-Imidazol-3-Ium",,SmallMoleculeDrug,,,46936219,46507549,,,CR5,,,,"",,,,,,,,
DB01798,Ethyl Dihydrogen Diphosphate,,SmallMoleculeDrug,,,448674,46508695,,,P22,,,,"",,,,,,395402,,
DB01799,4-Hydroxy-3-Methyl Butyl Diphosphate,,SmallMoleculeDrug,,,5288154,46508731,,,EIP,,,,"",,,,,,394861,,
DB01800,"N,4-Dihydroxy-N-Oxo-3-(Sulfooxy)Benzenaminium",,SmallMoleculeDrug,,,165879,46505967,,,CSN,,,,"",,,,,,145373,,
DB01802,"(4r)-7aza-7,8-Dihydrolimonene",,SmallMoleculeDrug,,,447259,46506180,,,7A8,,,,"",,,,,,3668975,,
DB01803,2-(Trimethylammonium)Ethyl Thiol,,SmallMoleculeDrug,,,37851,46508271,,,ETM,,,,"",,,,,,34708,,
DB01804,"2-Ammoniobut-3-Enoate, 2-Amino-3-Butenoate",,SmallMoleculeDrug,,,5287579,46506918,,,A3B,,,,"",,,,,,90320,,
DB01805,Monoisopropylphosphorylserine,,SmallMoleculeDrug,,,46936220,46504829,,,MIS,,,,"",,,,,,3676765,,
DB01806,"10-{4-Dimethylamino-5-[4-Hydroxy-6-Methyl-5-(6-Methyl-5-Oxo-Tetrahydro-Pyran-2-Yloxy)-Tetrahydro-Pyrane-2-Yloxy]-6-Methyl-Tetrahydro-Pyran-2-Yloxy}-8-Ethyl-1,8,11-Trihydroxy-7,8,9,10-Tetrahydro-Naphthacene-5,12-Dione",,SmallMoleculeDrug,,,46936221,46506454,,,AKA,,,,"",,,,,,135515,,
DB01807,"N-[(3z)-5-Tert-Butyl-2-Phenyl-1,2-Dihydro-3h-Pyrazol-3-Ylidene]-N'-(4-Chlorophenyl)Urea",,SmallMoleculeDrug,,,656949,46508963,,,L10,,,,"",,,,,,22252465,13354,
DB01808,Thiarsahydroxy-Cysteine,,SmallMoleculeDrug,,,17753936,46505856,,,CZZ,,,,"",,,,,,3819264,,
DB01809,"1-Ter-Butyl-3-P-Tolyl-1h-Pyrazolo[3,4-D]Pyrimidin-4-Ylamine",,SmallMoleculeDrug,,,1400,46508473,,,PP1,,,,"",,,,,,1357,25116,
DB01810,"[1-(1-Methyl-4,5-Dioxo-Pent-2-Enylcarbamoyl)-2-Phenyl-Ethyl]-Carbamic Acid Benzyl Ester",,SmallMoleculeDrug,,,5287438,46507094,,,186,,,,"",,,,,,4449820,,
DB01811,"3h-Indole-5,6-Diol",3131-52-0,SmallMoleculeDrug,C05578,,114683,46508625,27404,,3ID,,,,"",,,,,,,,
DB01812,Adenosine-3'-5'-Diphosphate,,SmallMoleculeDrug,,,46936223,46507388,,,A3P,,,,"",,,,,,72,,
DB01813,Pyridoxyl-Glutamic Acid-5'-Monophosphate,,SmallMoleculeDrug,,,46936224,46507219,,,PPE,,,,"",,,,,,2566076,,
DB01814,2-Tridecanoyloxy-Pentadecanoic Acid,,SmallMoleculeDrug,,,46936225,46508782,,,LIL,,,,"",,,,,,3675091,,
DB01815,Nz-(Dicarboxymethyl)Lysine,,SmallMoleculeDrug,,,17754065,46504965,,,LLY,,,,"",,,,,,3675096,,
DB01816,"(1s,6s,7r,8r,8ar)-1,6,7,8-Tetrahydroxyindolizidine",79831-76-8,SmallMoleculeDrug,C02256,,11063191,46507978,,,CTS,,,,"",,,,,,2494,,
DB01817,Threonine-Aspartic Ester,,SmallMoleculeDrug,,,46936226,46508943,,,AEI,,,,"",,,,,,3670276,,
DB01818,O3-Sulfonylgalactose,,SmallMoleculeDrug,,,46936227,46505464,,,SGA,,,,"",,,,,,2601925,,
DB01819,Phosphoenolpyruvate,138-08-9,SmallMoleculeDrug,C00074,,1005,46506098,26055,,PEP,,,,"",,,Phosphoenolpyruvate,,,980,,
DB01820,"Compound 12, N-Acetyl-4-[(Carboxycarbonyl)(2-Carboxyphenyl)Amino]-N-Pentyl-1-Napthylalaniamide",,SmallMoleculeDrug,,,46936228,46507184,,,989,,,,"",,,,,,3669192,,
DB01821,"L-N(Omega)-Nitroarginine-2,4-L-Diaminobutyric Amide",,SmallMoleculeDrug,,,46936229,46509184,,,DP1,,,,"",,,,,,,22030,
DB01822,Dithiane Diol,16096-98-3,SmallMoleculeDrug,,,439407,46505428,32884,,DTD,,,,"",,,,,,25754,,
DB01823,Beta-D-Glucopyranose Spirohydantoin,,SmallMoleculeDrug,,,11776755,46506762,,,GLS,,,,"",,,,,,3822953,,
DB01824,"(3s)-Tetrahydrofuran-3-Yl (1r,2s)-3-[4-((1r)-2-{[(S)-Amino(Hydroxy)Methyl]Oxy}-2,3-Dihydro-1h-Inden-1-Yl)-2-Benzyl-3-Oxopyrrolidin-2-Yl]-1-Benzyl-2-Hydroxypropylcarbamate",,SmallMoleculeDrug,,,46936230,46508270,,,3NH,,,,"",,,,,,21239278,,
DB01825,2-Amino-8-Methylquinazolin-4(3h)-One,,SmallMoleculeDrug,,,448488,46507584,,,MAQ,,,,"",,,,,,395270,,
DB01826,N-Butyl Isocyanide,2769-64-4,SmallMoleculeDrug,,,76008,46509064,,,NBN,,,,"",,,,,,68507,,
DB01827,"2,3,5,6-Tetrafluoro-4-Methoxy-Benzamide",,SmallMoleculeDrug,,,657081,46504979,,,BEK,,,,"",,,,,,571287,,
DB01828,Methylamine,74-89-5,SmallMoleculeDrug,C00218,,6329,46507449,16830,,NME,,,,"",,,Methylamine,,,6089,,
DB01829,Desulfo-Coenzyme A,5863-40-1,SmallMoleculeDrug,,,46936231,46504990,,,DCA,,,,"",,,,,,2895,,
DB01830,"{4-[2-Acetylamino-2-(3-Carbamoyl-2-Cyclohexylmethoxy-6,7,8,9-Tetrahydro-5h-Benzocyclohepten-5ylcarbamoyl)-Ethyl]-2-Phosphono-Phenyl}-Phosphonic Acid",,SmallMoleculeDrug,,,9896036,46506466,,,CC1,,,,"",,,,,,2123,,
DB01831,Tryptophanyl-5'amp,,SmallMoleculeDrug,,,446202,46505679,,,TYM,,,,"",,,,,,393621,,
DB01832,4-[Hydroxy-[Methyl-Phosphinoyl]]-3-Oxo-Butanoic Acid,,SmallMoleculeDrug,,,446167,46507856,,,HBU,,,,"",,,,,,393599,,
DB01833,L-2-Amino-4-(Guanidinooxy)Butyric Acid,,SmallMoleculeDrug,,,439202,46507101,,,GGB,,,,"",,,,,,269,50271982,
DB01834,"(9r,10r)-9-(S-Glutathionyl)-10-Hydroxy-9,10-Dihydrophenanthrene",,SmallMoleculeDrug,,,46936232,46504778,,,GPR,,,,"",,,,,,3819077,,
DB01835,4r-Fluoro-N6-Ethanimidoyl-L-Lysine,,SmallMoleculeDrug,,,448269,46508853,,,I58,,,,"",,,,,,11331477,,
DB01836,"[4-(6-Chloro-Naphthalene-2-Sulfonyl)-Piperazin-1-Yl]-(3,4,5,6-Tetrahydro-2h-[1,4']Bipyridinyl-4-Yl)-Methanone",,SmallMoleculeDrug,,,446399,46507292,,,ZEN,,,,"",,,,,,393768,,
DB01837,O-Acetylserine,4985-36-8,SmallMoleculeDrug,,,6995274,46507422,17981,,OAS,,,,"",,,O-Acetylserine,,,184,,
DB01838,"6,4'-Dihydroxy-3-Methyl-3',5'-Dibromoflavone",,SmallMoleculeDrug,,,128600,46507148,,,FL8,,,,"",,,,,,113976,,
DB01839,"1,2-Propanediol",57-55-6,SmallMoleculeDrug,C00583,D00078,1030,46505685,16997,,PGO,,,,"",,,"1,2-Propanediol",,,,,
DB01840,2-Deoxy-D-Glucitol 6-(E)-Vinylhomophosphonate,,SmallMoleculeDrug,,,448372,46508308,,,D6P,,,,"",,,,,,,,
DB01841,"4,6-Dideoxyglucose",,SmallMoleculeDrug,,,46936233,46507152,,,GLD,,,,"",,,,,,263419,,
DB01842,3'-Phosphate-Adenosine-5'-Diphosphate,,SmallMoleculeDrug,,,46936234,46509162,,,PAP,,,,"",,,,,,1545,,
DB01843,"3-Amino-8,9,10-Trihydroxy-7-Hydroxymethyl-6-Oxa-1,3-Diaza-Spiro[4.5]Decane-2,4-Dione",,SmallMoleculeDrug,,,46936235,46508980,,,GL2,,,,"",,,,,,3822946,,
DB01844,Dimethylformamide,68-12-2,SmallMoleculeDrug,C03134,,6228,46506036,17741,,DMF,,,,"",,,Dimethylformamide,,,5993,,
DB01846,Oxidized Coenzyme A,,SmallMoleculeDrug,,,46936236,46506694,,,CAO,,,,"",,,,,,2749586,,
DB01847,N-Carbamyl-D-Valine,,SmallMoleculeDrug,,,448879,46505672,,,CDV,,,,"",,,,,,4324497,,
DB01848,Isocitrate Calcium Complex,"",SmallMoleculeDrug,"","",,46508284,"","",ICA,"","","","","","",,,,,,
DB01849,"3,4-Dihydrouracil",,SmallMoleculeDrug,,,649,46504633,,,DUC,,,,"",,,,,,629,,
DB01850,"(2s,3s,8s,9s)-3-Amino-9-Methoxy-2,6,8-Trimethyl-10-Phenyldeca-4,6-Dienoic Acid",,SmallMoleculeDrug,,,46936237,46508299,,,MFD,,,,"",,,,,,3676461,,
DB01851,Tetrabutylammonium Ion,2052-49-5,SmallMoleculeDrug,,,16028,46507097,45825,,TBA,,,,"",,,,,,15220,,
DB01852,Kaempherol,520-18-3,SmallMoleculeDrug,C05903,,5280863,46507811,28499,,KMP,,,,"",,,,,,4444395,7462,
DB01853,Bacteriochlorophyll A,17499-98-8,SmallMoleculeDrug,C11242,,46936238,46508595,30033,,BCL,,,,"",,,,,,,,
DB01854,5-Bromonicotinamide,28733-43-9,SmallMoleculeDrug,,,1808,46508285,,,BRT,,,,"",,,,,,1742,,
DB01855,5-(Hydroxy-Methyl-Amino)-3-Methyl-Pyrrolidine-2-Carboxylic Acid,,SmallMoleculeDrug,,,46936240,46508964,,,BG4,,,,"",,,,,,,,
DB01856,Pimelic Acid,111-16-0,SmallMoleculeDrug,C02656,,385,46509165,30531,,PML,,,,"",,,,,,376,,
DB01857,Phosphoaspartate,"",SmallMoleculeDrug,"","",152441,46506289,"","",PHD,,,,"","","",,"",,809,,
DB01858,[1-(4-Fluorobenzyl)Cyclobutyl]Methyl (1s)-1-[Oxo(1h-Pyrazol-5-Ylamino)Acetyl]Pentylcarbamate,,SmallMoleculeDrug,,,5288259,46504927,,,FSP,,,,"",,,,,,4450459,50152524,
DB01859,4-Diphosphocytidyl-2-C-Methyl-D-Erythritol 2-Phosphate,,SmallMoleculeDrug,,,46936241,46506614,,,SUD,,,,"",,,,,,59,31908,
DB01860,Cordycepin Triphosphate,73-04-1,SmallMoleculeDrug,,,46936242,46506331,52316,,3AT,,,,"",,,,,,1543,,
DB01861,"Glucose-Uridine-C1,5'-Diphosphate",,SmallMoleculeDrug,,,46936243,46507150,,,GUD,,,,"",,,,,,,,
DB01862,1-(Isopropylthio)-Beta-Galactopyranside,367-93-1,SmallMoleculeDrug,,,2802070,46506884,,,IPT,,,,"",,,,,,480698,,
DB01863,"Inositol 1,3,4,5-Tetrakisphosphate","",SmallMoleculeDrug,C01272,"",13830686,46508691,16783,"",ITS,,,,"","","",,"",,465,,
DB01864,5'-Guanosine-Diphosphate-Monothiophosphate,,SmallMoleculeDrug,,,6324623,46507592,43000,,GSP,,,,"",,,,,,,35866,
DB01865,3-(6-Aminopyridin-3-Yl)-N-Methyl-N-[(1-Methyl-1h-Indol-2-Yl)Methyl]Acrylamide,"",SmallMoleculeDrug,"","",5287720,46506837,"","",AYM,"","","","","","",,,,4450032,8720,
DB01866,RU79256,"",SmallMoleculeDrug,"","",447536,46506555,"","",256,"","","","","","",,,,394598,,
DB01868,Glycyl-L-a-Aminopimelyl-E-(D-2-Aminoethyl)Phosphonate,,SmallMoleculeDrug,,,70789210,46507667,,,RE1,,,,"",,,,,,,,
DB01870,"1,4-Dithio-Alpha-D-Mannose",,SmallMoleculeDrug,,,445999,46506459,,,MA1,,,,"",,,,,,3675759,,
DB01871,[1-(1-Benzyl-3-Hydroxy-2-Oxo-Propylcarbamoyl)-2-Phenyl-Ethyl]-Carbamic Acid Benzyl Ester,"",SmallMoleculeDrug,"","",5289424,46507866,"","",T10,"","","","","","",,,,4451401,,
DB01872,Acetylgalactosamine-4-Sulfate,,SmallMoleculeDrug,,,440173,46508675,,,NGL,,,,"",,,,,,3671418,,
DB01873,Epothilone D,189453-10-9,SmallMoleculeDrug,C12039,"",46936246,46508361,"","",EPD,"","","","","","",Epothilone,,,3813699,,
DB01874,Tropinone,532-24-1,SmallMoleculeDrug,C00783,,446337,46508221,16656,,TNE,,,,"",,,Tropinone,,,71370,,
DB01875,8-Azaxanthine,1468-26-4,SmallMoleculeDrug,,,15113,46508460,40850,,AZA,,,,"",,,,,,,,
DB01876,Bis(5-Amidino-2-Benzimidazolyl)Methanone,,SmallMoleculeDrug,,,2281,46508532,,,BAO,,,,"",,,,,,,,
DB01877,"N-Hydroxy 1n(4-Methoxyphenyl)Sulfonyl-4-(Z,E-N-Methoxyimino)Pyrrolidine-2r-Carboxamide",,SmallMoleculeDrug,,,17754173,46507454,,,SPC,,,,"",,,,,,2607163,50084216,
DB01878,Benzophenone,119-61-9,SmallMoleculeDrug,C06354,"",3102,46507784,3034,"",BZQ,"","","",2107,"","",Benzophenone,"",,2991,22726,
DB01879,(S)-2-{Methyl-[2-(Naphthalene-2-Sulfonylamino)-5-(Naphthalene-2-Sulfonyloxy)-Benzoyl]-Amino}-Succinicacid,,SmallMoleculeDrug,,,46936247,46504961,,,TAV,,,,"",,,,,,,,
DB01880,"3,4-Dihydroxycinnamic Acid",331-39-5,SmallMoleculeDrug,C01481,,689043,46504491,17395,,DHC,,,,"",,,,,,600426,,DNC000378
DB01881,"2-Methylpentane-1,2,4-Triol",,SmallMoleculeDrug,,,4369603,46508050,,,MQD,,,,"",,,,,,4341447,,
DB01882,"(2s)-2-Amino-4-(Methylsulfanyl)-1-Pyridin-2-Ylbutane-1,1-Diol",,SmallMoleculeDrug,,,448220,46508857,,,M2C,,,,"",,,,,,395093,,
DB01883,N-(Sulfanylacetyl)Tyrosylprolylmethioninamide,,SmallMoleculeDrug,,,5289343,46506367,,,SD2,,,,"",,,,,,4451333,,
DB01884,2-Amino-3-Methyl-1-Pyrrolidin-1-Yl-Butan-1-One,,SmallMoleculeDrug,,,447256,46508828,,,A3M,,,,"",,,,,,394403,,
DB01885,D-Galctopyranosyl-1-On,15892-28-1,SmallMoleculeDrug,C02669,,151504,46508286,15945,,149,,,,"",,,,,,716,,
DB01887,Inhibitor BEA369,"",SmallMoleculeDrug,"","",46936248,46508409,"","",568,"","","","","","",,,,,358,
DB01888,"4-[5-(Trans-4-Aminocyclohexylamino)-3-Isopropylpyrazolo[1,5-a]Pyrimidin-7-Ylamino]-N,N-Dimethylbenzenesulfonamide",,SmallMoleculeDrug,,,5287990,46505465,,,CT9,,,,"",,,,,,4450239,11428,
DB01889,"16,17-Androstene-3-Ol",7148-51-8,SmallMoleculeDrug,,,101989,46505452,40933,,ATE,,,,"",,,,,,92136,,
DB01890,Deoxy-Bigchap,,SmallMoleculeDrug,,,46936249,46505499,,,CPQ,,,,"",,,,,,2844737,,
DB01891,Tl-3-093,,SmallMoleculeDrug,,,444425,46508148,,,INT,,,,"",,,,,,392362,,
DB01892,Hyperforin,11079-53-1,SmallMoleculeDrug,C07608,"",3662,46506104,5834,"",HYF,,,,"","","",Hyperforin,"",,10716812,,DNC000759
DB01893,N6-Benzyl Adenosine-5'-Diphosphate,,SmallMoleculeDrug,,,46936250,46507276,,,NBS,,,,"",,,,,,4364483,,
DB01894,5-N-Acetyl-Alpha-D-Neuraminic Acid,,SmallMoleculeDrug,,,36690637,46505004,,,NAN,,,,"",,,,,,882,,
DB01895,Aspartyl-Adenosine-5'-Monophosphate,,SmallMoleculeDrug,,,46936251,46508800,,,AMO,,,,"",,,,,,2156,,
DB01896,M-Aminophenylboronic Acid,,SmallMoleculeDrug,,,92269,46506000,,,APB,,,,"",,,,,,83303,,
DB01897,2-(2f-Benzothiazolyl)-5-Styryl-3-(4f-Phthalhydrazidyl)Tetrazolium Chloride,,SmallMoleculeDrug,,,6105620,46505173,,,O16,,,,"",,,,,,,,
DB01898,"2s,3r-2-Amino-3-Methylpentanedioic Acid",,SmallMoleculeDrug,,,6604760,46508849,,,MEG,,,,"",,,,,,207514,,
DB01899,Nd1-Phosphonohistidine,,SmallMoleculeDrug,,,17754026,46505908,,,HIP,,,,"",,,,,,,,
DB01901,Sucrose Octasulfate,57680-56-5,SmallMoleculeDrug,,,46936252,46504489,,,SCR,,,,"",,,,,,2600325,,
DB01902,"1-Ethyl-Pyrrolidine-2,5-Dione",,SmallMoleculeDrug,,,16842,46507776,44348,,NEN,,,,"",,,,,,15961,,
DB01903,5-Bromo-2'-Deoxyuridine-5'-Monophosphate,,SmallMoleculeDrug,,,46936253,46506735,,,BRU,,,,"",,,,,,,,
DB01904,D-Xylitol,488-81-3,SmallMoleculeDrug,C02895,,6912,46506507,16772,PA451938,XYL,,,,"",,,,,,804,,
DB01905,2-(2-Hydroxy-5-Methoxy-Phenyl)-1h-Benzoimidazole-5-Carboxamidine,,SmallMoleculeDrug,,,5353303,46507634,,,123,,,,"",,,,,,16743766,,
DB01906,"3-(5-Amino-7-Hydroxy-[1,2,3]Triazolo[4,5-D]Pyrimidin-2-Yl)-Benzoic Acid",,SmallMoleculeDrug,,,448406,46508079,,,A45,,,,"",,,,,,395214,,
DB01908,RU85493,"",SmallMoleculeDrug,"","",46936255,46507938,"","",493,"","","","","","",,,,,14695,
DB01909,Alpha-Cyclodextrin (Cyclohexa-Amylose),10016-20-3,SmallMoleculeDrug,,,46936256,46507190,33103,,ACX,,,,"",,,,,,283948,4,
DB01910,Adenosyl-Ornithine,58944-73-3,SmallMoleculeDrug,"","",46936257,46508037,"","",SFG,,,,"","","","","",,3280577,,
DB01911,N-Methylmesoporphyrin,142234-85-3,SmallMoleculeDrug,"","",444708,46509026,44085,"",MMP,,,,"","","","","",,,,
DB01912,"2,2':6',2''-Terpyridine Platinum(Ii)","",SmallMoleculeDrug,"","",444486,46507377,"","",TPT,,,,"","","","","",,392408,,
DB01914,D-Glucose in Linear Form,815-92-9,SmallMoleculeDrug,,,167792,46507147,37625,,GLO,,,,"",,,,,,23139,,
DB01915,S-Hydroxycysteine,"",SmallMoleculeDrug,"","",165339,46507482,"","",CSO,,,,"","","","","",,2761695,,
DB01917,Putrescine,110-60-1,SmallMoleculeDrug,C00134,"",1045,46506728,17148,"",PUT,,,,"","","",Putrescine,"",,13837702,,
DB01918,[Methyltelluro]Acetate,"",SmallMoleculeDrug,"","",1954,46507489,"","",MTD,,,,"","","","","",,1878,,
DB01919,Pentanal,110-62-3,SmallMoleculeDrug,"","",8063,46504659,"","",PTL,,,,"","","",Pentanal,"",,7772,,
DB01920,1-O-[O-Nitrophenyl]-Beta-D-Galactopyranose,,SmallMoleculeDrug,,,735951,46506744,,,145,,,,"",,,,,,190720,,
DB01921,Xylose-Derived Lactam Oxime,,SmallMoleculeDrug,,,445614,46508648,,,LOX,,,,"",,,,,,3675101,,
DB01922,"Maltosyl-Alpha (1,4)-D-Gluconhydroximo-1,5-Lactam",,SmallMoleculeDrug,,,46936258,46508254,,,LAG,,,,"",,,,,,22252468,,
DB01923,L-Xylulose 5-Phosphate,60802-29-1,SmallMoleculeDrug,C03291,,46936259,46506994,16593,,LX1,,,,"",,,,,,,,
DB01924,Benzhydroxamic Acid,495-18-1,SmallMoleculeDrug,,,10313,46505088,,,BHO,,,,"",,,,,,9891,,
DB01925,"2'-Chloro-Biphenyl-2,3-Diol",,SmallMoleculeDrug,,,178518,46508203,32919,,BP3,,,,"",,,,,,155393,,
DB01926,Carboxymycobactin S,,SmallMoleculeDrug,,,46936260,46507901,,,CM1,,,,"",,,,,,21594045,,
DB01927,Duroquinone,527-17-3,SmallMoleculeDrug,,,68238,46507523,42023,,DQN,,,,"",,,,,,61539,,
DB01928,Huperaine A,,SmallMoleculeDrug,,,854026,46507021,,,HUP,,,,"",,,,,,16736021,,
DB01929,"5-Chloryl-2,4,6-Quinazolinetriamine",,SmallMoleculeDrug,,,4627204,46508232,,,CLZ,,,,"",,,,,,3817809,,
DB01930,"2,4-Dihydroxy-3,3-Dimethyl-Butyrate",470-29-1,SmallMoleculeDrug,C00522,,5289105,46507436,15980,,PAF,,,,"",,,,,,2532948,,
DB01931,"Dcka, 5,7-Dichlorokynurenic Acid",,SmallMoleculeDrug,,,1779,46504992,,,DK1,,,,"",,,,,,1714,,
DB01932,5-Methylpyrrole,616-43-3,SmallMoleculeDrug,,,12023,46508647,,,5MP,,,,"",,,,,,,,
DB01933,7-Hydroxystaurosporine,112953-11-4,SmallMoleculeDrug,,,46936262,46508077,,,UCN,,,,"",,,,,,3807315,17054,DCL001064
DB01934,"N-Methyl-N-(10-Methylundecanoyl)-D-Seryl-L-Alanyl-N~1~-[(7s,10s,13s)-13-Carboxy-3,18-Dihydroxy-10-Methyl-8,11-Dioxo-9,12-Diazatricyclo[13.3.1.1~2,6~]Icosa-1(19),2(20),3,5,15,17-Hexaen-7-Yl]-N~1~-Methylglycinamide",,SmallMoleculeDrug,,,46936263,46509042,,,ARY,,,,"",,,,,,16743842,,
DB01935,3-{[(1r)-1-Benzyl-2-Sulfanylethyl]Amino}-3-Oxopropanoic Acid,,SmallMoleculeDrug,,,657144,46508282,,,RRT,,,,"",,,,,,571332,,
DB01936,Ribose,50-69-1,SmallMoleculeDrug,C08353,,9996708,46504941,16988,,RIB,,,,"",,,Ribose,,,968,,
DB01937,Guanosine-2'-Monophosphate,,SmallMoleculeDrug,,,46936264,46506277,,,2GP,,,,"",,,,,,,,
DB01938,L-Histidine Beta Naphthylamide,,SmallMoleculeDrug,,,6541406,46505793,,,HBN,,,,"",,,,,,16744024,,
DB01939,5-Amidino-Benzimidazole,,SmallMoleculeDrug,,,1800,46509109,,,ABI,,,,"",,,,,,1734,,
DB01940,Balanol Analog 2,,SmallMoleculeDrug,,,46936265,46509073,,,BD2,,,,"",,,,,,4450051,3150,
DB01941,"6-[1-(3,5,5,8,8-Pentamethyl-5,6,7,8-Tetrahydronaphthalen-2-Yl)Cyclopropyl]Pyridine-3-Carboxylic Acid",,SmallMoleculeDrug,,,3922,46505129,,,LG2,,,,"",,,,,,3785,,
DB01942,Formic Acid,64-18-6,SmallMoleculeDrug,C00058,"",284,46508355,30751,PA449705,FMT,"","","",5235,"","",Formic_Acid,,,278,,
DB01944,(S)-blebbistatin,"",SmallMoleculeDrug,"","",5287792,46507910,"","",BIT,"","","","","","",,,,4450090,,
DB01945,4-Carbamoyl-1-Beta-D-Ribofuranosyl-Imidazolium-5-Olate-5'-Phosphate,,SmallMoleculeDrug,,,46936267,46505797,,,MZP,,,,"",,,,,,4352367,,
DB01946,"3-[1-(3-Aminopropyl)-1h-Indol-3-Yl]-4-(1-Methyl-1h-Indol-3-Yl)-1h-Pyrrole-2,5-Dione",,SmallMoleculeDrug,,,2403,46508045,,,BI8,,,,"",,,,,,2310,,
DB01947,RU78262,,SmallMoleculeDrug,,,5287463,46507112,,,262,,,,"",,,,,,4449840,14680,
DB01948,"1-(2,6-Dichlorophenyl)-5-(2,4-Difluorophenyl)-7-Piperidin-4-Yl-3,4-Dihydroquinolin-2(1h)-One",,SmallMoleculeDrug,,,447725,46505375,,,358,,,,"",,,,,,394740,15242,
DB01949,"2-Amino-N,3,3-Trimethylbutanamide",,SmallMoleculeDrug,,,445856,46505920,,,BUM,,,,"",,,,,,2736708,,
DB01950,"N-(4-Methoxybenzyl)-N'-(5-Nitro-1,3-Thiazol-2-Yl)Urea",,SmallMoleculeDrug,,,448014,46507570,,,TMU,,,,"",,,,,,394949,,
DB01951,Gpi-1046,,SmallMoleculeDrug,,,445501,46506804,,,GPI,,,,"",,,,,,393125,23334,
DB01952,"1,N6-Ethenoadenine",13875-63-3,SmallMoleculeDrug,,,104994,46507510,29146,,EA1,,,,"",,,,,,,,
DB01953,Inhibitor of P38 Kinase,"",SmallMoleculeDrug,"","",27934,46506330,"","",L12,"","","","","","","","",,25987,13346,
DB01954,4-[3-(Cyclopentyloxy)-4-Methoxyphenyl]-2-Pyrrolidinone,61413-54-5,SmallMoleculeDrug,,D01783,448055,46508075,,,ROL,,,,"",,,,,,394978,50042056,
DB01955,"1,4-Butanediol",110-63-4,SmallMoleculeDrug,"","",8064,46506248,41189,"",BU1,,,,"","","","1,4-Butanediol","",,13835209,,DAP000983
DB01956,2-Aminoethanesulfonic Acid,107-35-7,SmallMoleculeDrug,C00245,D00047,1123,46506189,15891,,TAU,,,,"",,,,,,1091,,
DB01957,3-Chlorophenol,108-43-0,SmallMoleculeDrug,C14270,,7933,46507192,38855,,3CH,,,,"",,,,,,13875432,,
DB01958,"5-[4-Tert-Butylphenylsulfanyl]-2,4-Quinazolinediamine",,SmallMoleculeDrug,,,3537,46504477,,,TQ5,,,,"",,,,,,3416,18047,
DB01959,"3,5-Dimethyl-1-(3-Nitrophenyl)-1h-Pyrazole-4-Carboxylic Acid Ethyl Ester",,SmallMoleculeDrug,,,656969,46507758,,,7DE,,,,"",,,,,,571205,14798,
DB01960,7n-Methyl-8-Hydroguanosine-5'-Diphosphate,,SmallMoleculeDrug,,,46936268,46506566,,,M7G,,,,"",,,,,,,,
DB01961,Cytidine-3'-Monophosphate,,SmallMoleculeDrug,,,6328756,46508759,53013,,C3P,,,,"",,,,,,225079,,
DB01962,Phosphonotyrosine,21820-51-9,SmallMoleculeDrug,C06501,,30819,46507690,37788,,PTR,,,,"",,,,,,3781655,22597,
DB01963,Phenylethane Boronic Acid,34420-17-2,SmallMoleculeDrug,,,65389,46505107,,,PBA,,,,"",,,,,,58857,26142,
DB01964,AL5424,,SmallMoleculeDrug,,,444612,46507207,,,AL2,,,,"",,,,,,392493,,
DB01965,"2'-Deoxyuridine 5'-Alpha,Beta-Imido-Triphosphate",,SmallMoleculeDrug,,,46936269,46504919,,,DUP,,,,"",,,,,,,,
DB01966,Di-Stearoyl-3-Sn-Phosphatidylethanolamine,"",SmallMoleculeDrug,"","",17754131,46507524,"","",PEH,"","","","","","",,,,92622,,
DB01967,"N-{3-[(7ar,12as,12bs)-7-Oxo-1,3,4,6,7,7a,12a,12b-Octahydroindolo[2,3-a]Quinolizin-12(2h)-Yl]Propyl}Propane-2-Sulfonamide",,SmallMoleculeDrug,,,11987780,46506782,,,WAC,,,,"",,,,,,10160257,,
DB01968,2-Thioethenamine,,SmallMoleculeDrug,,,5806800,46505182,,,TEE,,,,"",,,,,,2617384,,
DB01969,Trifluoroacetonyl Coenzyme A,,SmallMoleculeDrug,,,46936270,46506152,,,COF,,,,"",,,,,,3817998,,
DB01970,"Hg9a-9, Nonanoyl-N-Hydroxyethylglucamide",,SmallMoleculeDrug,,,46936271,46508384,,,HG9,,,,"",,,,,,20016575,,
DB01971,trans-urocanic acid,104-98-3,SmallMoleculeDrug,C00785,"",736715,46504955,30817,"",URO,,,,"","","",,"",,,,
DB01972,Guanosine-5'-Monophosphate,85-32-5,SmallMoleculeDrug,C00144,,5748251,46504973,17345,,5GP,,,,"",,,,,,,,
DB01973,O-Benzylsulfonyl-Serine,,SmallMoleculeDrug,,,17754162,46506745,,,SEB,,,,"",,,,,,2600330,,
DB01974,"2-Amino-3-[5-(Amino-Carboxy-Methyl)-2,3-Dihydro-Isoxazol-3-Ylsulfanyl]-Propionic Acid",,SmallMoleculeDrug,,,46936272,46508703,,,143,,,,"",,,,,,3667359,,
DB01975,AMPCPR,"",SmallMoleculeDrug,"","",46936273,46508105,"","",ADV,"","","","","","",,"",,3669582,,
DB01976,Aminoanthracene,62813-37-0,SmallMoleculeDrug,,,11885,46507770,,,ANC,,,,"",,,,,,11392,,
DB01977,6-(N-Phenylcarbamyl)-2-Naphthalenecarboxamidine,,SmallMoleculeDrug,,,447732,46504984,,,675,,,,"",,,,,,394745,50138670,
DB01978,"7,9-Dimethylguanine",55235-22-8,SmallMoleculeDrug,,,414013,46504672,,,NDM,,,,"",,,,,,366575,,
DB01979,Methyl alpha-D-mannoside,25281-48-5,SmallMoleculeDrug,"","",101798,46507488,43943,"",MMA,,,,"","","",,"",,,,
DB01980,Para-Iodo-D-Phenylalanine Hydroxamic Acid,,SmallMoleculeDrug,,,5288643,46507696,,,IPO,,,,"",,,,,,4450764,,
DB01981,"3,6-Anhydro-D-Galactose-2-Sulfate",,SmallMoleculeDrug,,,46936274,46506711,,,DGS,,,,"",,,,,,11207683,,
DB01982,D-Mannuronic Acid,1986-14-7,SmallMoleculeDrug,C02024,,26470759,46506836,16224,,MAV,,,,"",,,,,,,,
DB01983,2(S)-Amino-6-Boronohexanoic Acid,,SmallMoleculeDrug,,,444965,46506382,40520,,ABH,,,,"",,,,,,1429,,
DB01984,4-[2-(3-Benzyloxycarbonylamino-4-Cyclohexyl-1-Hydroxy-2-Oxo-Butylamino)-5-Guanidino-Pentanoylamino]-4-(1-Carboxy-2-Cyclohexyl-Ethylcarbamoyl)-Butyric Acid,,SmallMoleculeDrug,,,46936275,46507473,,,DKT,,,,"",,,,,,3820626,,
DB01985,N-Alpha-L-Acetyl-Arginine,,SmallMoleculeDrug,,,67427,46508435,,,AAG,,,,"",,,,,,92866,,
DB01986,3-Fluoro-2-Methyl-Aniline,,SmallMoleculeDrug,,,285553,46506560,,,FLM,,,,"",,,,,,251695,,
DB01987,Thiamin Diphosphate,154-87-0,SmallMoleculeDrug,C00068,,5431,46504577,18290,,TDP,,,,"",,,,,,5238,,
DB01988,6((S)-3-Benzylpiperazin-1-Yl)-3-(Naphthalen-2-Yl)-4-(Pyridin-4-Yl)Pyrazine,,SmallMoleculeDrug,,,4369379,46506846,,,6NP,,,,"",,,,,,9772500,,
DB01989,Carbobenzoxy-Pro-Lys-Phe-Y(Po2)-Ala-Pro-Ome,,SmallMoleculeDrug,,,46936276,46506751,,,PKF,,,,"",,,,,,2559324,,
DB01990,Cholesterol-Sulfate,,SmallMoleculeDrug,,,46936278,46507419,,,C3S,,,,"",,,,,,3467086,,
DB01991,Tu-514,,SmallMoleculeDrug,,,46936279,46506311,,,TUX,,,,"",,,,,,2631225,,
DB01992,Coenzyme A,85-61-0,SmallMoleculeDrug,C00010,"",46936280,46507023,15346,"",COA,,,,"","","",Coenzyme_A,"",,311,,
DB01993,N-(5'-Phosphopyridoxyl)-D-Alanine,,SmallMoleculeDrug,,,446862,46505701,44743,,PDD,,,,"",,,,,,393027,,
DB01994,"2-(Pyrido[1,2-E]Purin-4-Yl)Amino-Ethanol",,SmallMoleculeDrug,,,1522,46509021,,,PPZ,,,,"",,,,,,1468,,
DB01995,5-Methylcytidine-5'-Monophosphate,,SmallMoleculeDrug,,,5748377,46507228,,,5MC,,,,"",,,,,,3668589,,
DB01996,3-Methylpyridine,108-99-6,SmallMoleculeDrug,,,7970,46507201,32546,,3MP,,,,"",,,,,,21106520,,
DB01997,3-Bromo-7-Nitroindazole,,SmallMoleculeDrug,,,1649,46507791,,,INE,,,,"",,,,,,,,
DB01998,"2-[3,4-Dihydroxy-2-Hydroxymethyl-5-(2-Hydroxy-Nonyl)-Tetrahydro-Furan-2-Yloxy]-6-Hydroxymethyl-Tetra Hydro-Pyran-3,4,5-Triol",,SmallMoleculeDrug,,,46936281,46507361,,,SUM,,,,"",,,,,,2610458,,
DB01999,"5,10,15,20-Tetrakis(4-Sulpfonatophenyl)-21h,23h-Porphine",,SmallMoleculeDrug,,,5289350,46505956,,,SFP,,,,"",,,,,,,,
DB02000,Gamma-Phenyl-Butyric Acid,,SmallMoleculeDrug,,,4775,46506332,,,CLT,,,,"",,,,,,4611,,
DB02001,"5-(4-Morpholin-4-Yl-Phenylsulfanyl)-2,4-Quinazolinediamine",,SmallMoleculeDrug,,,3534,46507893,,,TQ6,,,,"",,,,,,3414,18048,
DB02002,2-Aminoprop-2-Enamide,,SmallMoleculeDrug,,,3332061,46507504,,,PYT,,,,"",,,,,,2579132,,
DB02003,"Delta-Bis(2,2'-Bipyridine)Imidazole Ruthenium (Ii)",,SmallMoleculeDrug,,,46936282,46504467,,,DRU,,,,"",,,,,,,,
DB02004,"5-(Aminomethyl)-6-(2,4-Dichlorophenyl)-2-(3,5-Dimethoxyphenyl)Pyrimidin-4-Amine",,SmallMoleculeDrug,,,448436,46506717,,,5AP,,,,"",,,,,,395235,11593,
DB02005,2-Oxo-3-Pentenoic Acid,,SmallMoleculeDrug,,,5780665,46504701,,,OXP,,,,"",,,,,,2527183,,
DB02006,Br-Coeleneterazine,,SmallMoleculeDrug,,,46936283,46508315,,,CZB,,,,"",,,,,,,,
DB02007,Alpha-D-Glucose-6-Phosphate,,SmallMoleculeDrug,C00668,,46936284,46505235,17665,,G6P,,,,"",,,,,,203,,
DB02008,1-(2-Fluorobenzyl)-3-Butyl-8-(N-Acetyl-4-Aminobenzyl)-Xanthine,,SmallMoleculeDrug,,,447371,46504933,,,FTB,,,,"",,,,,,394495,,
DB02009,"L-756,423",,SmallMoleculeDrug,,,46936285,46508445,,,L75,,,,"",,,,,,4167,,
DB02010,Staurosporine,62996-74-1,SmallMoleculeDrug,C02079,,44120114,46504923,15738,PA165109623,STO,,,,"",,,Staurosporine,,,5089,2579,DNC001380
DB02011,N-(Phosphonoacetyl)-L-Ornithine,63446-55-9,SmallMoleculeDrug,,,124992,46505486,,,PAO,,,,"",,,,,,2535663,,
DB02013,Monoazido-Mu-Oxo-Diiron,,SmallMoleculeDrug,,,4475494,46507590,,,FEA,,,,"",,,,,,21542356,,
DB02014,Compound 9,"",SmallMoleculeDrug,"","",447994,46506116,"","",234,"","","","","","",,,,394932,13990,
DB02015,Dihydrofolic Acid,4033-27-6,SmallMoleculeDrug,C00415,,16219270,46508318,15633,,DHF,,,,"",,,,,,641,50004473,
DB02016,R048-8071,161582-11-2,SmallMoleculeDrug,,,1949,46505901,,,R71,,,,"",,,,,,1873,,
DB02017,Imidazole-Derived Cellobiose,,SmallMoleculeDrug,,,46936286,46509160,,,IDC,,,,"",,,,,,3825352,,
DB02018,Amido Phenyl Pyruvic Acid,,SmallMoleculeDrug,,,2138,46506242,,,APA,,,,"",,,,,,2053,,
DB02019,Acetyl Dithranol,,SmallMoleculeDrug,,,4471188,46504623,33092,,ADL,,,,"",,,,,,3669580,,
DB02020,Alrestatin,51411-04-2,SmallMoleculeDrug,,,2120,46508635,,,ALR,,,,"",,,,,,2036,,
DB02021,Fidarestat,136087-85-9,SmallMoleculeDrug,,,449156,46505893,,,FID,,,,"",,,,,,3232,16512,DCL000311
DB02022,4-Amino-5-Hydroxymethyl-2-Methylpyrimidine,73-67-6,SmallMoleculeDrug,C01279,,777,46508420,16892,,HMH,,,,"",,,,,,756,,
DB02023,8-Oxo-2'-Deoxy-Guanosine-5'-Monophosphate,,SmallMoleculeDrug,,,46936287,46508434,,,8OG,,,,"",,,,,,,,
DB02024,3-phenylpropionic acid,501-52-0,SmallMoleculeDrug,C05629,"",107,46506078,28631,"",HCI,"","","","","","",,,,10181339,,
DB02025,L-D-(a-Aminoadipoyl)-L-Cysteinyl-D-Valine,,SmallMoleculeDrug,C05556,,448130,46506598,28496,,ACV,,,,"",,,,,,3726,,
DB02026,"Furo[2,3d]Pyrimidine Antifolate",,SmallMoleculeDrug,,,46936288,46506042,,,COE,,,,"",,,,,,3321,,
DB02027,N-{(4s)-4-Amino-5-[(2-Aminoethyl)Amino]Pentyl}-N'-Nitroguanidine,,SmallMoleculeDrug,,,656911,46504827,,,DP3,,,,"",,,,,,19561650,21960,
DB02028,"L-Alpha-Glycerophospho-D-Myo-Inositol-4,5-Bis-Phosphate",,SmallMoleculeDrug,,,46936289,46505118,,,IBS,,,,"",,,,,,3824993,,
DB02029,N-Cyclohexyl-N'-(4-Iodophenyl)Urea,,SmallMoleculeDrug,,,4357,46508430,,,CIU,,,,"",,,,,,4204,,
DB02030,Alpha-Ribazole-5'-Phosphate,,SmallMoleculeDrug,,,46936290,46504584,16837,,RBZ,,,,"",,,,,,207,,
DB02031,"(6s)-5,6,7,8-Tetrahydrofolate",135-16-0,SmallMoleculeDrug,C00101,,46936291,46508587,15635,,THG,,,,"",,,,,,,,
DB02032,1-(3-Mercapto-2-Methyl-Propionyl)-Pyrrolidine-2-Carboxylic Acid,,SmallMoleculeDrug,,,688267,46505775,,,MCO,,,,"",,,,,,599746,50140754,
DB02033,"N-(3-Cyclopropyl(5,6,7,8,9,10-Hexahydro-2-Oxo-2h-Cycloocta[B]Pyran-3-Yl)Methyl)Phenylbenzensulfonamide",,SmallMoleculeDrug,,,54687250,46504807,,,INU,,,,"",,,,,,14020654,763,
DB02034,Swainsonine,72741-87-8,SmallMoleculeDrug,C10173,,10975968,46506581,,,SWA,,,,"",,,Swainsonine,,,5170,,
DB02035,1-Hexadecylsulfonyl Fluoride,,SmallMoleculeDrug,,,3572,46507026,32911,,HSF,,,,"",,,,,,3448,,
DB02036,"2-(3,4-Dihydro-3-Oxo-2h-Benzo[B][1,4]Thiazin-2-Yl)-N-Hydroxyacetamide",,SmallMoleculeDrug,,,448475,46508836,,,GNR,,,,"",,,,,,395263,,
DB02037,"2,4-Diamino-4,6-Dihydroxypyrimidine",,SmallMoleculeDrug,,,2733981,46506204,,,DDP,,,,"",,,,,,2015743,,
DB02038,"D-Pyridoxyl-N,O-Cycloserylamide-5-Monophosphate",,SmallMoleculeDrug,,,445005,46509108,,,DCS,,,,"",,,,,,2828,,
DB02039,S-Acetyl-Cysteine,,SmallMoleculeDrug,,,15648760,46505017,,,SCY,,,,"",,,,,,2600328,,
DB02041,4-Aminophthalhydrazide,,SmallMoleculeDrug,,,95014,46508392,,,APZ,,,,"",,,,,,393041,,
DB02042,2-(2-{2-[2-(2-Methoxy-Ethoxy)-Ethoxy]-Ethoxy}-Ethoxy)-Ethanol,,SmallMoleculeDrug,,,90255,46507262,,,1PG,,,,"",,,,,,81480,,
DB02043,"1,2-Dipalmitoyl-Phosphatidyl-Glycerole",,SmallMoleculeDrug,,,46936292,46508792,60724,,LHG,,,,"",,,,,,58653,,
DB02044,N-(3-(Aminomethyl)Benzyl)Acetamidine,,SmallMoleculeDrug,,,1433,46507793,,,14W,,,,"",,,,,,1389,50226527,
DB02045,Amylamine,110-58-7,SmallMoleculeDrug,,,8060,46504924,,,AML,,,,"",,,,,,7769,,
DB02046,N-[(Furan-2-Yl)Carbonyl]-(S)-Leucyl-(R)-[1-Amino-2(1h-Indol-3-Yl)Ethyl]-Phosphonic Acid,,SmallMoleculeDrug,,,449500,46505506,,,FLX,,,,"",,,,,,396015,,
DB02047,"2-(1,1'-Biphenyl-4-Yl)Propanoic Acid",,SmallMoleculeDrug,,,448006,46508140,,,BFL,,,,"",,,,,,394942,,
DB02048,"1,2,4-Triazole-Carboxamidine",,SmallMoleculeDrug,,,3387240,46504690,,,TZC,,,,"",,,,,,2632200,,
DB02049,2-{4-[4-(4-Chloro-Phenoxy)-Benzenesulfonyl]-Tetrahydro-Pyran-4-Yl}-N-Hydroxy-Acetamide,,SmallMoleculeDrug,,,5111,46508760,,,CBP,,,,"",,,,,,4931,,
DB02051,3-[N-[Benzyloxycarbonyl]-Phenylalaninyl-Amino]-5-Phenyl-Pentane-1-Sulfonic Acid 4-Nitro-Phenyl Ester,,SmallMoleculeDrug,,,46936293,46505415,,,VS3,,,,"",,,,,,2641048,,
DB02052,Indirubin-3'-Monoxime,,SmallMoleculeDrug,,,5326739,46507166,,,IXM,,,,"",,,,,,21105558,7393,DNC000796
DB02053,Ribose-5-Phosphate,4151-19-3,SmallMoleculeDrug,C00117,,448027,46507722,17797,,R5P,,,,"",,,,,,2133,,
DB02054,Gabaculine,87980-11-8,SmallMoleculeDrug,C12110,,7419,46506914,,,GAB,,,,"",,,,,,7141,,DNC000669
DB02055,N-Butyl-Benzenesulfonamide,3622-84-2,SmallMoleculeDrug,,,19241,46505191,,,NBB,,,,"",,,,,,18156,,
DB02056,"(5e,13e)-9,15-Dihydroxy-11-Oxoprosta-5,13-Dien-1-Oicacid",41598-07-6,SmallMoleculeDrug,C00696,,448457,46504574,15555,,PG2,,,,"",,,,,,395250,,
DB02057,AMPA,1066-51-9,SmallMoleculeDrug,C11033,"",158397,46505942,28812,"",AMQ,"","","","","","",AMPA,,,1184,,
DB02058,SU4984,,SmallMoleculeDrug,,,17754180,46508294,,,SU2,,,,"",,,,,,16744209,50268194,DNC001385
DB02059,Adenosine-5-Diphosphoribose,"",SmallMoleculeDrug,"","",447048,46508870,"","",APR,,,,"","","",,"",,187,,
DB02060,Cyclohexanone,108-94-1,SmallMoleculeDrug,C00414,"",7967,46505038,17854,"",CYH,"","","","","","",Cyclohexanone,,,7679,6,
DB02061,Cellobiose,16462-44-5,SmallMoleculeDrug,C00185,,46936190,46505046,17057,,CBI,,,,"",,,Cellobiose,,,288,,
DB02062,"N-[3-[(1-Aminoethyl)(Hydroxy)Phosphoryl]-2-(1,1'-Biphenyl-4-Ylmethyl)Propanoyl]Alanine",,SmallMoleculeDrug,,,5478838,46508788,,,BIR,,,,"",,,,,,4585985,,
DB02063,CRA_16847,"",SmallMoleculeDrug,"","",23646721,46504465,"","",847,"","","","","","",,,,,,
DB02065,4-Deoxylactose,,SmallMoleculeDrug,,,46936294,46506293,,,DEL,,,,"",,,,,,3819718,,
DB02066,N7-Methyl-Formycin A,,SmallMoleculeDrug,,,46936295,46508364,,,FM1,,,,"",,,,,,,,
DB02067,Triglu-5-Formyl-Tetrahydrofolate,,SmallMoleculeDrug,,,46936296,46506661,,,TGF,,,,"",,,,,,,,
DB02068,Delta-Amino Valeric Acid,,SmallMoleculeDrug,,,449593,46505369,,,DAV,,,,"",,,,,,396072,,
DB02069,N-(2-Flouro-Benzyl)-4-Sulfamoyl-Benzamide,"",SmallMoleculeDrug,"","",4290,46505771,"","",FSB,"","","","","","",,,,4139,12014,
DB02070,L-2-Amino-4-[2-Aminophenyl]-4-Oxobutanoic Acid,,SmallMoleculeDrug,C01718,,161166,46507622,28683,,KYN,,,,"",,,,,,823,31880,
DB02071,WAY-151693,"",SmallMoleculeDrug,"","",4368,46508910,"","",WAY,"","","","","","",,,,4215,,
DB02072,"2-(Oxalyl-Amino)-4,7-Dihydro-5h-Thieno[2,3-C]Thiopyran-3-Carboxylic Acid",,SmallMoleculeDrug,,,1521,46505435,,,COL,,,,"",,,,,,1467,,
DB02073,Biliverdine Ix Alpha,114-25-0,SmallMoleculeDrug,C00500,,5353439,46505998,17033,,BLA,,,,"",,,,,,,,
DB02074,Butenoic Acid,107-93-7,SmallMoleculeDrug,,,637090,46505990,22959,,BEO,,,,"",,,,,,18375,,
DB02075,"(1s)-1(9-Deazahypoxanthin-9yl)1,4-Dideoxy-1,4-Imino-D-Ribitol-5-Phosphate",,SmallMoleculeDrug,,,46936297,46507599,,,IRP,,,,"",,,,,,,,
DB02076,6-Phosphogluconic Acid,"",SmallMoleculeDrug,"","",22820300,46506816,48928,"",6PG,"","","","","","",,,,409,,
DB02077,L-N(Omega)-Nitroarginine-(4r)-Amino-L-Proline Amide,,SmallMoleculeDrug,,,656912,46507698,,,DP9,,,,"",,,,,,3821230,21961,
DB02078,1-Methoxy-2-[2-(2-Methoxy-Ethoxy]-Ethane,,SmallMoleculeDrug,,,8189,46505275,44842,,PG5,,,,"",,,,,,13835222,,
DB02079,(Aminooxy)Acetic Acid,2921-14-4,SmallMoleculeDrug,,,286,46507597,,,AOA,,,,"",,,,,,280,,
DB02080,"1-{2-[2-(2-Methoxyethoxy)Ethoxy]Ethoxy}-4-(1,1,3,3-Tetramethylbutyl)Benzene",,SmallMoleculeDrug,,,446308,46506840,,,TRT,,,,"",,,,,,393701,,
DB02081,Bis-Benzamidine,,SmallMoleculeDrug,,,12374050,46504495,,,BBA,,,,"",,,,,,1454,,
DB02082,Phosphoaminophosphonic Acid Guanylate Ester,,SmallMoleculeDrug,,,46936298,46506592,,,GTN,,,,"",,,,,,,,
DB02083,Dimethylglycine,1118-68-9,SmallMoleculeDrug,C01026,,673,46507083,17724,,DMG,,,,"",,,Dimethylglycine,,,653,,
DB02084,CRA_17312,,SmallMoleculeDrug,,,46936299,46506094,,,312,,,,"",,,,,,,,
DB02085,1-Aminocyclopropanecarboxylic Acid,22059-21-8,SmallMoleculeDrug,C01234,,535,46505058,18053,,1AC,,,,"",,,,,,520,,
DB02086,"(3,4-Dihydroxy-Phenyl)-Triphenyl-Arsonium",,SmallMoleculeDrug,,,5460502,46507157,30287,,TTO,,,,"",,,,,,4574013,,
[truncated: 6,207 more rows]
