# Supplementary material for: INSIdE NANO: a systems biology framework to contextualize the mechanism-of-action of engineered nanomaterials
Source: Sci Rep. 2019 Jan 17;9:179. doi: 10.1038/s41598-018-37411-y (PMC6336851; doi:10.1038/s41598-018-37411-y)
Supplement: Supplementary file 5 — Supplementary Dataset 4 [file 41598_2018_37411_MOESM5_ESM.xls]

## Sheet: Title
INSIdE NANO: a systems biology framework to contextualize the mechanism-of-action of engineered nanomaterials
Angela Serraa,b,c, Ivica Letunicd, Vittorio Fortinob,c,e,f, Richard D. Handyg, Bengt Fadeelh, Roberto Tagliaferria, and Dario Grecob,c,e
a NeuRoNe Lab, DISA-MIS, University of Salerno, Italy
b Faculty of Medicine and Life Sciences, University of Tampere, Finland
c Institute of Biosciences and Medical Technologies, University of Tampere, Finland
d BioByte Solutions GmbH, Germany
e Institute of Biotechnology, University of Helsinki, Finland
f Biomedicine Institute, University of Eastern Finland, Kuopio, Finland
g School of Biological and Marine Sciences, University of Plymouth, United Kingdom
h Institute of Environmental Medicine, Karolinska Institutet, Stockholm, Sweden

## Sheet: infoNano
Nano	Description	Platform	Cell types	GSE	Reference	Link Original Paper
AgNP	Silver nanoparticles	Affymetrix Human HG-Focus Target Array	human hepatoma cell line (HepG2)	GSE14452	Kawata et al. 2009	http://pubs.acs.org/doi/abs/10.1021/es900754q
Ag2CO3	Silver nanoparticles	Affymetrix Human HG-Focus Target Array	human hepatoma cell line (HepG2)	GSE14452	Kawata et al. 2009	http://pubs.acs.org/doi/abs/10.1021/es900754q
PSNP	Polysthylene nanoparticles	Affymetrix Human HG-Focus Target Array	human hepatoma cell line (HepG2)	GSE14452	Kawata et al. 2009	http://pubs.acs.org/doi/abs/10.1021/es900754q
AI203	AI203	Agilent-014850 Whole Human Genome Microarray 4x44K	human colon cancer cells: CaCo-2, RKO	GSE14910	Moos et al. 2011	http://www.ncbi.nlm.nih.gov/pubmed/21769377
AuNP	Au-nanoparticle EGFP oligonucleotide complex	Affymetrix GeneChip Human Genome U133 Plus 2.0	human embryonic kidney cell line (293T); human peripheral blood mononuclear cells (PBMC)	GSE20677	Kim et al. 2012	http://www.ncbi.nlm.nih.gov/pubmed/21697957
CBNP	Nano-carbon Black	Agilent-014850 Whole Human Genome Microarray 4x44K	human colon cancer cells: CaCo-2, RKO	GSE14910	Moos et al. 2011	http://www.ncbi.nlm.nih.gov/pubmed/21769377
Fe203	nanoFe203	Agilent-014850 Whole Human Genome Microarray 4x44K	human colon cancer cells: CaCo-2, RKO	GSE14910	Moos et al. 2011	http://www.ncbi.nlm.nih.gov/pubmed/21769377
GSNO	S-nitrosoglutathione	GLP1669 Agilent-039494 SurePrint G3 Human GE v2 8x60K Microarray 039381	human monocytes	GSE51186	Ronzani et al. 2014	http://www.ncbi.nlm.nih.gov/pubmed/24777905
microZNO	microZnO	Agilent-014850 Whole Human Genome Microarray 4x44K	human colon cancer cells: CaCo-2, RKO	GSE14910	Moos et al. 2011	http://www.ncbi.nlm.nih.gov/pubmed/21769377
MWCNT	Multi Wallet Carbon Nanotube	GeneChip Human Genome U133 Plus 2.0	human colorectal/colon adenocarcinoma; small airway epithelial; human acute monocytic leukemia; lung fibroblasts	GSE42066;GSE42067;GSE42068;GSE43515	Tilton et al. 2014	http://www.ncbi.nlm.nih.gov/pubmed/23659652
RS	Eudragit© RS nanoparticles	GLP1669 Agilent-039494 SurePrint G3 Human GE v2 8x60K Microarray 039381	ammary epithelial cells	GSE45869	Rajaa et al. 2013	http://www.ncbi.nlm.nih.gov/pmc/articles/PMC3831889/
SiO2	nanoSiO2;	Agilent-014850 Whole Human Genome Microarray 4x44K	human colon cancer cells: CaCo-2, RKO	GSE14910	Moos et al. 2011	http://www.ncbi.nlm.nih.gov/pubmed/21769377
TiO2	nanoTiO2	Agilent-014850 Whole Human Genome Microarray 4x44K	human colon cancer cells: CaCo-2, RKO	GSE14910	Moos et al. 2011	http://www.ncbi.nlm.nih.gov/pubmed/21769377
TiO2NB	Titanium Nanobelts	Affymetrix GeneChip Human Genome UI133A_2	human colorectal/colon adenocarcinoma; small airway epithelial; human acute monocytic leukemia	GSE42066;GSE42067;GSE42068;	Tilton et al. 2014	http://www.ncbi.nlm.nih.gov/pubmed/23659652
TiO2T20	Fine TiO2(T-20)	Agilent-014850 Whole Human Genome Microarray 4x44K	human keratinocytes cell line (HaCaT)	GSE16425	Fujita et al. 2009	http://www.ncbi.nlm.nih.gov/pubmed/19695317
TiO2T200	Submicron TiO2(T-200)	Agilent-014850 Whole Human Genome Microarray 4x44K	human keratinocytes cell line (HaCaT)	GSE16425	Fujita et al. 2009	http://www.ncbi.nlm.nih.gov/pubmed/19695317
TiO2T7	Ultrainfe TiO2(T-7)	Agilent-014850 Whole Human Genome Microarray 4x44K	human keratinocytes cell line (HaCaT)	GSE16425	Fujita et al. 2009	http://www.ncbi.nlm.nih.gov/pubmed/19695317
UP	Ultrafine Particle	Affymetrix GeneChip Human Genome UI133A	pulmonary artery endothelial cell	GSE4567	Karoly et al. 2007	http://www.ncbi.nlm.nih.gov/pubmed/17450221
WC	WC nanoparticles	Agilent-014850 Whole Human Genome Microarray 4x44K	human keratinocytes cell line (HaCaT)	GSE16727	Busch et al. 2010	http://bmcgenomics.biomedcentral.com/articles/10.1186/1471-2164-11-65
WCCo	WC-Co nanoparticles	Agilent-014850 Whole Human Genome Microarray 4x44K	human keratinocytes cell line (HaCaT)	GSE16727	Busch et al. 2010	http://bmcgenomics.biomedcentral.com/articles/10.1186/1471-2164-11-65
ZnCl2	ZnCl2	Agilent-014850 Whole Human Genome Microarray 4x44K	human skin-derived cancer cells (HaCaT and SK Mel-28)	GSE25167	Moos et al. 2011	http://www.ncbi.nlm.nih.gov/pubmed/21769377
ZnO	ZnO-1 (IBU-tec advanced materials AG)	Agilent-014850 Whole Human Genome Microarray 4x44K; Illumina-HumanHT-12_V3.0; HUGENE-1_0-st	human colon cancer cells: CaCo-2, RKO; human keratinocytes cell line (HaCaT); SK Mel-28; HMDM; Jukart; MDDC; hONS	GSE14910; GSE39316-HMDM; GSE39316-Jurkat; GSE39316-MDDC; GSE45322	Moos et al. 2011; Tuomela et al. 2013	http://www.ncbi.nlm.nih.gov/pubmed/21769377;
ZnO1	ZnO-1 (IBU-tec advanced materials AG);	Affymetrix GeneChip Human Genome U219	human monocyte-derived macrophages (HMDM); human monocyte-derived dendritic cells (MDDC); human T cell leukemia-derived cell line (Jurkat)	GSE39330	Tuomela et al. 2013	http://www.ncbi.nlm.nih.gov/pubmed/23894303
ZnO2	ZnO-2 (mandelic acid coated ZnO-1);	Affymetrix GeneChip Human Genome U220	human monocyte-derived macrophages (HMDM); human monocyte-derived dendritic cells (MDDC); human T cell leukemia-derived cell line (Jurkat)	GSE39330	Tuomela et al. 2013	http://www.ncbi.nlm.nih.gov/pubmed/23894303
ZnO3	ZnO-3 (mercaptopropyl-trimethoxysilane coated ZnO-1);	Affymetrix GeneChip Human Genome U221	human monocyte-derived macrophages (HMDM); human monocyte-derived dendritic cells (MDDC); human T cell leukemia-derived cell line (Jurkat)	GSE39330	Tuomela et al. 2013	http://www.ncbi.nlm.nih.gov/pubmed/23894303
ZnO4	ZnO-4 (methoxyl coated ZnO);	Affymetrix GeneChip Human Genome U222	human monocyte-derived macrophages (HMDM); human monocyte-derived dendritic cells (MDDC); human T cell leukemia-derived cell line (Jurkat)	GSE39330	Tuomela et al. 2013	http://www.ncbi.nlm.nih.gov/pubmed/23894303
ZnO5	ZnO-5 (diethylene glycol modified ZnO);	Affymetrix GeneChip Human Genome U223	human monocyte-derived macrophages (HMDM); human monocyte-derived dendritic cells (MDDC); human T cell leukemia-derived cell line (Jurkat)	GSE39330	Tuomela et al. 2013	http://www.ncbi.nlm.nih.gov/pubmed/23894303
ZnO9	ZnO-9 (folic acid modified ZnO)	Affymetrix GeneChip Human Genome U224	human monocyte-derived macrophages (HMDM); human monocyte-derived dendritic cells (MDDC); human T cell leukemia-derived cell line (Jurkat)	GSE39330	Tuomela et al. 2013	http://www.ncbi.nlm.nih.gov/pubmed/23894303
