# Supplementary material for: INSIdE NANO: a systems biology framework to contextualize the mechanism-of-action of engineered nanomaterials
Source: Sci Rep. 2019 Jan 17;9:179. doi: 10.1038/s41598-018-37411-y (PMC6336851; doi:10.1038/s41598-018-37411-y)
Supplement: Supplementary file 6 — Supplementary Dataset 5 [file 41598_2018_37411_MOESM6_ESM.xls]

## Sheet: Title
INSIdE NANO: a systems biology framework to contextualize the mechanism-of-action of engineered nanomaterials
Angela Serraa,b,c, Ivica Letunicd, Vittorio Fortinob,c,e,f, Richard D. Handyg, Bengt Fadeelh, Roberto Tagliaferria, and Dario Grecob,c,e
a NeuRoNe Lab, DISA-MIS, University of Salerno, Italy
b Faculty of Medicine and Life Sciences, University of Tampere, Finland
c Institute of Biosciences and Medical Technologies, University of Tampere, Finland
d BioByte Solutions GmbH, Germany
e Institute of Biotechnology, University of Helsinki, Finland
f Biomedicine Institute, University of Eastern Finland, Kuopio, Finland

## Sheet: PD
ENM	Drug	Chemical	Disease	Genes
UP	levodopa	Carbidopa	PD	GSK3B(-/-/+); RPS6KB1(-/-/+)
TiO2T20	bromocriptine	Methyldopa	PD	TIMP3(-/-/+); ESR1(+/-/+); BCL2L1(-/-/+); ODC1(-/+/+); PRL(+/+/-); TFRC(+/-/+)
ZnO3	levodopa	Zinc	PD	SPP1(+/-/+); MAPT(-/-/+); TIMP3(-/-/+); CTNNB1(-/-/-); CTSL(-/-/-); MMP2(+/+/-); DRD4(-/-/-); AR(-/-/-); CD36(+/+/-); IL10(-/+/-); FOSB(-/-/+); ALDH1A1(+/+/-); PRNP(-/-/-); PENK(-/+/-); DRD2(-/-/-); IL2(+/+/-); APP(-/-/-); RGS2(-/+/+); GAD1(-/-/+); SERPINE1(-/+/-); NOS2(-/+/-); IFNG(-/+/-); LEP(+/-/-)
ZnO5	trihexyphenidyl	Zinc	PD	SPP1(+/+/+); MAPT(+/+/+); CXCL8(+/+/-); TNF(+/+/-); DUSP1(+/+/+); EGR1(+/+/-); NPY(+/+/-); CCL5(+/+/-); ATF3(-/+/-); CYP1A2(+/-/-); CEBPB(+/+/+); GADD45A(+/+/-); CCL2(-/+/-); MMP2(+/+/-); VEGFA(+/+/-); ATP5A1(-/-/+); DRD4(+/+/-); GSTA4(+/+/-); FOSB(+/+/+); GMFB(+/+/+); PRNP(+/+/-); NQO1(+/-/+); IRS2(-/-/-); IL1B(+/+/-); FOS(+/+/-); PPP1R15A(+/+/+); TP53(+/-/-); PTGS2(+/+/-); RGS2(+/+/+); ZFP36(+/…
AuNP	levodopa	Carbidopa	PD	RELA(+/+/-); MCL1(+/-/-); RPS6KB1(+/-/+)
AuNP	dopamine	Carbidopa	PD	AKT1(+/+/-); RELA(+/+/-); GRIN1(+/+/+); FOS(-/-/+); MCL1(+/+/-); RPS6KB1(+/+/+)
ZnO5	hyoscyamine	Carbidopa	PD	GRIN1(-/+/+); FOS(+/+/+)
AI203	levodopa	Carbidopa	PD	RPS6KB1(+/-/+)
ZnO5	bromocriptine	MPP+	PD	SPP1(+/-/+); MAPT(-/-/-); SLC1A3(-/+/-); EGR1(+/+/+); CCL5(+/+/+); KCNJ6(+/-/+); ATF3(+/+/+); CEBPB(+/+/+); GADD45A(+/+/+); CCL2(-/+/+); TAC1(+/+/+); VEGFA(+/+/-); S100A4(+/+/-); APOE(-/-/-); COL1A1(+/-/+); GRIN1(-/-/-); NQO1(+/-/-); FOS(-/-/-); ABCG2(-/-/-); PTGS2(+/+/-); ATP5B(-/+/+)
WC	dopamine	Atrazine	PD	AKT1(-/+/-); CTNNB1(-/+/-); CDK1(+/-/-); HTR1A(+/-/-); CYCS(+/-/-); GCLM(-/+/-); MMP2(+/-/+); CCND1(-/+/-); CXCR4(+/-/-); GRIN1(-/+/+); MAPK9(-/+/-); CDKN1A(+/+/-); NQO1(-/+/-); CASP3(-/+/+); PCNA(-/-/+); RPS6KB1(+/+/-); MAPK1(-/-/-); SERPINE1(+/-/-); ZFP36(+/+/+); IFNG(-/+/-)
TiO2T20	bromocriptine	MPP+	PD	HMOX1(-/+/+); EGR1(-/+/+); CCL5(+/+/+); KCNJ6(-/-/-); ATF3(+/+/+); BCL2L1(-/-/+); BCL2(+/+/+); GCLM(+/-/-); CCL2(+/+/+); TAC1(-/+/+); CIRBP(+/+/-); ODC1(-/+/+); VEGFA(+/+/-); NUPR1(+/+/+); S100A4(+/+/-); APOE(+/-/-); NFE2L2(-/-/-); MYC(+/-/+); GRIN1(+/-/-); GDNF(+/-/-); PTGS1(-/-/+); NQO1(-/-/-); AGT(-/+/-); SOD2(+/+/-); GSK3B(+/+/+); BDNF(+/-/+); DRD2(+/-/-); FOS(+/+/+); TIMP2(+/+/+); CP(-/+/-);…
TiO2T20	dopamine	MPP+	PD	HMOX1(-/+/+); CCL5(+/-/+); CTNNB1(-/+/+); KCNJ6(-/+/-); ATF3(+/-/+); BCL2L1(-/-/+); GCLM(-/+/+); ODC1(-/-/+); NUPR1(+/-/+); S100A4(+/-/-); APOE(+/+/-); MYC(+/+/-); GRIN1(+/-/+); NQO1(-/+/-); SOD2(+/-/-); DRD2(+/+/-); FOS(+/-/+); TIMP2(+/+/+); XBP1(-/+/+); NEFH(-/-/-); GCLC(-/-/-)
ZnO5	bromocriptine	Carbidopa	PD	GRIN1(-/-/+); FOS(+/+/+)
ZnO5	isradipine	Zinc	PD	SPP1(+/+/+); CXCL8(+/+/-); TNF(+/+/-); DUSP1(+/+/+); EGR1(+/+/-); JUND(+/-/+); NPY(+/-/-); CCL5(+/+/-); ATF3(+/+/+); CEBPB(+/+/+); GADD45A(+/+/-); MBP(-/+/+); CCL2(-/+/-); SLC6A3(+/-/-); VEGFA(+/+/-); DRD4(-/+/-); AR(+/-/-); GSTA4(+/+/-); IL10(-/+/-); GMFB(+/+/+); PRNP(+/+/-); NQO1(+/-/+); IRS2(+/+/-); IL1B(+/+/-); FOS(+/+/-); PPP1R15A(+/+/+); TP53(+/-/-); PTGS2(+/+/-); RGS2(+/+/+); GRM5(+/+/-); …
SiO2	flecainide	Methyldopa	PD	ODC1(+/+/+)
SiO2	dopamine	MPP+	PD	CAT(+/-/-); CCL5(+/-/+); ATF3(-/-/+); CDK1(-/-/-); GCLM(-/+/+); DRD1(+/+/-); ODC1(+/-/+); CCND1(+/+/-); NUPR1(+/-/+); S100A6(-/-/-); PKM(-/+/-); MYC(-/-/+); GSTM3(-/+/+); APLP2(+/+/-); MAP2K1(-/-/+); CASP3(+/-/+); FOS(+/-/+); TP53(-/+/+); TGFB1(+/-/-); XBP1(-/+/+); GCLC(+/-/-)
PSNP	levodopa	Zinc	PD	CXCL8(-/-/-); ATF3(-/-/+); GJA1(-/-/-); SQSTM1(-/+/+); MBP(-/-/+); ENO1(+/+/-); CTSL(-/-/-); VEGFA(-/-/-); PKM(+/+/-); CREB1(-/-/+); GMFB(-/-/+); PRNP(-/-/-); CDKN1A(-/-/+); APLP2(+/+/-); JUNB(-/-/+); PPP1R15A(+/+/+); TGFB1(+/+/+); APP(-/-/-); CDC20(+/+/-); SERPINE1(+/+/-); RAF1(+/+/-); GSR(+/-/-)
PSNP	flecainide	Zinc	PD	HMOX1(+/+/-); NOS3(+/+/+); AKT1(+/+/-); EGR1(-/+/-); ATF3(-/+/+); GJA1(-/-/-); GCLM(-/+/-); MBP(-/-/+); ENO1(+/+/-); PKM(+/+/-); HIF1A(-/+/-); PRNP(-/+/-); FAS(-/+/-); APLP2(+/+/-); FOS(+/+/-); PPP1R15A(+/+/+); PRDX6(-/+/+); APP(-/+/-); CDC20(+/-/-); GPT(-/+/-); SERPINE1(+/+/-); NR3C1(-/+/-); RAF1(+/+/-); GCLC(-/+/-)
PSNP	dopamine	Atrazine	PD	CXCL8(-/-/-); HMOX1(+/+/-); SIRT1(-/-/+); AKT1(+/+/-); GCLM(-/+/-); ENO1(+/-/-); MAPK9(-/+/-); CDKN1A(-/+/-); MAP2K1(+/-/+); FOS(+/-/+); TP53(+/+/-); TGFB1(+/-/+); RPS6KB1(+/+/-); SERPINE1(+/-/-); NR3C1(-/-/-); XBP1(-/+/-); SNCA(-/+/+); GSR(+/+/-); GCLC(-/-/-)
ZnO9	hyoscyamine	1-Methyl-4-phenyl-1,2,3,6-tetrahydropyridine	PD	HMOX1(+/+/-); CCL2(-/+/-); PGF(-/-/+); GSTA4(+/+/+); TGFB2(+/+/+); NQO1(+/-/+); IL1B(-/+/-); GFAP(-/+/-); XBP1(-/-/+); NOS2(+/-/-)
AuNP	levodopa	Zinc	PD	SPP1(-/-/+); MAPT(+/-/+); CXCL8(+/-/-); CASP7(+/-/-); ATF3(+/-/+); CEBPB(+/-/+); GJA1(+/-/-); SQSTM1(+/+/+); ATM(-/+/-); CASP9(+/+/+); ENO1(+/+/-); CTSL(+/-/-); MMP2(+/+/-); NFKB1(+/+/-); VEGFA(+/-/-); CCNB2(+/-/+); PRKCE(+/+/+); DRD4(+/-/-); RELA(+/+/-); MAPK8(+/+/+); PKM(+/+/-); AR(+/-/-); CD36(-/+/-); GSTA4(+/+/-); NFE2L2(+/-/-); IL10(+/+/-); COL1A1(+/+/-); FOSB(+/-/+); ALDH1A1(-/+/-); PRNP(-/…
AuNP	dopamine	Methyldopa	PD	CTSL(+/+/+); ODC1(+/-/+); PRNP(-/-/+); PRL(+/+/-); NAMPT(+/-/+); TP53(+/+/+); APP(+/-/+); MAPK1(-/-/+)
CBNP	dopamine	Carbidopa	PD	AKT1(+/+/-); CTNNB1(+/+/+); BCL2L1(+/-/-); RPS6KB1(-/+/+)
PSNP	bromocriptine	Methyldopa	PD	CTSL(-/-/+)
PSNP	dopamine	Zinc	PD	CXCL8(-/-/-); HMOX1(+/+/-); SIRT1(-/-/+); AKT1(+/+/-); ATF3(-/-/+); GCLM(-/+/-); MBP(-/-/+); ENO1(+/-/-); CTSL(-/+/-); PKM(+/+/-); PRNP(-/-/-); CDKN1A(-/+/+); APLP2(+/+/-); JUNB(-/+/+); FOS(+/-/-); PRDX6(-/-/+); TP53(+/+/-); TGFB1(+/-/+); APP(-/-/-); GPT(-/+/-); SERPINE1(+/-/-); NR3C1(-/-/-); GSR(+/+/-); GCLC(-/-/-)
TiO2T7	bromocriptine	Methyldopa	PD	ODC1(-/+/+); TFRC(+/-/+)
WCCo	dopamine	Methyldopa	PD	ESR1(+/+/+); GSTP1(-/-/+); CASP3(+/-/+); APP(+/-/+); MAPK1(-/-/+)
ZnO9	atropine	Particulate Matter	PD	TNF(+/+/-); ESR1(+/+/-); TAC1(-/+/+); FAS(+/-/+); ATP5B(-/-/+)
CBNP	flecainide	Particulate Matter	PD	TNF(-/+/-); GCLM(-/+/+); ENO1(+/+/-); FAS(+/+/+); IL6(-/-/-)
CBNP	dopamine	Zinc	PD	HMOX1(+/+/-); SIRT1(+/-/+); AKT1(+/+/-); JUND(+/+/+); CCL5(+/-/-); CTNNB1(+/+/-); ATF3(-/-/+); BCL2L1(+/-/-); GCLM(-/+/-); ATM(+/-/-); MBP(+/-/+); EIF2AK3(-/-/+); ENO1(+/-/-); MMP2(+/-/-); PPARG(-/-/-); SLC6A3(-/+/-); MAPK8(+/+/+); RRM2(-/-/-); CXCR4(-/-/+); PKM(-/+/-); AR(+/+/-); MYC(-/-/-); PRNP(+/-/-); APLP2(+/+/-); PRL(-/+/-); IRS2(+/-/-); CASP3(-/-/-); DRD2(+/+/-); PRDX6(-/-/+); TIMP2(+/+/+)…
PSNP	flecainide	Methyldopa	PD	PRNP(-/+/+); APP(-/+/+)
CBNP	atropine	Particulate Matter	PD	TNF(-/+/-); GCLM(-/-/+); FAS(+/-/+); IL6(-/+/-)
ZnO3	bromocriptine	MPP+	PD	SPP1(+/-/+); MAPT(-/-/-); SLC1A3(+/+/-); EGR1(+/-/+); CCL5(+/+/+); KCNJ6(-/-/-); TAC1(-/+/+); CXCL2(-/+/+); NUPR1(+/+/+); APOE(-/-/-); PARK2(-/+/+); GDNF(-/-/-); AGT(-/+/-); DRD2(-/-/-); IL2(+/+/-); ABCG2(-/-/-); GAD1(-/-/-)
ZnO9	isradipine	1-Methyl-4-phenyl-1,2,3,6-tetrahydropyridine	PD	HMOX1(+/+/-); TNF(+/+/-); CCL2(-/+/-); GSTA4(+/+/+); TGFB2(+/-/+); NQO1(+/-/+); AGT(-/-/+); IL1B(-/+/-); TH(+/-/-); CYP19A1(+/+/-); XBP1(-/-/+); NOS2(+/-/-)
PSNP	levodopa	1-Methyl-4-phenyl-1,2,3,6-tetrahydropyridine	PD	MBP(-/-/-); VEGFA(-/-/+); BAD(+/+/+); MAPK9(-/-/-); PRNP(-/-/+); CDKN1A(-/-/+); TACC3(+/+/+); TGFB1(+/+/-); XBP1(-/-/+); RAF1(+/+/-); GSR(+/-/+)
TiO2T7	dopamine	Methyldopa	PD	ODC1(-/-/+)
PSNP	dopamine	Methyldopa	PD	CTSL(-/+/+); PRNP(-/-/+); TP53(+/+/+); APP(-/-/+)
TiO2T7	levodopa	Carbidopa	PD	GSK3B(+/-/+); RPS6KB1(-/-/+)
GSNO	levodopa	Particulate Matter	PD	ESR1(-/-/-); TAC1(+/-/+); ENO1(+/+/-); ACHE(-/-/-); SOD2(-/-/+); IL2(-/+/-); ATP5B(+/+/+); IL6(-/-/-)
TiO2T20	dopamine	Methyldopa	PD	ESR1(+/+/+); BCL2L1(-/-/+); ODC1(-/-/+); PRL(+/+/-)
TiO2T7	levodopa	Particulate Matter	PD	SOD2(+/-/+); ZFP36(+/-/+)
CBNP	dopamine	MPP+	PD	HMOX1(+/+/+); SLC1A3(-/+/-); CCL5(+/-/+); CTNNB1(+/+/+); ATF3(-/-/+); BCL2L1(+/-/+); GCLM(-/+/+); ODC1(+/-/+); CASP8(+/-/+); NUPR1(+/-/+); PKM(-/+/-); S100A4(+/-/-); APOE(+/+/-); MYC(-/-/+); APLP2(+/+/-); MAP2K1(-/-/+); CASP3(-/-/+); DRD2(+/+/-); TIMP2(+/+/+); TP53(+/+/+); TGFB1(+/-/-); XBP1(-/+/+); SNCA(+/+/-); GSR(+/+/+)
TiO2T7	levodopa	1-Methyl-4-phenyl-1,2,3,6-tetrahydropyridine	PD	CYCS(-/-/-); MBP(+/-/-); CASP9(-/+/-); MMP9(+/-/+); AR(-/-/+); MAPK9(-/-/-); CDKN1A(+/-/+); CYP1A1(+/-/-); SOD2(+/-/-); IFNG(+/+/-)
ZnO5	hyoscyamine	Particulate Matter	PD	ACHE(+/+/-); FOS(+/+/-); ATP5B(-/-/+)
TiO2T20	levodopa	1-Methyl-4-phenyl-1,2,3,6-tetrahydropyridine	PD	CYCS(-/-/-); VEGFA(+/-/+); MAPK8(-/+/+); NFE2L2(-/-/-); MAPK9(-/-/-); SOD2(+/-/-); CYP3A4(+/-/-); TACC3(+/+/+); XBP1(-/-/+); NEFH(-/+/-)
ZnO5	bromocriptine	Zinc	PD	SPP1(+/-/+); MAPT(-/-/+); EGR1(+/-/-); JUND(+/+/+); NPY(+/+/-); CCL5(+/+/-); ATF3(+/+/+); CYP1A2(+/+/-); CEBPB(+/+/+); GADD45A(+/+/-); CCL2(-/+/-); SLC6A3(+/-/-); VEGFA(+/+/-); ATP5A1(-/+/-); PRKCE(-/+/+); AR(+/-/-); COL1A1(+/-/-); FOSB(+/-/+); GMFB(+/+/+); CDKN1A(+/+/+); NQO1(+/-/+); IRS2(+/+/-); FOS(+/+/-); PTGS2(+/+/-); RGS2(+/+/+); GRM5(+/+/-); LEP(+/+/-)
ZnO3	bromocriptine	Zinc	PD	SPP1(+/-/+); MAPT(-/-/+); NOS3(+/-/+); TIMP3(-/-/+); EGR1(+/-/-); JUND(+/+/+); CCL5(+/+/-); CTSL(-/-/-); PPARG(+/+/-); SLC6A3(+/-/-); ATP5A1(-/+/-); CXCL2(-/+/-); AR(-/-/-); CYP2E1(-/-/-); FOSB(-/-/+); ALDH1A1(+/+/-); AGT(-/+/-); PENK(-/-/-); DRD2(-/-/-); IL2(+/+/-); RGS2(-/+/+); GAD1(-/-/+); GPT(-/-/-); SERPINE1(-/+/-); IL1R1(+/+/+); ICAM1(+/+/-); NOS2(-/-/-); LEP(+/+/-)
ZnO9	trihexyphenidyl	Atrazine	PD	HMOX1(+/+/-); TNF(+/+/-); ESR1(+/-/-); PDIA3(-/+/+); GSTT1(+/-/+); CCL2(-/+/-); MMP2(+/+/+); PPARG(+/+/+); IGF1(+/-/-); CCND1(+/-/-); CXCL2(-/+/-); GSTA4(+/+/+); TGFB2(+/+/-); NQO1(+/-/-); MAP2K1(-/+/+); PENK(-/-/-); IL1B(-/+/-); PTGS2(-/+/-); SERPINE1(-/+/-); NOS2(+/-/+); IFNG(-/-/-)
GSNO	bromocriptine	Carbidopa	PD	BCL2L1(+/-/-); GRIN1(-/-/+); GFAP(+/+/-)
PSNP	bromocriptine	Zinc	PD	HMOX1(+/+/-); NOS3(+/-/+); SIRT1(-/+/+); EGR1(-/-/-); ATF3(-/+/+); GCLM(-/+/-); CTSL(-/-/-); VEGFA(-/+/-); HIF1A(-/+/-); GMFB(-/+/+); CDKN1A(-/+/+); APLP2(+/+/-); JUNB(-/-/+); FOS(+/+/-); PRDX6(-/+/+); TGFB1(+/+/+); CDC20(+/+/-); GPT(-/-/-); SERPINE1(+/+/-); NR3C1(-/+/-); GSR(+/+/-)
TiO2T7	bromocriptine	Carbidopa	PD	GRIN1(+/-/+); GSK3B(+/+/+); FOS(+/+/+); RPS6KB1(-/-/+)
PSNP	dopamine	MPP+	PD	HMOX1(+/+/+); ATF3(-/-/+); GCLM(-/+/+); CASP8(-/-/+); NUPR1(-/-/+); PKM(+/+/-); S100A4(+/-/-); GSTM3(+/+/+); APLP2(+/+/-); MAP2K1(+/-/+); FOS(+/-/+); TP53(+/+/+); TGFB1(+/-/-); XBP1(-/+/+); SNCA(-/+/-); GSR(+/+/+); GCLC(-/-/-)
CBNP	dopamine	Atrazine	PD	HMOX1(+/+/-); SIRT1(+/-/+); AKT1(+/+/-); CTNNB1(+/+/-); HSPA9(-/+/-); CYCS(-/-/-); GCLM(-/+/-); ENO1(+/-/-); MMP2(+/-/+); PPARG(-/-/+); MAPK8(+/+/-); CXCR4(-/-/-); MYC(-/-/-); MAPK9(+/+/-); MAP2K1(-/-/+); CASP3(-/-/-); TIMP2(+/+/-); TP53(+/+/-); TGFB1(+/-/+); AIFM1(-/+/-); RPS6KB1(-/+/-); MAPK1(+/-/-); ZFP36(-/+/+); XBP1(-/+/-); SNCA(+/+/+); NOS2(+/+/+); IFNG(+/+/-); GSR(+/+/-); CALM1(-/+/+)
MWCNT	levodopa	Zinc	PD	CXCL8(-/-/-); TIMP3(-/-/+); ATF3(-/-/+); GJA1(-/-/-); SQSTM1(+/+/+); ATM(+/+/-); EIF2AK3(-/-/+); CASP9(-/+/+); CTSL(-/-/-); MMP2(+/+/-); VEGFA(-/-/-); PRKCE(-/+/+); DRD4(-/-/-); CCND1(+/+/-); RELA(+/+/-); RRM2(-/-/-); FASLG(+/-/-); AR(-/-/-); GSTA4(+/+/-); NFE2L2(-/-/-); IL10(-/+/-); FOSB(-/-/+); ALDH1A1(-/+/-); CREB1(-/-/+); GMFB(-/-/+); PRL(-/+/-); ATP1A1(+/+/+); NAMPT(+/-/+); PENK(-/+/-); JUNB…
MWCNT	dopamine	Zinc	PD	CXCL8(-/-/-); HMOX1(+/+/-); SIRT1(+/-/+); AKT1(+/+/-); JUND(+/+/+); CCL5(+/-/-); ATF3(-/-/+); BCL2L1(+/-/-); GCLM(-/+/-); ATM(+/-/-); EIF2AK3(-/-/+); CTSL(-/+/-); MMP2(+/-/-); PRKCE(-/+/+); CCND1(+/+/-); RELA(+/+/-); RRM2(-/-/-); AR(-/+/-); GSTA4(+/-/-); NQO1(-/+/+); PRL(-/+/-); NAMPT(+/-/+); JUNB(-/+/+); DRD2(+/+/-); FOS(-/-/-); PRDX6(+/-/+); MCL1(-/+/-); TGFB1(+/-/+); APP(-/-/-); RGS2(-/-/+); Z…
ZnO5	trihexyphenidyl	Atrazine	PD	CXCL8(+/+/-); TNF(+/+/-); DUSP1(+/+/-); NPY(+/+/+); CYP1A2(+/-/-); CEBPB(+/+/-); PDIA3(-/+/+); GSTT1(+/-/+); GADD45A(+/+/-); CCL2(-/+/-); MMP2(+/+/+); VEGFA(+/+/+); GSTA4(+/+/+); GRIN1(-/-/+); NQO1(+/-/-); IL1B(+/+/-); FOS(+/+/+); TP53(+/-/-); PTGS2(+/+/-); ZFP36(+/+/+)
WCCo	levodopa	1-Methyl-4-phenyl-1,2,3,6-tetrahydropyridine	PD	CASP7(-/-/-); CYCS(+/-/-); BAX(+/+/-); MBP(-/-/-); PRKAA1(+/-/-); AR(+/-/+); NGF(-/-/-); TGFB2(-/-/+); MAPK9(+/-/-); CASP3(-/+/-); FASN(+/-/-); TACC3(+/+/+); NEFH(+/+/-); RAF1(+/+/-)
WC	dopamine	Methyldopa	PD	CTSL(-/+/+); ODC1(-/-/+); CASP3(+/-/+); APP(+/-/+); MAPK1(-/-/+)
ZnO9	clioquinol	MPP+	PD	HMOX1(+/+/+); EGR1(+/+/+); GABRA1(+/+/-); CXCL2(-/+/+); NUPR1(+/+/+); PPP1R15A(+/+/+); PTGS2(-/+/-)
WCCo	levodopa	Carbidopa	PD	CTNNB1(-/-/+); CCND1(-/+/-); MCL1(+/-/-); RPS6KB1(+/-/+)
SiO2	dopamine	Methyldopa	PD	ESR1(+/+/+); CTSL(-/+/+); ODC1(+/-/+); CASP3(+/-/+); TP53(-/+/+)
WCCo	dopamine	Carbidopa	PD	AKT1(-/+/-); CTNNB1(-/+/+); CCND1(-/+/-); MCL1(+/+/-); RPS6KB1(+/+/+)
MWCNT	levodopa	Particulate Matter	PD	TAC1(-/-/+); ACHE(-/-/-); MCL1(-/-/-); BCHE(-/-/-); ZFP36(-/-/+); IL6(-/-/-)
ZnO9	hyoscyamine	Particulate Matter	PD	ESR1(+/-/-); ATP5B(-/-/+)
ZnO5	atropine	Particulate Matter	PD	TNF(+/+/-); TAC1(+/+/+); ACHE(+/-/-); ALB(+/+/-); FOS(+/+/-); ATP5B(-/-/+)
MWCNT	dopamine	Methyldopa	PD	BCL2L1(+/-/+); CTSL(-/+/+); ODC1(+/-/+); PRL(-/+/-); NAMPT(+/-/+); APP(-/-/+)
AI203	levodopa	1-Methyl-4-phenyl-1,2,3,6-tetrahydropyridine	PD	MAPT(-/-/-); SLC1A3(+/-/-); CASP7(-/-/-); BAX(-/+/-); CASP9(-/+/-); PRKAA1(-/-/-); MAPK8(+/+/+); NFE2L2(+/-/-); BAD(-/+/+); NGF(-/-/-); MAPK9(+/-/-); CDKN1A(-/-/+); CASP3(+/+/-); FASN(+/-/-); CYP3A4(+/-/-); TACC3(-/+/+); TGFB1(+/+/-); NEFH(+/+/-); RAF1(-/+/-)
WCCo	dopamine	Atrazine	PD	CAT(+/-/-); SIRT1(+/-/+); AKT1(-/+/-); ESR1(+/+/-); CTNNB1(-/+/-); CDK1(+/-/-); HTR1A(+/+/+); CYCS(+/-/-); GCLM(-/+/-); GSTP1(-/-/+); ENO1(-/-/-); MMP2(+/-/+); CCND1(-/+/-); CXCR4(+/-/-); MAPK9(+/+/-); CASP3(+/-/-); MCL1(+/+/-); PCNA(+/-/+); RPS6KB1(+/+/-); MAPK1(-/-/-); SERPINE1(+/-/-); ZFP36(-/+/+)
CBNP	flecainide	Zinc	PD	MAPT(-/-/+); HMOX1(+/+/-); NOS3(+/+/+); TNF(-/+/-); AKT1(+/+/-); NPY(-/-/-); CCL5(+/-/-); CTNNB1(+/-/-); ATF3(-/+/+); ALDH2(-/+/+); BCL2L1(+/+/-); GCLM(-/+/-); MBP(+/-/+); EIF2AK3(-/+/+); CCL2(-/-/-); CASP9(-/-/+); ENO1(+/+/-); MMP9(+/-/-); PGF(-/+/+); MMP2(+/+/-); GOT1(+/-/-); SLC6A3(-/+/-); IGF1(+/+/-); RRM2(-/-/-); CXCR4(-/+/+); PKM(-/+/-); AR(+/+/-); IL10(+/+/-); HIF1A(+/+/-); PRNP(+/+/-); NF…
AuNP	dopamine	Zinc	PD	CAT(-/-/-); SPP1(-/-/+); CXCL8(+/-/-); HMOX1(-/+/-); AKT1(+/+/-); JUND(+/+/+); ATF3(+/-/+); CYP1A2(+/+/-); GCLM(+/+/-); ATM(-/-/-); LPL(-/-/-); ENO1(+/-/-); CTSL(+/+/-); MMP2(+/-/-); SLC6A3(+/+/-); PRKCE(+/+/+); RELA(+/+/-); MAPK8(+/+/+); PKM(+/+/-); AR(+/+/-); GSTA4(+/-/-); PRNP(-/-/-); CDKN1A(+/+/+); NQO1(+/+/+); APLP2(-/+/-); PRL(+/+/-); NAMPT(+/-/+); SOD2(+/-/-); JUNB(+/+/+); DRD2(+/+/-); FOS…
GSNO	flecainide	Particulate Matter	PD	TNF(-/+/-); GCLM(-/+/+); TAC1(+/+/+); ENO1(+/+/-); FAS(+/+/+); IL2(-/-/-); ATP5B(+/+/+); IL6(-/-/-)
TiO2T7	dopamine	Carbidopa	PD	GRIN1(+/+/+); FOS(+/-/+); RPS6KB1(-/+/+)
ZnO9	atropine	Methyldopa	PD	TIMP3(-/-/+); ESR1(+/+/+)
ZnO5	clioquinol	MPP+	PD	DUSP1(+/+/+); EGR1(+/+/+); ATF3(+/+/+); CEBPB(+/+/+); GADD45A(+/+/+); VEGFA(+/+/-); FOS(+/+/+); PPP1R15A(+/+/+); PTGS2(+/+/-)
PSNP	bromocriptine	MPP+	PD	HMOX1(+/+/+); EGR1(-/-/+); ATF3(-/+/+); PDE5A(-/-/-); GCLM(-/+/+); TAC1(-/+/+); VEGFA(-/+/-); CASP8(-/+/+); NUPR1(-/+/+); S100A4(+/+/-); ACTB(+/+/-); APLP2(+/+/-); MAP2K1(+/+/+); FOS(+/+/+); TGFB1(+/+/-); CDC20(+/+/-); SNCA(-/-/-); GSR(+/+/+)

## Sheet: AD
ENM	Drug	Chemical	Disease	Genes
TiO2T200	galantamine	physostigmine salicylate	AD	ACACA(+/-/+); TNF(+/+/-); VCAM1(-/+/-); IGF1R(-/+/-); HMGCR(+/+/-); ATP5A1(-/+/+); FDPS(+/+/-); CSF2(+/-/-); NOS1(-/+/-); GRIN1(+/+/-); CYP1A1(+/+/+); SOD2(+/+/-); FASN(+/+/+); ALB(-/-/-); LHB(+/+/-); MAPK1(-/-/+); SOD3(+/-/-)
TiO2	testosterone	Ginkgo biloba extract 761	AD	CXCL8(-/+/-); HMOX1(-/+/-); TNF(-/+/-); AKT1(+/+/-); EGR1(+/+/-); CASP7(-/+/-); CTNNB1(-/-/+); ATF3(-/+/-); PLAU(+/-/-); SRC(-/+/-); TXN(-/+/-); VCAM1(+/-/-); SQSTM1(+/+/-); SLC7A11(-/+/-); GCLM(+/+/-); ID1(-/-/-); GADD45A(-/+/-); IGF1R(+/+/-); MMP3(-/+/-); STC2(-/+/+); CASP9(-/+/-); VEGFA(-/+/-); RGS16(-/+/-); IGF1(+/+/-); BID(-/-/-); FASLG(+/-/-); TFF1(-/+/-); THBS1(-/-/-); HIF1A(+/+/-); FAS(+/…
TiO2T200	physostigmine	Diglycerides	AD	CYP1A2(+/+/+); GSTA4(+/+/+); NOS1(-/+/+); CYP1A1(-/-/-)
GSNO	testosterone	Plant Extracts	AD	SPP1(+/+/-); TNF(-/+/-); ATF3(+/+/-); CEBPB(-/+/-); HMGCR(+/+/-); VEGFA(-/+/-); PTGS1(+/+/-); TXNIP(+/+/-); PTGS2(-/+/-); CTGF(+/-/-); PLAUR(-/+/-)
ZnO9	galantamine	physostigmine salicylate	AD	HMOX1(-/-/-); TNF(-/-/+); ESR1(+/-/+); STAR(-/+/-); ATP5A1(-/+/+); MAOA(-/+/+); PDGFRB(-/+/+); EPO(+/+/-); CRYAB(-/-/+); CHRNA4(-/-/-); SOD3(+/-/-); DOF3(+/-/-);
TiO2T200	galantamine	Trichlorfon	AD	ACACA(+/-/+); TNF(+/+/+); FABP4(+/+/+); IGF1(+/-/+); CD36(-/-/-); NOS1(-/+/-); COL1A1(-/+/+); GRIN1(+/+/-); CYP1A1(-/+/+); SOD2(+/+/-); FASN(+/+/+); TF(-/-/+); MAPK1(+/+/-); ZFP36(+/-/+)
TiO2T200	rosiglitazone	Plant Extracts	AD	MKI67(+/+/-); SPP1(+/+/-); MPO(+/+/-); VEGFA(-/-/-); MYC(-/+/-); TXNIP(-/-/-); CDKN1B(+/-/-); PTX3(+/+/-); STAT3(+/+/-); PLAUR(-/+/-)
TiO2T200	physostigmine	Metals, Heavy	AD	SPP1(+/+/+); CXCL8(+/+/+); TNF(-/+/-); CYP1A2(+/+/-); BCL2(-/-/-); HSP90AA1(+/-/+); MPO(+/+/-); CASP9(+/+/-); ACSL1(+/+/-); IGF1(+/+/-); ABCC1(-/-/-); ACTB(-/-/+); CYP1A1(-/+/+); IL1B(+/+/-); BDNF(+/+/-); ALB(+/-/+); FOS(-/+/+); TNFRSF1A(-/-/+); BIRC3(+/-/+)
TiO2T200	trifluoperazine	Diglycerides	AD	CYP1A2(+/-/+); GSTA4(+/+/+); NOS1(-/-/+)
TiO2T200	rosiglitazone	Metals, Heavy	AD	SPP1(+/+/+); CXCL8(-/+/+); CYP1A2(+/-/-); MPO(+/+/-); ACSL1(+/+/-); MYC(-/-/-); CYP1A1(+/+/-); IL1B(+/+/-); BDNF(+/+/+); FOS(-/+/-); TNFRSF1A(-/+/+); TNFAIP3(+/+/+); MAPK1(-/+/+)
SiO2	nifedipine	physostigmine salicylate	AD	CAT(+/-/-); ESR1(+/+/+); HMGCS1(+/-/-); CEBPB(-/+/-); STC2(-/+/-); HMGCR(+/-/-); STAR(-/-/-); ATP5A1(-/-/+); PDGFRB(+/+/-); HPGD(-/-/-); XBP1(-/+/+); NOS2(+/+/+)
ZnO5	testosterone	Particulate Matter	AD	TNF(+/+/-); ACHE(+/-/-); FOS(+/+/-); ZFP36(+/+/+)
Ag2CO3	galantamine	Trichlorfon	AD	CASP7(+/+/+); ATF3(-/+/+); CXCR4(-/+/+); GRIN1(-/+/-); CASP3(+/+/-); JUNB(-/-/+); ZFP36(-/-/+)
SiO2	nifedipine	Ibotenic Acid	AD	CAT(+/-/-); NOS3(+/+/-); SLC7A11(-/+/+); GCLM(-/+/+); GADD45A(-/+/+); CTSB(+/+/-); MAPK8(-/+/+); KEAP1(-/-/+); TXNRD1(+/+/+); IFNG(-/+/+); GCLC(+/+/-)
ZnO5	galantamine	Zinc	AD	CXCL8(+/+/-); TNF(+/+/-); NPY(+/-/-); CCL5(+/+/-); ATF3(+/+/+); CYP1A2(+/-/-); PLAU(+/+/+); VCAM1(+/+/-); NOX4(-/+/+); MMP3(+/+/-); SERPINH1(+/-/-); MMP2(+/+/-); ITGAM(+/+/-); FABP4(-/+/-); VEGFA(+/+/-); ATP5A1(-/+/-); PRKCE(-/+/+); CDH1(+/-/-); CD36(+/-/-); GSTA4(+/+/-); PDGFRB(-/-/-); COL1A1(+/+/-); FOSB(+/+/+); ACTA2(+/-/-); CXCL10(-/+/-); NQO1(+/-/+); ID2(+/-/+); CLU(+/-/-); PMAIP1(+/+/+); TP…
SiO2	physostigmine	Plant Extracts	AD	MKI67(-/+/-); FGF2(-/-/-); SLC22A2(+/+/-); CDK2(+/-/-); PLAT(+/+/-); ATF3(-/+/-); HSPA9(-/-/-); CEBPB(-/-/-); LDLR(+/+/-); VEGFA(-/+/-); CCND1(+/-/+); FDPS(-/+/-); CDKN1A(-/-/-); INSIG1(-/+/-); BIRC5(-/+/-); TP53(-/-/+); STAT3(-/-/-); ADM(-/+/+)
ZnCl2	nifedipine	Diglycerides	AD	CAT(+/-/+); GADD45A(-/+/-)
WC	nifedipine	Diglycerides	AD	GADD45A(+/+/-); TXNRD1(-/+/+)
ZnO5	physostigmine	Zinc	AD	SPP1(+/+/+); CXCL8(+/+/-); IL4(-/-/-); TNF(+/+/-); PLAT(+/+/-); DUSP1(+/-/+); CCL5(+/+/-); HMGCS1(+/+/-); ATF3(+/+/+); CYP1A2(+/+/-); CEBPB(+/-/+); GJA1(-/+/-); PLAU(+/+/+); VCAM1(+/-/-); NOX4(-/+/+); SLC7A11(+/+/+); GADD45A(+/-/-); CCL2(-/+/-); ITGAM(+/-/-); SMAD3(+/+/+); IGFBP3(+/-/-); VEGFA(+/+/-); RGS16(+/+/+); CD36(+/-/-); GSTA4(+/+/-); IL10(-/+/-); FOSB(+/-/+); ACTA2(+/-/-); CXCL10(-/+/-); …
ZnCl2	galantamine	Trichlorfon	AD	CAT(+/-/+); CASP7(-/+/+); BAX(-/-/+); STAR(-/+/-); CXCR4(+/+/+); AGT(+/-/+); FASN(+/+/+); PTGS2(-/+/+); ABCA1(-/-/+)
TiO2T7	nifedipine	Particulate Matter	AD	GCLM(-/+/+); SOD2(+/-/+); ZFP36(+/+/+)
WCCo	nifedipine	Plant Extracts	AD	KIF20A(+/-/-); DUSP1(+/+/-); ATF3(-/+/-); CEBPB(+/+/-); STC2(-/+/-); MMP2(+/-/-); HMGCR(+/-/-); INSIG1(-/-/-)
TiO2T200	trifluoperazine	Metals, Heavy	AD	SPP1(+/+/+); CXCL8(+/+/+); TNF(+/+/-); CYP1A2(+/-/-); MPO(+/+/-); CASP9(-/+/+); ACSL1(+/+/-); IGF1(+/+/-); MYC(+/+/-); ACTB(-/-/+); FOS(-/+/+); TNFRSF1A(-/+/+); BIRC3(+/+/+); TNFAIP3(+/+/+); AQP3(-/+/-)
WC	testosterone	Ibotenic Acid	AD	NOS3(+/+/-); GCLM(-/-/+); GADD45A(+/+/+); SOD1(+/-/-); NFE2L2(-/-/-); ACHE(-/-/-); MAPK1(-/+/+); SERPINE1(+/+/+); IFNG(-/-/+)
TiO2T7	testosterone	Particulate Matter	AD	TNF(+/+/-); GCLM(-/-/+); SOD2(+/-/+); FOS(+/+/-); ZFP36(+/+/+)
RS	nifedipine	Plant Extracts	AD	KIF20A(-/-/-); STC2(-/+/-); CCNA2(-/-/-); CDKN1A(+/+/-); BIRC5(-/+/-); TP53(-/+/+); SLC3A2(-/+/-)
TiO2T200	trifluoperazine	physostigmine salicylate	AD	ACACA(+/+/+); TNF(+/+/+); HMGCS1(+/+/-); VCAM1(-/+/-); IGF1R(-/-/-); HMGCR(+/+/-); FDPS(+/+/-); NOS1(-/-/-); SOD2(+/+/-); TFRC(+/-/-); PDGFA(+/+/+)
ZnCl2	nifedipine	Metals, Heavy	AD	CAT(+/-/-); GCLM(-/+/-); BAX(-/+/+); SOD1(-/-/+); ACTB(-/+/+); NFKBIA(-/+/-); PRKCA(-/-/+); APP(-/-/-); IFNG(+/+/-)
SiO2	testosterone	Plant Extracts	AD	MKI67(-/+/-); CDK2(+/+/-); ATF3(-/+/-); HSPA9(-/+/-); CEBPB(-/+/-); STC2(-/+/-); HMGCR(+/+/-); VEGFA(-/+/-); CCND1(+/+/+); FDPS(-/+/-); MYC(-/+/-); CDKN1A(-/+/-); TP53(-/+/+); STAT3(-/+/-)
SiO2	nifedipine	Plant Extracts	AD	CDK2(+/+/-); ATF3(-/+/-); CEBPB(-/+/-); LDLR(+/-/-); STC2(-/+/-); HMGCR(+/-/-); CDKN1A(-/+/-); INSIG1(-/-/-); BIRC5(-/+/-); TP53(-/+/+)
AI203	galantamine	Trichlorfon	AD	CAT(-/-/+); SREBF1(+/-/+); CASP7(-/+/+); ATF3(-/+/+); BAX(-/-/+); STAR(-/+/-); CXCR4(+/+/+); CD36(-/-/+); NFE2L2(+/-/+); GRIN1(+/+/-); AGT(+/-/+); CASP3(+/+/-); FASN(+/+/+); JUNB(+/-/+); TF(+/+/+); RUNX2(-/-/-); ABCA1(-/-/+)
SiO2	testosterone	physostigmine salicylate	AD	HMGCS1(+/+/-); CEBPB(-/+/-); STC2(-/+/-); HMGCR(+/+/-); ATP5A1(-/-/+); FDPS(-/+/-); PDGFRB(+/-/-); CRP(+/-/+); XBP1(-/+/+); NOS2(+/-/+); SOD3(-/-/-)
SiO2	physostigmine	physostigmine salicylate	AD	CAT(+/+/-); HMGCS1(+/+/-); CEBPB(-/-/-); STAR(-/-/-); FDPS(-/+/-); MAOA(-/+/+); HPGD(-/+/-); XBP1(-/-/+); NOS2(+/-/+)
TiO2T200	rosiglitazone	Ginkgo biloba extract 761	AD	MKI67(-/-/-); BCL3(-/-/-); SPP1(+/+/-); CXCL8(+/+/-); AKT1(-/-/-); CYP1A2(+/-/-); ATM(-/+/-); IGF1R(-/-/-); LPL(+/+/-); MPO(+/+/-); CCL2(+/+/-); IGFBP3(-/+/-); VEGFA(+/+/-); RGS16(+/-/-); CASP8(-/+/-); CD14(+/+/+); CSF2(+/+/-); MYC(+/+/-); CYP1A1(-/+/-); GSK3B(+/-/-); IL1B(+/+/-); BDNF(-/-/-); FOS(-/+/-); TNFRSF1A(-/+/+); CDKN1B(+/-/+); CXCL12(-/-/-); MAPK1(-/+/-); PDGFA(+/-/-); STAT3(-/-/-); RAF…
RS	testosterone	Plant Extracts	AD	KIF20A(-/-/-); STC2(-/+/-); PTGS1(-/+/-); CDKN1A(+/+/-); TP53(-/+/+); PCNA(-/-/-); PLAUR(+/+/-); SLC3A2(-/+/-)
TiO2T200	trifluoperazine	Ginkgo biloba extract 761	AD	MKI67(-/-/-); SPP1(+/+/-); CXCL8(+/+/-); TNF(+/+/-); TLR4(+/+/-); CDK2(-/-/-); AKT1(-/-/-); EGR1(+/+/-); CYP1A2(+/-/-); VCAM1(-/+/-); ATM(-/+/-); ID1(-/-/-); IGF1R(-/-/-); LPL(+/+/-); MPO(+/+/-); CASP9(-/+/-); SMAD3(+/+/-); IGFBP3(-/+/-); VEGFA(+/+/-); RGS16(+/-/-); IGF1(+/+/-); PRKCE(-/+/+); F2R(+/-/-); CD14(+/+/+); FASLG(+/-/-); APOE(+/+/-); MYC(+/+/-); ACTB(-/-/-); CDKN1A(+/+/-); SOD2(+/+/-); …
ZnO5	trifluoperazine	Ginkgo biloba extract 761	AD	SPP1(+/+/-); CXCL8(+/+/-); TNF(+/+/-); PLAT(+/+/+); DUSP1(+/+/-); EGR1(+/+/-); ATF3(+/+/-); CYP1A2(+/-/-); CEBPB(+/+/-); GJA1(-/-/-); PLAU(+/+/-); VCAM1(+/+/-); SLC7A11(+/+/-); ID1(-/-/-); GADD45A(+/+/-); SMAD3(+/+/-); SGK1(+/+/-); IGFBP3(+/+/-); TNFRSF10B(+/+/-); VEGFA(+/+/-); RGS16(+/-/-); PRKCE(-/+/+); F2R(-/-/-); IL18(+/+/-); C3(+/+/-); TFF1(-/-/-); APOE(-/+/-); PDGFRB(-/-/-); IL10(-/-/-); TH…
RS	sulindac	Plant Extracts	AD	SPARC(-/-/-); CCNA2(-/+/-); PTGS1(-/+/-); CDKN1A(+/+/-); PCNA(-/+/-); SLC3A2(-/+/-)
TiO2	testosterone	physostigmine salicylate	AD	SEPP1(-/-/-); HMOX1(+/+/-); TNF(-/+/+); HMGCS1(+/+/-); VCAM1(+/-/-); IGF1R(+/+/-); STC2(-/+/-); HMGCR(+/+/-); FDPS(+/+/-); CYP1A1(+/-/-); SOD2(-/-/-); CRP(+/-/+); CRYAB(-/-/+); XBP1(-/+/+); SLC3A2(-/+/-); SOD3(-/-/-)
WCCo	nifedipine	Trichlorfon	AD	CAT(+/-/+); ESR1(+/+/-); ATF3(-/+/+); CEBPB(+/+/+); CYCS(+/-/+); BAX(+/+/+); SOD1(+/-/-); CXCR4(+/-/+); AGT(+/+/+); FASN(+/+/+); TF(-/+/+); MAPK1(-/+/-); ZFP36(-/+/+); ABCA1(-/+/+)
TiO2T7	trifluoperazine	Particulate Matter	AD	TNF(+/+/-); GCLM(-/+/+); SOD2(+/+/+); FOS(+/+/-); ZFP36(+/+/+)
TiO2T200	physostigmine	Plant Extracts	AD	MKI67(-/+/-); SPP1(+/+/-); SLC22A2(-/+/-); TNF(+/+/-); CDK2(-/-/-); LDLR(+/+/-); MPO(+/+/-); VEGFA(+/+/-); FDPS(+/+/-); PTGS1(-/+/-); TXNIP(-/+/-); CDKN1A(+/-/-); INSIG1(+/+/-); CDKN1B(+/-/-); STAT3(-/-/-); PLAUR(-/+/-)
WCCo	nifedipine	Ibotenic Acid	AD	CAT(+/-/-); NOS3(+/+/-); GCLM(-/+/+); BACE1(+/-/-); SOD1(+/-/-); KEAP1(+/-/+); ALB(-/-/+); TXNRD1(-/+/+); MAPK1(-/+/+)
GSNO	testosterone	Particulate Matter	AD	TNF(-/+/-); GCLM(-/-/+); ENO1(+/+/-); ACHE(-/-/-); FAS(+/-/+); SOD2(-/-/+); IL2(-/-/-); ABCA1(-/-/-)
WCCo	nifedipine	Metals, Heavy	AD	CAT(+/-/-); UBE2C(+/+/+); GCLM(-/+/-); BAX(+/+/+); GSTP1(-/-/+); MMP2(+/-/+); SOD1(+/-/+); ACTB(+/+/+); NFKBIA(-/+/-); ALB(-/-/+); TF(-/+/+); PRKCA(-/-/+); APP(+/-/-); TIMP1(-/+/+); TXNRD1(-/+/+); MAPK1(-/+/+)
SiO2	nifedipine	Metals, Heavy	AD	CAT(+/-/-); GCLM(-/+/-); BAX(+/+/+); CTSB(+/+/+); ACSL1(+/-/-); BAD(+/+/-); ACTB(+/+/+); NFKBIA(-/+/-); TXNRD1(+/+/+); NOS2(+/+/+); IFNG(-/+/-); GCLC(+/+/+); AQP3(+/+/-)
ZnO5	trifluoperazine	Zinc	AD	SPP1(+/+/+); CXCL8(+/+/-); TNF(+/+/-); PLAT(+/+/-); DUSP1(+/+/+); EGR1(+/+/-); HMGCS1(+/+/-); ATF3(+/+/+); CYP1A2(+/-/-); CEBPB(+/+/+); GJA1(-/-/-); PLAU(+/+/+); VCAM1(+/+/-); SLC7A11(+/+/+); GADD45A(+/+/-); SERPINH1(+/-/-); SMAD3(+/+/+); IGFBP3(+/+/-); PCK1(-/-/+); TNFRSF10B(+/+/+); VEGFA(+/+/-); RGS16(+/-/+); PRKCE(-/+/+); CD36(+/+/-); GSTA4(+/+/-); PDGFRB(-/-/-); IL10(-/-/-); FOSB(+/+/+); ACTA…
RS	physostigmine	Plant Extracts	AD	KIF20A(-/-/-); PLAT(-/+/-); SPARC(-/-/-); CCNA2(-/+/-); PTGS1(-/+/-); CDKN1A(+/-/-); BIRC5(-/+/-); TP53(-/-/+); PCNA(-/+/-); ADM(-/+/+); PLAUR(+/+/-); SLC3A2(-/-/-)
SiO2	testosterone	Metals, Heavy	AD	GCLM(-/-/-); BAX(+/-/+); CTSB(+/+/+); NFE2L2(+/-/+); BAD(+/+/-); MYC(-/+/-); ACTB(+/+/+); NFKBIA(-/+/-); CASP3(+/-/+); FOS(+/+/+); CRP(+/-/+); NOS2(+/-/+); IFNG(-/-/-); GCLC(+/+/+)
ZnCl2	nifedipine	Trichlorfon	AD	CAT(+/-/+); BAX(-/+/+); STAR(-/-/-); SOD1(-/-/-); CXCR4(+/-/+); AGT(+/+/+); FASN(+/+/+); ACO2(-/+/+); ABCA1(-/+/+)
TiO2T200	physostigmine	physostigmine salicylate	AD	TNF(+/+/+); HMGCS1(+/+/-); VCAM1(-/-/-); IGF1R(-/-/-); FDPS(+/+/-); NOS1(-/+/-); CYP1A1(-/-/-); SOD2(+/-/-); FASN(+/-/+); ALB(+/-/-); LHB(+/+/-)
GSNO	testosterone	Metals, Heavy	AD	SPP1(+/+/+); CXCL8(-/+/+); HMOX1(+/+/-); TNF(-/+/-); BCL2(-/-/-); GCLM(-/-/-); BAX(-/-/+); CHAT(-/+/-); CTSB(+/+/+); NFE2L2(-/-/+); ACHE(-/-/-); NFKBIA(-/+/-); FAS(+/-/-); CRP(+/-/+); IL2(-/-/+); CRYAB(-/-/-); PTGS2(-/+/+); TNFAIP3(-/+/+); MAPK1(+/+/+); GCLC(+/+/+)
ZnO5	trifluoperazine	Particulate Matter	AD	TNF(+/+/-); FOS(+/+/-); ZFP36(+/+/+)
WC	nifedipine	Ginkgo biloba extract 761	AD	TJP1(-/+/-); NOS3(+/+/-); AKT1(-/+/-); ATF3(-/+/-); GJA1(-/-/-); SRC(+/-/-); CYCS(+/-/-); GCLM(-/+/-); ID1(-/+/-); GADD45A(+/+/-); STC2(-/+/+); KRAS(+/-/-); MMP2(+/-/-); SMAD3(+/+/-); TNFRSF10B(-/+/-); STAR(+/-/-); SOD1(+/-/+); CXCR4(+/-/-); PRKCD(+/+/-); TFF1(+/+/-); CCNA2(-/-/-); GRIN1(-/+/-); ACTA2(-/+/-); HIF1A(+/+/-); CDKN1A(+/+/-); NQO1(-/+/-); AGT(+/+/-); FASN(+/+/+); CLU(-/+/-); CP(+/+/-)…
TiO2T200	rosiglitazone	Trichlorfon	AD	ACACA(+/+/+); LPL(+/+/+); FABP4(-/+/+); ACSL1(+/+/+); CASP8(-/+/+); CD36(+/+/+); TXNIP(-/+/+); CYP1A1(-/+/+); FOS(-/+/+); MAPK1(-/+/-)
SiO2	physostigmine	Metals, Heavy	AD	CAT(+/+/-); FGF2(-/-/+); GCLM(-/-/-); ACSL1(+/+/-); ACTB(+/-/+); FOS(+/+/+); TNFRSF1A(-/-/+); BIRC3(-/-/+); NOS2(+/-/+); ADM(-/+/+); GCLC(+/-/+)
GSNO	testosterone	physostigmine salicylate	AD	HMOX1(+/+/-); TNF(-/+/+); HMGCS1(+/+/-); CEBPB(-/+/-); GJA1(-/+/-); VCAM1(+/-/-); IGF1R(+/+/-); HMGCR(+/+/-); SGK1(+/+/-); SOD2(-/-/-); CRP(+/-/+); CRYAB(-/-/+); CTGF(+/-/+); MAPK1(+/+/+); XBP1(-/+/+); PDGFA(+/+/+); SOD3(-/-/-)
WC	nifedipine	Ibotenic Acid	AD	NOS3(+/+/-); GCLM(-/+/+); GADD45A(+/+/+); BACE1(+/-/-); SOD1(+/-/-); KEAP1(+/-/+); NQO1(-/+/+); TXNRD1(-/+/+); MAPK1(-/+/+); IFNG(-/+/+)
SiO2	testosterone	Ibotenic Acid	AD	NOS3(+/+/-); SLC7A11(-/+/+); GCLM(-/-/+); GADD45A(-/+/+); CTSB(+/+/-); MAPK8(-/+/+); NFE2L2(+/-/-); FOS(+/+/+); IFNG(-/-/+); GCLC(+/+/-)
TiO2T7	sulindac	Particulate Matter	AD	TNF(+/-/-); GCLM(-/+/+); SOD2(+/-/+)
ZnO5	testosterone	Plant Extracts	AD	SPP1(+/+/-); TNF(+/+/-); ATF3(+/+/-); CEBPB(+/+/-); STC2(+/+/-); VEGFA(+/+/-); CDKN1A(+/+/-); PPP1R15A(+/+/-); TP53(+/+/+); PTGS2(+/+/-); SLC3A2(+/+/-)
ZnCl2	testosterone	Metals, Heavy	AD	GCLM(-/-/-); BAX(-/-/+); CASP9(-/+/+); SOD1(-/-/+); MYC(+/+/-); ACHE(-/-/-); ACTB(-/+/+); NFKBIA(-/+/-); FAS(+/-/-); FOS(+/+/+); APP(-/+/-); PTGS2(-/+/+); IFNG(+/-/-)
WC	testosterone	Ginkgo biloba extract 761	AD	NOS3(+/+/-); AKT1(-/+/-); EGR1(-/+/-); CTNNB1(-/-/+); ATF3(-/+/-); GJA1(-/+/-); PLAU(-/-/-); SRC(+/+/-); GCLM(-/-/-); ID1(-/-/-); GADD45A(+/+/-); STC2(-/+/+); SMAD3(+/+/-); GOT1(+/+/+); TNFRSF10B(-/-/-); CCND1(-/+/-); SOD1(+/-/+); CD14(-/+/+); TFF1(+/+/-); NFE2L2(-/-/+); ACTA2(-/-/-); HIF1A(+/+/-); FAS(+/-/-); CDKN1A(+/+/-); AGT(+/-/-); CASP3(+/-/-); CLU(-/+/-); CP(+/-/-); PCNA(-/-/-); TIMP1(-/+/…
ZnO5	physostigmine	Plant Extracts	AD	SPP1(+/+/-); TNF(+/+/-); PLAT(+/+/-); DUSP1(+/-/-); ATF3(+/+/-); CEBPB(+/-/-); VEGFA(+/+/-); CDKN1A(+/-/-); PPP1R15A(+/+/-); TP53(+/-/+); PTGS2(+/+/-); ADM(+/+/+); SLC3A2(+/-/-)
ZnO5	testosterone	Ginkgo biloba extract 761	AD	SPP1(+/+/-); CXCL8(+/+/-); TNF(+/+/-); EGR1(+/+/-); ATF3(+/+/-); CYP1A2(+/+/-); CEBPB(+/+/-); GJA1(-/+/-); PLAU(+/-/-); VCAM1(+/-/-); SLC7A11(+/+/-); ID1(-/-/-); GADD45A(+/+/-); MMP3(+/+/-); STC2(+/+/+); CCL2(-/+/-); ITGAM(+/+/+); SMAD3(+/+/-); SGK1(+/+/-); TNFRSF10B(+/-/-); ANXA3(+/-/-); VEGFA(+/+/-); RGS16(+/+/-); PRKCE(-/+/+); TFF1(-/+/-); PDGFRB(-/-/-); THBS1(+/+/-); ACTA2(+/-/-); CXCL10(-/+/…

## Sheet: ALS
ENM	Drug(Dr)	Chemical(Chem)	Disease(Di)	Genes
AuNP	sulpiride	Pyrethrins	ALS	HMOX1(-/-/+); ALDOA(+/+/+); PSMB3(+/+/+); PSMC4(+/+/+); PRDX2(+/+/-); TRAF2(+/-/-)
AuNP	tolbutamide	Pyrethrins	ALS	HMOX1(-/+/+); ERO1A(+/-/+); ALDOA(+/+/+); PSMB3(+/+/+); PSMC4(+/+/+); TRAF2(+/+/-)
AuNP	cefuroxime	Pyrethrins	ALS	ERO1A(+/+/+); ALDOA(+/+/+); PSMB3(+/+/+); PRDX2(+/-/-)
AuNP	trazodone	Pyrethrins	ALS	HMOX1(-/+/+); PSMB3(+/-/+); PRDX2(+/-/-); TRAF2(+/+/-)
AuNP	ifosfamide	Pyrethrins	ALS	HMOX1(-/-/+); ERO1A(+/-/+); PSMB3(+/+/+); PSMC4(+/+/+); PRDX2(+/+/-); TRAF2(+/+/-)
AI203	cyproterone	Pyrethrins	ALS	HMOX1(+/-/+); ALDOA(+/-/+); BAX(-/-/+)
TiO2NB	chlorhexidine	Pyrethrins	ALS	HMOX1(+/-/+); BAX(-/+/+); UBE4B(+/+/+); TRAF2(+/-/-)
TiO2NB	pimethixene	Pyrethrins	ALS	HMOX1(+/+/+); BAX(-/+/+); ATF6B(+/-/+); GSR(-/+/+)
AI203	xamoterol	Pyrethrins	ALS	HMOX1(+/-/+); BAX(-/+/+)
AuNP	pimethixene	Pyrethrins	ALS	HMOX1(-/+/+); ERO1A(+/-/+); PRDX2(+/-/-)
AI203	lidocaine	coomassie Brilliant Blue	ALS	ALDOA(+/+/+); BAX(-/-/-); SLC6A4(-/+/-); DRD2(+/-/-)
AI203	xamoterol	coomassie Brilliant Blue	ALS	HMOX1(+/-/+); BAX(-/+/-); SLC6A4(-/-/-); CYP3A4(+/-/-); DRD2(+/-/-); FOS(+/-/-)
TiO2NB	cefuroxime	Pyrethrins	ALS	ATF6B(+/+/+); UBE4B(+/-/+); GSR(-/-/+)
TiO2NB	cefalotin	Pyrethrins	ALS	TRAF2(+/-/-)
AI203	hydroxyzine	Pyrethrins	ALS	HMOX1(+/-/+); ALDOA(+/+/+); BAX(-/+/+); UBE4B(-/+/+)
AI203	roxithromycin	Pyrethrins	ALS	HMOX1(+/-/+); BAX(-/-/+); UBE4B(-/-/+)
AI203	flumetasone	Pyrethrins	ALS	HMOX1(+/-/+); BAX(-/-/+); UBE4B(-/+/+)
TiO2NB	sulpiride	Pyrethrins	ALS	HMOX1(+/-/+); UBE4B(+/+/+); PSMC4(+/+/+); TRAF2(+/-/-); GSR(-/+/+)
TiO2NB	trazodone	Pyrethrins	ALS	HMOX1(+/+/+); ATF6B(+/+/+); TRAF2(+/+/-)
AuNP	sulpiride	Pyrethrins	ALS	HMOX1(-/-/+); ALDOA(+/+/+); PSMB3(+/+/+); PSMC4(+/+/+); PRDX2(+/+/-); TRAF2(+/-/-)
TiO2NB	flumetasone	Pyrethrins	ALS	HMOX1(+/-/+); BAX(-/-/+); UBE4B(+/+/+); PSMC4(+/+/+); TRAF2(+/+/-); GSR(-/-/+)
TiO2NB	tolbutamide	Pyrethrins	ALS	HMOX1(+/+/+); ATF6B(+/+/+); PSMC4(+/+/+); TRAF2(+/+/-); GSR(-/+/+)
TiO2NB	piroxicam	Pyrethrins	ALS	HMOX1(+/+/+); BAX(-/-/+); ATF6B(+/-/+); PSMC4(+/+/+); GSR(-/+/+)
AuNP	quinidine	SM 21	ALS	HMOX1(-/+/-); ERO1A(+/-/-); ITGAM(-/-/+)
